# Supplementary material for: Molecular Impact of Sublethal Spinetoram Exposure on Honeybee (Apis mellifera) Larval and Adult Transcriptomes
Source: Int J Mol Sci. 2024 Nov 6;25(22):11923. doi: 10.3390/ijms252211923 (PMC11593601; doi:10.3390/ijms252211923)
Supplement: Supplementary file 1 [file ijms-25-11923-s001.zip]

Archive with 3 entries (3 files):
- File S1_List of DEGs.xlsx
- File S2_List of DEGs obtained in Venn diagrm.xlsx
- Supplementary FIle.pdf
