# Supplementary material for: Molecular Impact of Sublethal Spinetoram Exposure on Honeybee (Apis mellifera) Larval and Adult Transcriptomes
Source: Int J Mol Sci. 2024 Nov 6;25(22):11923. doi: 10.3390/ijms252211923 (PMC11593601; doi:10.3390/ijms252211923)
Supplement: Supplementary file 1 [file ijms-25-11923-s001.zip › File S1_List of DEGs.xlsx]

## Sheet: ATL vs ATA
Gene_ID	Transcript_ID	Gene_Symbol	Description	gene_biotype	Protein_ID	BEEBASE	locus_tag	ATA/ATL.fc	ATA/ATL.baseMean	ATA/ATL.lfcSE	ATA/ATL.stat	ATA/ATL.raw.pval	ATA/ATL.bh.pval	ATL.mean	ATA.mean	N_ATL-1	N_ATL-2	N_ATL-3	N_ATA-1	N_ATA-2	N_ATA-3	ATL-1_Read_Count	ATL-2_Read_Count	ATL-3_Read_Count	ATA-1_Read_Count	ATA-2_Read_Count	ATA-3_Read_Count	ATL-1_FPKM	ATL-2_FPKM	ATL-3_FPKM	ATA-1_FPKM	ATA-2_FPKM	ATA-3_FPKM	ATL-1_TPM	ATL-2_TPM	ATL-3_TPM	ATA-1_TPM	ATA-2_TPM	ATA-3_TPM
107965285	XM_016915320	LOC107965285	cilia- and flagella-associated protein 251-like	protein_coding	XP_016770809.1	.	.	-11039.3	136032	0.324474	-41.3912	0	0	18.1856	4.62332	17.4127	17.2063	16.5492	12.1891	12.1878	12.1891	460335	287264	163499	25	22	22	6061.07	4746.55	2552.05	0.324571	0.308193	0.32769	12227.3	10375.6	5190.93	0.55385	0.509705	0.574487
100192201	NM_001136208	Fibroin3	silk fibroin 3	protein_coding	NP_001129680.1	GB53623	.	-5583.56	52721.5	0.343567	-36.2286	2.1565e-287	4.73604e-285	16.8203	4.23525	16.1594	15.618	15.3512	10.9061	10.9175	10.9046	194628	89956	72838	16	24	13	3676.1	2132.23	1630.94	0.286916	0.483141	0.26671	7415.97	4660.88	3317.36	0.489596	0.799043	0.467581
550965	XM_623359	LOC550965	probable cytochrome P450 6a14	protein_coding	XP_623362.3	GB51383	.	-5459.61	52734.7	0.295637	-41.9927	0	0	16.8223	4.27521	15.9212	15.4777	15.6474	10.6224	10.6508	10.6376	166298	84014	100940	10	27	17	1417.25	898.526	1019.82	0.077574	0.249841	0.154944	2859.09	1964.11	2074.34	0.132372	0.4132	0.271638
551648	NM_001101023,XM_016914665	Hex110	hexamerin 110	protein_coding	NP_001094493.1;XP_016770154.2	GB44996	.	-4092.66	1.43026e+06	0.294178	-40.7876	0	0	21.585	9.44887	20.4075	20.2876	20.8028	15.6622	15.6864	15.6784	3338156	2244483	3678433	407	880	659	20241.9	17211.6	26573.1	2.55975	5.69455	4.48585	40834.9	37623.3	54050.3	4.36798	9.41793	7.86434
100192200	NM_001136207	Fibroin2	silk fibroin 2	protein_coding	NP_001129679.1	GB53622	.	-3218.98	52607.4	0.31345	-37.1746	1.75732e-302	4.53477e-300	16.8155	5.02543	16.0556	15.784	15.2892	10.9192	10.895	10.8955	178383	104980	69185	44	25	23	3651.86	2697.03	1679.07	0.892005	0.558129	0.515934	7367.07	5895.5	3415.27	1.52212	0.923062	0.904506
409354	NM_001098717	Hex70c	hexamerin 70c	protein_coding	NP_001092187.1	GB51696	.	-2571.75	121895	0.75929	-14.9199	2.44602e-50	3.48726e-49	18.0387	6.56592	16.4491	15.9866	17.7285	12.1195	12.1469	12.1129	197369	96013	478946	80	126	61	1715.84	1047.49	4936.13	0.691123	1.19473	0.599889	3461.45	2289.73	10040.2	1.17934	1.9759	1.05169
726182	NM_001331117	Vhdl	larval-specific very high density lipoprotein	protein_coding	NP_001318046.1	GB50662	.	-2338.5	141721	0.362739	-30.8524	5.20425e-209	5.53797e-207	18.253	6.92212	16.8984	16.6158	17.7363	12.3518	12.3573	12.381	282721	163492	462190	94	103	139	1135.83	824.278	2201.29	0.3754	0.453696	0.628987	2291.37	1801.81	4477.48	0.640585	0.750346	1.1027
100192202	NM_001136209	Fibroin4	silk fibroin 4	protein_coding	NP_001129681.1	GB53624	.	-1187.3	41204.5	0.25634	-39.8433	0	0	16.4624	6.11354	15.679	15.4405	15.0157	10.688	10.6619	10.6542	135410	82023	57596	81	62	52	2505.4	1904.5	1263.34	1.49365	1.23897	1.07059	5054.27	4163.1	2569.67	2.54878	2.04908	1.8769
724771	NM_001136206	Fibroin1	silk fibroin 1	protein_coding	NP_001129678.1	GB53621	.	-787.869	71122.5	0.23007	-41.8213	0	0	17.2492	7.49438	16.4719	16.259	15.8263	11.5892	11.5622	11.5806	231086	143135	99673	191	153	161	4390.84	3413.04	2245.18	3.63429	3.16923	3.45581	8857.86	7460.63	4566.74	6.20159	5.24144	6.05853
102655889	XM_026441384	LOC102655889	uncharacterized protein PF11_0213	protein_coding	XP_026297169.1	.	.	-715.125	40928.9	0.271447	-34.9315	2.47481e-267	4.73055e-265	16.4526	6.83776	15.7703	15.3443	14.9613	10.7225	10.7522	10.7608	146381	74977	54590	95	114	110	186.879	120.123	82.6202	0.121579	0.158804	0.158195	377.001	262.58	168.051	0.207464	0.262637	0.277338
100576637	XM_026441435	LOC100576637	trypsin 5G1	protein_coding	XP_026297220.1	.	.	-658.527	4393.98	0.718444	-13.0325	7.99845e-39	8.72728e-38	13.2312	3.72932	11.4383	12.4894	12.3234	7.53857	7.57846	7.37993	5834	11341	10103	16	19	3	85.893	209.548	176.355	0.228801	0.305157	0.046737	173.276	458.056	358.71	0.390429	0.504684	0.081937
100576253	XM_003251159,XM_006568235	LOC100576253	DNA ligase 1, transcript variant X2	protein_coding	XP_003251207.3;XP_006568298.3	GB52938	.	-576.882	8367.17	0.366216	-25.0457	1.94359e-138	1.04488e-136	14.1677	4.8569	13.3225	12.4448	13.3267	8.49556	8.36751	8.47535	26384	8916	20489	36	16	29	227.451	96.4543	209.401	0.302939	0.150959	0.276797	458.849	210.842	425.927	0.516937	0.249663	0.485265
100577043	XM_006571436	LOC100577043	uncharacterized LOC100577043	protein_coding	XP_006571499.1	GB49262	.	-572.29	10476.1	0.355592	-25.7616	2.39141e-146	1.36376e-144	14.4803	5.19361	13.3104	13.8143	12.6676	8.47955	8.5091	8.5365	26015	30389	11262	31	35	36	309.165	453.22	158.664	0.368405	0.452614	0.481417	623.694	990.705	322.727	0.62865	0.748555	0.843992
677674	NM_001040224	Obp13	odorant binding protein 13	protein_coding	NP_001035314.1	GB46222	.	-323.201	114042	0.296808	-28.0865	1.43196e-173	1.05576e-171	17.9255	9.45836	16.8426	17.145	16.5134	12.2333	12.4351	12.2664	288940	283570	165936	494	972	509	13787.3	16980.6	9386.68	23.6416	50.8342	27.4993	27813.7	37118.2	19092.7	40.3422	84.0721	48.2101
100577614	XM_016911886,XM_026440072	LOC100577614	uncharacterized LOC100577614, transcript variant X2	protein_coding	XP_016767375.1;XP_026295857.1	GB49581	.	-187.655	12513.9	0.184912	-40.8408	0	0	14.7394	7.05257	13.8793	13.5849	13.7428	9.58352	9.46732	9.58097	36435	20902	24914	144	99	128	415.363	298.344	335.948	1.63819	1.23186	1.65073	837.932	652.158	683.325	2.79542	2.03732	2.89396
100576248	XM_026444638	LOC100576248	balbiani ring protein 3	protein_coding	XP_026300423.1	GB50647	.	-180.67	1254.98	1.83385	-4.08824	4.34664e-05	8.90906e-05	11.4362	3.78909	9.14536	5.84415	12.0411	6.08812	5.77554	6.29302	965	6	6730	14	4	20	6.99011	0.048555	57.8371	0.100109	0.02961	0.162633	14.1015	0.106138	117.642	0.170826	0.048971	0.285119
724917	XM_001120817	LOC724917	inactive serine protease scarface	protein_coding	XP_001120817.2	GB50290	.	-166.227	2201.04	0.273953	-26.9281	1.03093e-159	6.65078e-158	12.2328	4.71156	11.1914	11.0432	11.5354	7.33433	7.21914	7.17674	5236	3424	5540	33	23	18	43.0592	35.3297	54.0119	0.271376	0.204296	0.164004	86.8654	77.228	109.861	0.463077	0.337874	0.287523
406117	NM_001011600	HEX70b	hexamerin 70b	protein_coding	NP_001011600.1	GB51697	.	-154.263	47143.5	0.912562	-7.96576	1.6421e-15	7.35987e-15	16.6612	9.24618	15.7207	13.4727	16.2208	11.3247	11.3586	11.295	135936	11822	163538	589	623	492	1261.24	137.642	1798.81	5.48425	6.33718	5.17069	2544.36	300.875	3658.82	9.35836	10.4808	9.06495
413942	XM_006566552,XM_397379	LOC413942	acyl-CoA synthetase short-chain family member 3, mitochondrial, transcript variant X2	protein_coding	XP_006566615.1;XP_397379.4	GB45213	.	-153.433	1026.28	0.355764	-20.4109	1.33737e-92	3.94408e-91	11.1246	3.74613	10.0918	10.4358	9.84671	6.14315	5.94978	6.31332	2499	2558	1544	13	6	18	19.7273	25.3341	14.4327	0.101539	0.047845	0.156075	39.7969	55.3784	29.3564	0.173266	0.079128	0.273621
107965485	XM_016916052	LOC107965485	uncharacterized LOC107965485	protein_coding	XP_016771541.2	.	.	-148.173	2765.21	0.373579	-19.3028	5.08335e-83	1.29237e-81	12.5508	5.21614	11.2385	12.0796	11.053	7.32998	7.41887	7.54263	5358	8569	3492	27	34	42	11.723	23.5275	9.05613	0.058116	0.080046	0.103733	23.6495	51.4294	18.4204	0.09917	0.132384	0.181859
724649	NM_001270815	CPR21	cuticular protein 21	protein_coding	NP_001257744.1	GB46311	.	-143.975	575.176	0.4166	-17.21	2.23606e-66	4.32221e-65	10.2893	3.02219	9.45895	9.59543	9.07246	5.43155	5.52501	5.88012	1564	1329	845	3	5	14	30.0992	32.1054	19.2651	0.058026	0.093466	0.293209	60.7206	70.1799	39.1858	0.099016	0.154579	0.514038
552078	XM_006560577,XR_408769	LOC552078	glutamyl aminopeptidase-like, transcript variant X2	protein_coding	XP_006560640.1	GB49578	.	-132.183	1272.62	0.930214	-7.57503	3.5905e-14	1.4944e-13	11.4396	4.26035	11.0434	9.93162	10.0374	6.39289	6.08336	6.79386	5545	1514	1725	15	3	34	29.0381	9.94821	10.7085	0.0723	0.014905	0.196267	58.5799	21.746	21.7813	0.123374	0.024651	0.344083
724175	XM_001119928	LOC724175	probable cytochrome P450 304a1	protein_coding	XP_001119928.2	GB47885	.	-111.04	2389.84	0.276333	-24.5896	1.63022e-133	8.28924e-132	12.3475	5.41815	11.271	11.2769	11.8274	7.77957	7.73307	7.86636	4990	3761	6465	40	34	45	55.7494	52.7298	85.6313	0.439318	0.406555	0.56016	112.466	115.263	174.176	0.749655	0.672381	0.982041
412858	XM_396310	LOC412858	hemicentin-2	protein_coding	XP_396310.3	GB51385	.	-110.009	15132.1	0.220716	-30.7249	2.64858e-207	2.76148e-205	15.003	8.09136	13.939	14.2938	13.6804	9.96793	9.95966	10.0411	36738	37899	22437	253	243	265	100.236	129.766	72.5729	0.691339	0.726041	0.816357	202.211	283.658	147.615	1.17971	1.20076	1.43119
102655819	XM_006571742	LOC102655819	extensin	protein_coding	XP_006571805.1	.	.	-103.56	1041.68	0.368931	-18.1452	1.40112e-73	3.03195e-72	11.1431	4.31203	9.57164	10.4723	10.3079	6.46506	6.24634	6.28379	1519	2609	2322	26	15	15	7.47581	16.113	13.5451	0.126772	0.076292	0.083417	15.0813	35.2217	27.551	0.216324	0.126176	0.146241
102656505	XM_006559279	LOC102656505	uncharacterized LOC102656505	protein_coding	XP_006559342.1	.	.	-101.352	624.747	0.388644	-17.1448	6.86941e-66	1.31796e-64	10.4024	3.61951	9.11871	9.80186	9.11894	5.32745	5.56465	5.64459	1245	1729	964	7	13	14	14.105	24.5811	12.9485	0.073843	0.160514	0.171339	28.4547	53.7325	26.3375	0.126006	0.265466	0.300381
725008	XM_001120910,XM_006561130,XM_006561131,XM_006561132	LOC725008	protein trapped in endoderm-1, transcript variant X2	protein_coding	XP_001120910.2;XP_006561193.1;XP_006561194.1;XP_006561195.1	GB50824	.	-98.3573	3595.9	0.182658	-36.2423	1.31278e-287	2.94576e-285	12.9313	6.18186	11.8579	12.0937	12.0152	8.09158	8.19212	8.25174	8126	7561	7265	57	71	74	51.6543	61.3066	54.0631	0.454326	0.468055	0.559212	104.205	134.011	109.966	0.775267	0.774094	0.980378
102654184	XM_006560801	LOC102654184	plectin	protein_coding	XP_006560864.1	.	.	-97.2531	20980.1	0.246641	-26.7745	6.41069e-158	4.05958e-156	15.4753	8.73775	14.8251	14.6221	14.2742	10.9979	10.8109	10.8094	66289	41231	30756	546	344	314	649.876	507.266	357.449	5.36866	3.69232	3.48335	1311.03	1108.84	727.059	9.16113	6.10655	6.10681
100578649	XM_003249571,XM_006560080,XM_016915952	LOC100578649	uncharacterized LOC100578649, transcript variant X3	protein_coding	XP_003249619.1;XP_006560143.1;XP_016771441.1	GB47994	.	-94.7336	1012.47	0.321905	-20.3967	1.78841e-92	5.24432e-91	11.1001	4.40885	10.2152	10.4255	9.93824	6.61752	6.29211	6.67045	2602	2366	1556	25	9	25	25.9458	29.7076	18.5764	0.236376	0.089734	0.258933	52.3416	64.9384	37.7847	0.403354	0.148406	0.453946
107964997	XM_016914104	LOC107964997	uncharacterized LOC107964997	protein_coding	XP_016769593.2	.	.	-83.5233	1356.4	0.925546	-6.89767	5.28637e-12	1.93154e-11	11.5317	5.00321	9.0018	9.95619	11.4272	6.82709	6.9077	6.54847	787	1502	5879	35	40	16	13.2166	31.6531	117.108	0.59093	0.737022	0.287607	26.6625	69.1912	238.201	1.00837	1.21892	0.504215
100576186	XM_006566605	LOC100576186	alanine--glyoxylate aminotransferase 2, mitochondrial	protein_coding	XP_006566668.2	GB44932	.	-82.3807	1506.99	0.355003	-17.9273	7.22314e-72	1.53095e-70	11.6689	5.17144	10.7257	11.1121	10.1154	7.09219	7.00418	6.83363	3868	4113	1697	44	36	22	45.8502	61.1762	23.8372	0.51548	0.466902	0.285736	92.4957	133.726	48.4854	0.879619	0.772187	0.500936
406144	NM_001011617	LOC406144	abaecin	protein_coding	NP_001011617.1	.	.	-80.3352	26210.2	1.02896	-6.14987	7.75455e-10	2.4131e-09	15.8063	9.33199	13.4085	13.7567	15.8437	11.1986	11.2103	11.0352	16388	17456	124538	691	692	435	864.285	1155.27	7786.41	36.5754	40.0063	25.9487	1743.56	2525.33	15837.7	62.4126	66.1644	45.4917
406140	NM_001011613	Apid1	apidaecin 1	protein_coding	NP_001011613.1	GB47546	.	-77.6485	87346.9	0.95361	-6.58433	4.56939e-11	1.56904e-10	17.5406	11.1171	15.7736	15.6417	17.4221	12.7287	13.1437	12.586	104222	68740	365569	1666	3569	1054	2922.34	2418.81	12151.9	46.909	109.755	33.4781	5895.38	5287.34	24717.2	80.0459	181.518	58.6919
107965005	XM_016914173	LOC107965005	keratin-associated protein 19-2	protein_coding	XP_016769662.2	.	.	-77.0281	4267.24	0.820917	-7.63453	2.26651e-14	9.52563e-14	13.1837	6.77327	10.913	11.5091	12.9903	8.25885	8.21635	8.35228	3460	4576	17863	103	93	109	116.987	194.178	716.096	3.49568	3.43831	4.15695	236.003	424.458	1456.56	5.96505	5.68646	7.28772
113218770	XR_003304669	LOC113218770	uncharacterized LOC113218770	lncRNA	.	.	.	-74.0535	864.32	0.288873	-21.4991	1.58846e-102	5.37577e-101	10.8696	4.51085	9.89758	10.0823	9.91255	6.43847	6.57334	6.08054	2067	1837	1622	25	32	8	7.52138	8.38701	6.99543	0.08954	0.125438	0.032657	15.1732	18.3334	14.2289	0.152791	0.207456	0.057253
406142	NM_001011615	LOC406142	hymenoptaecin	protein_coding	NP_001011615.1	GB51223	.	-63.6768	54138.4	1.24489	-4.81382	1.48073e-06	3.50715e-06	16.8498	10.7092	13.934	14.4072	16.9149	11.9591	12.4606	11.8804	21683	26437	275531	1169	2668	892	621.705	951.274	9365.85	33.6522	83.909	28.944	1254.2	2079.41	19050.3	57.4243	138.773	50.7429
100577382	XM_003250290	LOC100577382	targeting protein for Xklp2 homolog	protein_coding	XP_003250338.1	GB43867	.	-61.5724	650.237	0.251313	-23.6526	1.11004e-123	4.87565e-122	10.4546	4.39013	9.56822	9.6774	9.46353	6.02628	6.06216	6.29352	1646	1365	1156	16	17	25	12.8207	13.3484	10.675	0.124508	0.138401	0.219831	25.8638	29.1787	21.7131	0.212462	0.228894	0.385395
411910	XM_006570642	LOC411910	homeobox protein 2-like	protein_coding	XP_006570705.1	GB55264	.	-56.1838	5914.45	0.191047	-30.4222	2.79355e-203	2.77259e-201	13.6368	7.69266	12.8653	12.9458	12.5278	9.34039	9.44784	9.38909	16060	12967	9057	181	219	179	114.859	116.383	76.7855	1.2974	1.71093	1.44527	231.711	254.405	156.183	2.21389	2.82962	2.53376
551991	XM_006559385,XM_624374,XR_408346,XR_408347	LOC551991	uncharacterized LOC551991, transcript variant X3	protein_coding	XP_006559448.1;XP_624377.2	.	.	-55.7794	3707.7	0.198009	-29.3001	1.03534e-188	9.13403e-187	12.9672	7.03003	12.0616	11.9864	12.3198	8.80306	8.64562	8.81759	8817	6158	8673	139	98	128	55.9763	53.7463	66.4904	0.88538	0.758971	0.988475	112.924	117.485	135.243	1.51082	1.25523	1.73294
100642173	NM_001242999	LOC100642173	uncharacterized LOC100642173	protein_coding	NP_001229928.1	.	.	-53.0918	936.608	0.24029	-23.8479	1.06407e-125	4.90329e-124	10.9766	5.11309	9.98176	10.315	9.99168	6.82155	6.61914	6.74837	2115	2158	1652	40	26	31	15.1147	19.3538	13.9987	0.284702	0.202914	0.247697	30.4916	42.3059	28.4737	0.485818	0.335589	0.434248
100577537	XM_006557415,XM_006557416	LOC100577537	uncharacterized LOC100577537, transcript variant X2	protein_coding	XP_006557478.1;XP_006557479.1	GB46629	.	-48.0284	939.133	0.725211	-7.70233	1.33607e-14	5.7011e-14	10.9814	5.25678	9.63746	10.1228	10.434	7.16485	6.69163	6.32278	1524	1804	2478	70	30	10	8.05199	11.9704	15.5628	0.368605	0.173067	0.058227	16.2437	26.1664	31.655	0.62899	0.286227	0.10208
102655811	XM_006563287,XM_016912778	LOC102655811	matrix metalloproteinase-24-like, transcript variant X1	protein_coding	XP_006563350.1;XP_016768267.1	.	.	-42.0446	312.571	0.400835	-13.4565	2.81884e-41	3.28769e-40	9.38747	3.88282	8.70489	8.59164	8.41425	5.14586	5.2894	5.85316	889	600	524	6	9	25	24.3553	20.6744	17.1026	0.142252	0.278367	0.749062	49.1331	45.1925	34.7871	0.24274	0.460378	1.31321
113219006	XM_026442951	LOC113219006	transmembrane protease serine 9-like	protein_coding	XP_026298736.1	.	.	-41.9036	2595.36	0.312591	-17.2398	1.33593e-66	2.58714e-65	12.4366	6.91908	11.2839	12.0255	11.283	8.4177	8.16376	8.41322	4931	7347	3812	135	83	120	42.5682	79.6061	39.0195	1.17075	0.778231	1.17228	85.8749	174.013	79.3667	1.99777	1.28708	2.05517
113219088	XR_003305620	LOC113219088	uncharacterized LOC113219088	lncRNA	.	.	.	-40.8739	120.085	0.568625	-9.41413	4.77031e-21	2.81689e-20	8.01108	2.52373	6.53316	7.11062	7.75288	4.28848	4.29985	4.41817	152	201	378	5	5	6	0.27485	0.455726	0.809128	0.008944	0.00839	0.011382	0.554468	0.996183	1.64579	0.015261	0.013875	0.019954
725922	XM_001121709	LOC725922	mitochondrial basic amino acids transporter	protein_coding	XP_001121709.2	GB48029	.	-40.7178	12775.6	0.259392	-20.6158	1.97826e-94	5.88461e-93	14.7422	9.25842	14.1042	13.7614	13.9522	10.9589	10.5709	10.8008	37308	20252	25040	798	376	545	329.145	224.215	261.887	7.07023	3.63169	5.44472	663.999	490.117	532.683	12.0647	6.00627	9.54536
113219118	XR_003305730	LOC113219118	uncharacterized LOC113219118	lncRNA	.	.	.	-40.5472	207.518	0.38726	-13.7931	2.80353e-43	3.44911e-42	8.79413	3.3134	7.61301	8.22801	7.97229	4.90737	4.96612	4.81166	375	501	408	10	11	7	5.47932	9.19644	7.06454	0.143468	0.175389	0.102912	11.0537	20.1027	14.3694	0.244815	0.290067	0.180419
726737	XM_001122458,XM_006569911,XM_026440658,XM_026440659	LOC726737	venom acid phosphatase Acph-1, transcript variant X1	protein_coding	XP_001122458.2;XP_006569974.1;XP_026296443.1;XP_026296444.1	GB41339	.	-38.7888	3314.92	0.600769	-8.78468	1.56808e-18	8.22025e-18	12.7991	7.3804	11.316	11.5658	12.6419	8.81148	8.94633	8.83286	4345	4158	11729	147	183	137	62.147	79.514	215.544	2.47868	2.88026	2.21631	125.372	173.812	438.421	4.22964	4.76352	3.8855
100576540	XM_006559852	LOC100576540	vacuolar protein sorting-associated protein 27	protein_coding	XP_006559915.2	GB50363	.	-36.9725	1705.46	0.3616	-14.4037	4.90442e-47	6.52364e-46	11.837	6.49096	10.5929	10.613	11.4695	7.73853	7.60289	7.99162	3014	2303	5251	80	61	108	30.9008	29.6248	63.8117	0.824018	0.677482	1.25039	62.3377	64.7575	129.795	1.40611	1.12045	2.19211
102653596	XM_006564749	LOC102653596	uncharacterized LOC102653596	protein_coding	XP_006564812.1	.	.	-35.939	308.778	0.456259	-11.3258	9.78182e-30	8.10337e-29	9.36143	4.06117	8.84462	8.6612	7.5775	5.38494	5.43105	5.26696	1084	688	254	17	18	12	22.8529	18.2016	6.33542	0.352789	0.397334	0.265562	46.1023	39.7873	12.8864	0.602001	0.657131	0.465568
100576903	XM_003249995	LOC100576903	leucine-rich repeat-containing protein 15	protein_coding	XP_003250043.1	.	.	-35.1302	1201.25	0.300607	-17.0809	2.05933e-65	3.90742e-64	11.3214	6.05594	10.7344	10.6091	9.8967	7.31829	7.3221	7.3658	3860	2579	1360	63	62	61	32.298	27.0753	13.4863	0.528068	0.563851	0.573689	65.1562	59.1846	27.4315	0.901099	0.932525	1.00576
725114	XM_001120999	LOC725114	chymotrypsin inhibitor	protein_coding	XP_001120999.2	GB17579	.	-33.6638	2691.42	0.322015	-15.7543	6.41758e-56	1.03021e-54	12.486	7.27846	11.6378	11.7821	11.7315	8.94458	8.35592	8.73117	6258	5376	5291	223	72	141	267.129	287.973	267.723	9.54169	3.34816	6.77048	538.893	629.487	544.554	16.282	5.53736	11.8696
552255	NM_001040266,XM_006558453,XM_006558456,XM_006558459,XM_006558460,XM_006558461,XM_006558462,XM_006558463,XM_006558464,XM_006558466,XM_006558470,XM_006558472,XM_006558473,XM_026444561,XM_026444562	Br-c	broad-complex	protein_coding	NP_001035356.1;XP_006558516.1;XP_006558519.1;XP_006558522.1;XP_006558523.1;XP_006558524.1;XP_006558525.1;XP_006558526.1;XP_006558527.1;XP_006558529.1;XP_006558533.1;XP_006558535.1;XP_006558536.1;XP_026300346.1;XP_026300347.1	GB48271	.	-32.8719	4678.58	0.170872	-29.4887	4.01772e-191	3.57507e-189	13.2807	8.10999	12.3641	12.65	12.2922	9.31797	9.39384	9.36715	10871	10628	7862	251	278	244	45.6523	56.6421	39.3365	1.04198	1.20682	1.04843	92.0965	123.815	80.0114	1.77804	1.9959	1.83805
410685	XM_006571263	LOC410685	inactive tyrosine-protein kinase 7	protein_coding	XP_006571326.2	GB45503	.	-32.7355	1762.47	0.256532	-19.6186	1.07363e-85	2.86357e-84	11.8707	6.70902	10.9694	11.3581	10.7975	8.02867	7.87623	8.15898	4036	4346	2653	102	76	113	11.0169	14.887	8.58317	0.279104	0.224904	0.348242	22.2249	32.5418	17.4584	0.476265	0.371958	0.610517
552735	XM_625110	LOC552735	uncharacterized LOC552735	protein_coding	XP_625113.1	GB54159	.	-32.5332	6163.87	0.340654	-14.7477	3.18562e-49	4.43751e-48	13.6766	8.52222	13.1577	13.0038	12.0093	9.71692	9.68725	9.75128	21024	13685	5493	357	333	338	143.876	117.526	44.5588	2.44984	2.4928	2.61296	290.248	256.902	90.6335	4.18043	4.12272	4.58088
107965094	XR_001704586	LOC107965094	uncharacterized LOC107965094	lncRNA	.	.	.	-32.3778	3169.16	0.157928	-31.7672	1.83577e-221	2.12908e-219	12.7188	7.56779	11.8287	12.0163	11.7451	8.83602	8.7671	8.72429	7654	6827	5477	203	178	152	164.465	184.1	139.502	4.36989	4.17819	3.67925	331.783	402.428	283.751	7.45681	6.9101	6.45024
100577513	XM_003251295,XM_006569255	LOC100577513	uncharacterized LOC100577513, transcript variant X1	protein_coding	XP_003251343.2;XP_006569318.2	GB41202	.	-31.9909	6347.11	0.240937	-20.7506	1.21118e-95	3.72078e-94	13.7178	8.58805	12.568	13.2442	12.7367	9.78679	9.8053	9.86141	11781	16587	10694	356	359	360	142.448	251.229	152.755	4.3401	4.74065	4.81699	287.367	549.167	310.707	7.40598	7.84032	8.44487
411330	XM_026442960	LOC411330	uncharacterized LOC411330	protein_coding	XP_026298745.1	GB16351	.	-31.5335	1056.16	0.259683	-19.1726	6.26569e-82	1.56597e-80	11.1323	6.01957	9.89234	10.5299	10.3871	7.26113	7.3031	7.22524	1798	2453	2219	63	66	53	11.104	19.0147	16.247	0.38998	0.445572	0.36687	22.4006	41.5646	33.0467	0.665465	0.736909	0.643174
552672	XM_625048	LOC552672	proclotting enzyme	protein_coding	XP_625051.2	GB46726	.	-31.2327	1677.85	0.348985	-14.2269	6.23695e-46	8.09784e-45	11.7953	6.70335	10.7034	11.4472	10.6121	7.71095	8.04607	8.09666	3220	4826	2283	64	113	112	30.3147	57.0201	25.4734	0.601729	1.1605	1.1941	61.1553	124.642	51.8135	1.02679	1.91929	2.09343
412310	XM_395771	LOC412310	cilia- and flagella-associated protein 20-like	protein_coding	XP_395771.3	GB52525	.	-30.9648	330.949	0.255173	-19.4086	6.5277e-84	1.6972e-82	9.45776	4.37168	8.75935	8.8385	8.60138	5.91411	5.87542	5.89707	846	684	563	21	19	18	15.7499	15.986	12.4276	0.390843	0.377576	0.363557	31.7731	34.9441	25.2781	0.666937	0.624455	0.637367
102655520	XM_006560988,XM_006560989,XM_006560990,XM_006560991	LOC102655520	uncharacterized LOC102655520, transcript variant X1	protein_coding	XP_006561051.1;XP_006561052.1;XP_006561053.1;XP_006561054.1	.	.	-30.3117	345.634	0.370408	-13.2875	2.73489e-40	3.11241e-39	9.51757	4.47579	8.37526	8.98592	8.67468	5.57251	5.55192	6.07622	632	841	650	15	14	32	4.93817	8.1694	5.96323	0.111877	0.110513	0.26855	9.962	17.8577	12.1294	0.190908	0.182771	0.470806
411186	XM_006558090,XM_006558092,XM_006558093,XM_016913071	LOC411186	synaptic vesicle glycoprotein 2C, transcript variant X3	protein_coding	XP_006558153.1;XP_006558155.1;XP_006558156.1;XP_016768560.1	GB49708	.	-29.8188	1524.48	0.861101	-5.68824	1.28357e-08	3.62491e-08	11.6711	6.62782	10.2055	9.82181	11.6055	8.17	7.56306	7.48075	2136	1096	6062	168	64	50	17.3926	11.0722	58.0407	1.35441	0.559763	0.447408	35.0869	24.2029	118.056	2.31118	0.925764	0.784369
410231	XM_393713	LOC410231	toll-like receptor Tollo	protein_coding	XP_393713.3	GB48399	.	-29.4795	576.001	0.313966	-15.5483	1.63312e-54	2.55411e-53	10.2511	5.23853	9.23939	9.84274	9.10081	6.48812	6.53339	6.43345	1190	1565	807	37	39	30	5.60276	9.24961	4.50467	0.172947	0.201321	0.1566	11.3027	20.2189	9.1626	0.295119	0.332955	0.274541
100576135	XM_026440203,XM_026440204,XM_026440205	LOC100576135	glutamate receptor 1-like, transcript variant X2	protein_coding	XP_026295988.1;XP_026295989.1;XP_026295990.1	GB54881	.	-29.3937	772.889	0.223037	-21.8683	5.21101e-106	1.8807e-104	10.6791	5.67092	9.79305	10.1345	10.0184	7.05263	7.23421	7.23046	1596	1661	1535	39	54	49	10.7461	14.1819	12.2836	0.25583	0.390688	0.364152	21.6786	31.0005	24.9851	0.43655	0.64614	0.63841
113218575	XM_026444702	LOC113218575	neprilysin-1-like	protein_coding	XP_026300487.1	.	.	-28.8429	379.223	0.492127	-9.85547	6.49121e-23	4.16163e-22	9.659	4.66929	9.34159	7.73666	8.97604	5.87951	6.01084	6.01869	1476	234	815	21	26	24	22.1719	4.40691	14.5065	0.309959	0.42151	0.40803	44.7283	9.63317	29.5065	0.528916	0.697114	0.715335
724839	gene-LOC724839	LOC724839	.	pseudogene	.	GB48436	.	-28.2074	5059.56	0.191709	-25.1319	2.23019e-139	1.21799e-137	13.387	8.43569	12.6513	12.7152	12.3321	9.66085	9.68036	9.50129	13527	10760	7747	361	364	250	655.289	654.151	444.867	17.5606	19.3005	13.6865	1321.95	1429.92	904.87	29.9655	31.9202	23.9944
410994	XM_394469	LOC410994	tubulin beta chain	protein_coding	XP_394469.1	GB44134	.	-27.8917	12374.4	0.282327	-17.0078	7.19009e-65	1.34449e-63	14.6732	9.74269	13.6988	14.2856	13.4825	10.8398	10.8721	11.051	26171	33881	16464	726	749	907	235.137	382.016	175.367	6.54735	7.38177	9.2235	474.354	835.058	356.701	11.1725	12.2083	16.1701
726424	XM_026445913,XM_026445914	LOC726424	metabotropic glutamate receptor, transcript variant X2	protein_coding	XP_026301698.1;XP_026301699.1	GB54361	.	-27.3797	1365.99	0.669302	-7.13436	9.72409e-13	3.71198e-12	11.4982	6.58898	11.297	10.3062	9.49353	7.5264	7.65418	7.51999	6438	1948	916	88	104	78	42.3826	17.3117	7.14535	0.5779	0.750494	0.575861	85.5005	37.8421	14.5338	0.986133	1.2412	1.00957
102655905	XM_026440081	LOC102655905	uncharacterized LOC102655905	protein_coding	XP_026295866.1	.	.	-27.1855	725.509	0.446931	-10.6611	1.54786e-26	1.14367e-25	10.5839	5.69117	10.1186	9.64276	9.13093	6.32609	6.51557	7.10588	2652	1286	819	26	36	79	39.2	23.8474	14.3346	0.376855	0.579474	1.31812	79.0801	52.1286	29.1569	0.643069	0.958363	2.31084
411298	XM_394772	LOC411298	UDP-glucuronosyltransferase 2C1	protein_coding	XP_394772.3	GB53351	.	-27.0559	161.184	0.352583	-13.4943	1.68895e-41	1.98558e-40	8.41582	3.5397	7.71429	7.55179	7.80954	4.93604	4.74029	5.2527	408	262	346	10	6	16	4.0136	3.23914	4.04127	0.089136	0.055276	0.169597	8.09684	7.08051	8.22003	0.152102	0.091419	0.297328
725483	XM_016913387	LOC725483	gustatory receptor for sugar taste 43a	protein_coding	XP_016768876.1	GB40382	.	-26.8926	598.285	0.392128	-12.1112	9.2129e-34	8.62153e-33	10.3059	5.41769	9.88956	9.49898	9.12616	6.88777	6.82983	6.29887	2054	1068	770	56	50	16	16.8235	10.9797	7.47269	0.460421	0.446982	0.14121	33.9389	24.0008	15.1996	0.785666	0.739241	0.247561
409207	XM_006570187,XM_026440999	LOC409207	synaptic vesicle membrane protein VAT-1 homolog-like, transcript variant X1	protein_coding	XP_006570250.1;XP_026296784.1	GB45688	.	-26.7372	23342.4	0.0934621	-50.724	0	0	15.592	10.7171	14.7793	14.8252	14.7839	11.8432	11.903	11.9049	57242	44789	44478	1536	1652	1519	364.531	357.58	335.446	9.87925	11.6798	10.9432	735.387	781.641	682.305	16.858	19.3166	19.185
727166	XM_026440105,XM_026440106	LOC727166	acyl-CoA Delta(11) desaturase, transcript variant X1	protein_coding	XP_026295890.1;XP_026295891.1	GB48194	.	-26.0834	2476.61	0.158669	-29.6532	3.08191e-193	2.8659e-191	12.3538	7.51291	11.6052	11.6502	11.5295	8.87161	8.68268	8.6791	6219	4864	4479	216	156	142	94.8191	93.067	80.9609	3.29127	2.59871	2.43982	191.283	203.437	164.676	5.61625	4.29788	4.27735
100576497	XM_003251175,XM_006568296	LOC100576497	uncharacterized LOC100576497, transcript variant X1	protein_coding	XP_003251223.2;XP_006568359.2	GB44344	.	-25.6491	4539.16	0.146683	-31.9113	1.85943e-223	2.20609e-221	13.2274	8.41095	12.5361	12.4416	12.3554	9.66219	9.58407	9.48865	12282	8424	8015	376	326	256	91.8589	79.0634	71.0682	2.81653	2.67316	2.16788	185.311	172.826	144.554	4.80615	4.421	3.8006
726677	XM_001122399,XM_006557833,XM_026444742,XR_003305970	LOC726677	protein singles bar, transcript variant X1	protein_coding	XP_001122399.1;XP_006557896.1;XP_026300527.1	GB54733	.	-25.5074	699.246	0.225804	-20.6942	3.90519e-95	1.17864e-93	10.5262	5.71903	9.67982	9.94296	9.55967	6.86266	6.99333	6.80956	1645	1578	1136	49	59	40	18.6759	22.9585	15.247	0.545624	0.719824	0.500774	37.6759	50.1855	31.0128	0.931057	1.19048	0.877928
724187	XM_001119831,XM_006568230,XM_006568231,XM_026446515	LOC724187	toll-like receptor 4, transcript variant X3	protein_coding	XP_001119831.2;XP_006568293.1;XP_006568294.1;XP_026302300.1	GB49750	.	-25.1372	40525.8	0.190106	-24.4693	3.13794e-132	1.57232e-130	16.3838	11.5985	15.8358	15.6088	15.3067	12.7585	12.7407	12.7424	125137	75854	58739	3073	2925	2689	747.086	575.295	419.201	18.2687	19.1931	18.6132	1507.13	1257.55	852.665	31.1739	31.7426	32.6316
726658	XM_001122379	LOC726658	uncharacterized LOC726658	protein_coding	XP_001122379.3	GB41916	.	-25.0874	3545.71	0.223565	-20.7944	4.86513e-96	1.50804e-94	12.8731	8.08613	11.9535	11.9376	12.4584	9.39232	9.35812	9.30794	7347	5423	9173	282	261	220	115.311	106.805	170.685	4.4321	4.48799	3.90205	232.623	233.467	347.177	7.56298	7.42246	6.84085
725154	XM_001121032,XM_006571574,XM_006571575	LOC725154	serine protease snake, transcript variant X3	protein_coding	XP_001121032.2;XP_006571637.2;XP_006571638.2	GB55007	.	-25.0757	3661.3	0.135172	-34.3874	3.8914e-259	6.92535e-257	12.9156	8.13494	12.1009	12.2039	12.1201	9.29001	9.22261	9.3839	8750	7227	6894	269	236	279	57.776	59.8866	53.6838	1.76596	1.72341	2.06383	116.554	130.908	109.194	3.01345	2.85026	3.61819
724803	XM_001120705,XM_016915898,XM_016915899,XM_016915900	LOC724803	neprilysin-4, transcript variant X3	protein_coding	XP_001120705.4;XP_016771387.1;XP_016771388.1;XP_016771389.1	GB48006	.	-24.7509	1549.76	0.655145	-7.06624	1.59192e-12	6.00576e-12	11.6825	6.91123	11.3542	9.6479	11.0441	8.0452	8.09675	7.97858	5948	849	3457	118	125	95	36.1995	6.53173	25.029	0.75652	0.943439	0.741563	73.027	14.2779	50.9096	1.29093	1.56031	1.30007
100576760	XM_003251379,XM_006569790	LOC100576760	uncharacterized LOC100576760, transcript variant X2	protein_coding	XP_003251427.1;XP_006569853.1	GB51753	.	-24.1957	3484.14	0.176419	-26.0555	1.16667e-149	6.9209e-148	12.8422	8.11223	11.9671	12.2212	12.2059	9.41639	9.27659	9.47548	7343	7022	7144	280	216	276	82.6564	99.1822	95.321	3.15875	2.65496	3.50994	166.747	216.805	193.885	5.39011	4.39092	6.15343
726755	NM_001098218,XM_026439975,XM_026439976,XM_026439977,XM_026439978,XM_026439979	LOC726755	pyrokinin-like receptor 2	protein_coding	NP_001091688.1;XP_026295760.1;XP_026295761.1;XP_026295762.1;XP_026295763.1;XP_026295764.1	GB18327	.	-24.0465	2910.03	0.219322	-20.9178	3.68358e-97	1.16632e-95	12.585	7.86008	12.0614	11.4955	11.8018	8.97516	9.06737	8.94137	9142	4012	5547	219	247	186	79.5521	42.2325	57.3648	2.01706	2.50629	1.92309	160.484	92.317	116.681	3.44192	4.14502	3.37145
410627	XM_006561008,XM_026445337	LOC410627	putative aminopeptidase W07G4.4, transcript variant X2	protein_coding	XP_006561071.2;XP_026301122.1	GB50527	.	-24.0205	1114.31	0.258975	-17.709	3.57399e-70	7.42269e-69	11.1939	6.47557	10.0971	10.7429	10.2985	7.67602	7.55993	7.54976	2049	2821	1922	98	80	72	20.0556	34.678	22.3316	0.954689	0.856654	0.787914	40.4592	75.8034	45.423	1.62909	1.41678	1.38132
413532	XM_026445865,XM_026445866	LOC413532	phospholipase A1, transcript variant X1	protein_coding	XP_026301650.1;XP_026301651.1	GB54367	.	-23.3314	1529.74	0.176916	-25.6856	1.69116e-145	9.53887e-144	11.6541	6.97106	10.9558	10.7886	10.9044	8.17048	8.17525	7.94032	4053	2594	2988	136	134	84	41.8987	32.4788	36.6947	1.36024	1.4771	0.962417	84.5243	70.9961	74.6378	2.32113	2.4429	1.68725
551179	NM_001327966	LOC551179	methyl farnesoate epoxidase	protein_coding	NP_001314895.1	GB48175	.	-22.8917	1584.38	0.328339	-13.7564	4.66362e-43	5.69679e-42	11.7083	7.05237	11.0754	10.314	11.279	8.08862	8.208	8.33361	4378	1570	4098	105	125	139	55.0096	24.7477	61.0482	1.32504	1.71034	1.96962	110.973	54.0965	124.174	2.26106	2.82865	3.45302
411065	XM_006562160,XM_006562161,XM_006562162,XM_006562165,XM_016912234,XM_016912235,XM_016912236,XM_016912237,XM_016912238	LOC411065	monocarboxylate transporter 14, transcript variant X1	protein_coding	XP_006562223.2;XP_006562224.2;XP_006562225.2;XP_006562228.2;XP_016767723.2;XP_016767724.2;XP_016767725.2;XP_016767726.2;XP_016767727.2	GB46686	.	-22.7541	3593.89	0.304148	-14.8219	1.05742e-49	1.48904e-48	12.889	8.24095	11.8875	11.7344	12.5907	9.49343	9.30032	9.34214	7022	4536	10535	349	253	248	26.6742	21.0267	46.8305	1.27605	1.0119	1.11512	53.8112	45.9627	95.2543	2.17747	1.67353	1.95496
552357	XM_006564750,XM_006564751,XM_026440947	LOC552357	maltase A3, transcript variant X2	protein_coding	XP_006564813.1;XP_006564814.1;XP_026296732.1	GB48667	.	-22.4523	1860.37	0.208882	-21.4896	1.94886e-102	6.5739e-101	11.9327	7.31017	11.3295	11.1809	11.0624	8.58234	8.27325	8.52439	5222	3401	3135	184	109	151	36.8257	30.061	26.2172	1.28264	0.832327	1.20799	74.2903	65.7109	53.3263	2.18871	1.37654	2.11777
411057	NM_001040257,XM_006570167,XM_026440521,XM_026440522,XM_026440523,XM_026440524,XM_026440525,XM_026440526,XM_026440527,XM_026440528,XM_026440529	Cyp314a1	cytochrome P450 314A1	protein_coding	NP_001035347.1;XP_006570230.2;XP_026296306.1;XP_026296307.1;XP_026296308.1;XP_026296309.1;XP_026296310.1;XP_026296311.1;XP_026296312.1;XP_026296313.1;XP_026296314.1	GB45651	.	-22.1803	1990.51	0.143631	-31.1299	9.49875e-213	1.04304e-210	12.0313	7.42421	11.3172	11.1583	11.3658	8.57234	8.53216	8.55918	5081	3274	4116	172	158	151	42.4748	34.7403	42.8111	1.66589	1.63482	1.63901	85.6864	75.9395	87.0788	2.8427	2.70374	2.87341
725469	XM_026445782	LOC725469	kinesin 7A	protein_coding	XP_026301567.1	GB51349	.	-21.7049	772.565	0.199275	-22.2805	5.70593e-110	2.1417e-108	10.6623	6.09157	9.85359	9.9237	9.82591	6.90453	7.24152	7.17778	1882	1507	1419	47	78	65	3.70214	3.72026	3.30766	0.092664	0.167608	0.142954	7.4685	8.1322	6.72785	0.158122	0.277199	0.250619
100577142	XM_026446250	LOC100577142	G-protein coupled receptor Mth	protein_coding	XP_026302035.1	GB54941	.	-21.4583	13661.5	0.136213	-32.4747	2.43048e-231	3.2581e-229	14.8075	10.249	14.1738	13.942	14.015	11.2932	11.2787	11.3821	37993	22873	25308	1139	1090	1168	156.636	118.339	123.692	4.71433	4.92741	5.45386	315.99	258.681	251.592	8.04457	8.1492	9.56138
726057	NM_001177903,XM_026444888,XM_026444889,XM_026444890	ILP-2	insulin-like peptide 2	protein_coding	NP_001171374.1;XP_026300673.1;XP_026300674.1;XP_026300675.1	GB43560	.	-21.2079	6722.64	0.232826	-18.9263	6.92707e-80	1.64749e-78	13.7829	9.24172	13.3205	12.9295	12.7728	10.4474	10.1974	10.2952	21765	11289	10027	713	477	510	329.577	215.085	180.322	11.2488	8.73858	12.7562	664.871	470.158	366.778	19.195	14.4523	22.3633
100578732	XM_003251016	LOC100578732	uncharacterized LOC100578732	protein_coding	XP_003251064.1	GB53348	.	-21.15	193.304	1.05925	-4.15634	3.23392e-05	6.71911e-05	8.65465	4.12761	8.32739	8.35038	5.94052	4.95335	5.4056	5.61526	681	522	42	7	18	23	18.2922	17.6115	1.33831	0.185118	0.507645	0.676203	36.9016	38.4973	2.72215	0.315887	0.839569	1.18548
102653748	XM_026445002	LOC102653748	growth/differentiation factor 8	protein_coding	XP_026300787.1	.	.	-20.9293	7960.76	0.226221	-19.3946	8.57952e-84	2.21949e-82	14.0225	9.50392	13.1535	13.5087	13.0157	10.6136	10.3442	10.5559	18010	18828	12220	820	535	677	89.2914	117.147	71.8243	4.08183	2.90867	3.79941	180.132	256.073	146.092	6.96527	4.81051	6.66091
102653961	XM_026439209,XM_026439210,XM_026439211	LOC102653961	acidic repeat-containing protein, transcript variant X2	protein_coding	XP_026294994.1;XP_026294995.1;XP_026294996.1	.	.	-20.9198	318.471	0.238234	-18.4139	1.01712e-75	2.29229e-74	9.38136	4.87154	8.71144	8.70362	8.63524	5.89686	6.07243	6.27037	806	600	580	20	27	34	5.40641	4.97655	4.5551	0.124722	0.186798	0.252798	10.9066	10.8783	9.26518	0.212827	0.308936	0.443191
551465	XM_026439408	LOC551465	homogentisate 1,2-dioxygenase	protein_coding	XP_026295193.1	GB53288	.	-20.9152	2475.79	0.330462	-13.2738	3.28538e-40	3.73066e-39	12.345	7.82099	11.8375	11.149	11.7897	8.92752	8.72075	9.21982	7416	2859	5485	203	139	283	76.4829	36.9969	67.0543	2.10267	1.56655	3.30289	154.293	80.8723	136.39	3.58801	2.59084	5.79044
413471	XM_396915	LOC413471	sodium/potassium-transporting ATPase subunit alpha-B	protein_coding	XP_396915.4	GB41038	.	-20.8095	66.3126	0.469746	-9.32242	1.13715e-20	6.62022e-20	7.11558	2.61454	6.52652	6.50257	6.10932	3.94829	3.79044	4.09339	185	136	96	6	4	7	1.03483	0.954909	0.633919	0.028471	0.019055	0.043704	2.08761	2.08736	1.2894	0.048584	0.031514	0.076619
102654175	XM_026444567	LOC102654175	uncharacterized LOC102654175	protein_coding	XP_026300352.1	.	.	-20.4954	345.645	0.454721	-9.58219	9.50096e-22	5.84439e-21	9.49752	5.012	9.02136	8.67963	8.25566	6.06926	5.42126	6.30916	1154	630	434	35	10	44	16.2769	11.1579	7.25502	0.496202	0.149378	0.694345	32.8363	24.3903	14.7569	0.846724	0.24705	1.21728
725099	XM_001120306,XM_006565023,XM_006565024,XM_016915902,XM_026444656,XM_026444657	LOC725099	spermidine synthase, transcript variant X6	protein_coding	XP_001120306.1;XP_006565086.1;XP_006565087.1;XP_016771391.1;XP_026300441.1;XP_026300442.1	GB49902	.	-20.3136	11070.7	0.176987	-24.5462	4.74298e-133	2.38815e-131	14.5016	10.0209	13.9935	13.5418	13.7759	11.1223	11.1311	11.1591	33215	16170	20912	988	980	938	304.344	185.324	225.964	8.851	9.64906	9.69065	613.968	405.105	459.615	15.1034	15.9581	16.9891
408690	XM_006568213,XM_006568214,XM_006568215,XM_392226	LOC408690	calmodulin, transcript variant X2	protein_coding	XP_006568276.3;XP_006568277.2;XP_006568278.2;XP_392226.3	GB49809	.	-19.7606	5767.13	0.327786	-13.1322	2.15278e-39	2.39708e-38	13.55	9.11798	12.6877	13.2658	12.1753	10.11	10.0424	10.2049	12806	16480	6023	532	470	548	78.9936	128.568	44.4114	2.74405	2.66935	3.22878	159.358	281.041	90.3337	4.68247	4.41471	5.6605
102656562	XR_003306560	LOC102656562	uncharacterized LOC102656562	lncRNA	.	.	.	-19.5633	91.1506	0.529524	-8.10177	5.41665e-16	2.48935e-15	7.57967	3.1419	6.94813	5.96019	7.08871	4.29011	4.30489	4.00559	266	77	235	10	10	5	2.10287	0.764571	2.20006	0.076311	0.079365	0.036403	4.24221	1.67129	4.47498	0.130217	0.131258	0.06382
100578651	XM_026440599	LOC100578651	uncharacterized LOC100578651	protein_coding	XP_026296384.1	GB42073	.	-19.11	108.11	0.358506	-11.8722	1.65043e-32	1.48654e-31	7.81543	3.43764	7.05783	7.13824	6.92019	4.23419	4.60312	4.66259	269	218	183	6	12	12	2.13857	2.17945	1.72202	0.047964	0.098854	0.106903	4.31424	4.76412	3.50262	0.081846	0.163489	0.187416
100577387	XM_003250647	LOC100577387	uncharacterized LOC100577387	protein_coding	XP_003250695.1	GB41619	.	-19.0789	174.901	0.349842	-12.1595	5.10651e-34	4.8313e-33	8.50768	4.11497	7.69154	8.08985	7.51668	5.39442	5.27984	5.0976	390	427	255	21	17	11	6.00972	8.25169	4.65075	0.31868	0.279301	0.18691	12.1237	18.0375	9.45974	0.543798	0.461922	0.32768
100578454	XR_003304814	LOC100578454	uncharacterized LOC100578454	lncRNA	.	.	.	-18.658	161.334	0.402599	-10.4862	1.00001e-25	7.18311e-25	8.39414	4.03962	8.08634	7.42492	7.40147	5.32292	4.95546	5.25866	578	231	233	20	10	16	9.15893	4.58575	4.37011	0.316665	0.170095	0.280854	18.4768	10.0241	8.88889	0.54036	0.281311	0.492378
107965573	XR_001705651	LOC107965573	uncharacterized LOC107965573	lncRNA	.	.	.	-18.2768	303.179	0.544319	-7.70126	1.34732e-14	5.74435e-14	9.29432	4.9728	8.6247	9.03895	7.6568	6.41977	5.586	5.89961	780	862	232	54	13	22	17.4014	24.1198	6.12728	1.1919	0.299649	0.547237	35.1048	52.7241	12.463	2.03387	0.495575	0.959384
725462	XM_001121305,XM_006566475	LOC725462	vesicular glutamate transporter 2.1, transcript variant X1	protein_coding	XP_001121305.2;XP_006566538.1	GB44987	.	-17.914	7166.34	0.165779	-25.1118	3.69334e-139	1.99595e-137	13.8643	9.56579	13.3391	12.982	13.0799	10.523	10.6265	10.5746	21105	11260	12770	682	778	661	192.05	128.498	137.517	6.09989	7.68984	6.56954	387.431	280.886	279.712	10.4089	12.7179	11.5173
410222	XM_006564474,XM_006564475,XM_006564476,XM_006564478,XM_006564479	LOC410222	zinc finger protein 853, transcript variant X4	protein_coding	XP_006564537.1;XP_006564538.1;XP_006564539.1;XP_006564541.1;XP_006564542.1	GB54239	.	-17.8345	5049.66	0.253104	-16.4225	1.32101e-60	2.31109e-59	13.3539	9.06667	12.4011	12.9214	12.4142	9.84288	10.1696	9.99056	10169	12455	7967	406	639	455	28.7092	43.4553	26.1697	1.29439	2.22324	1.63665	57.9164	94.9899	53.2298	2.20876	3.67691	2.86929
102656871	XR_409135	LOC102656871	uncharacterized LOC102656871	lncRNA	.	.	.	-17.7681	146.586	0.345317	-12.0215	2.7409e-33	2.52378e-32	8.24938	3.95618	7.53073	7.57672	7.1418	5.04905	4.87389	4.63789	393	308	211	20	15	9	1.20405	1.18384	0.763568	0.059158	0.04971	0.028708	2.42899	2.58778	1.55312	0.100948	0.082213	0.050329
411893	XM_006563932,XM_006563933,XM_006563934,XM_006563935,XM_395360	LOC411893	cytochrome P450 315a1, mitochondrial, transcript variant X2	protein_coding	XP_006563995.1;XP_006563996.1;XP_006563997.1;XP_006563998.1;XP_395360.3	GB53709	.	-17.6275	1858.79	0.223233	-18.5446	9.01867e-77	2.06409e-75	11.9179	7.64242	11.1925	10.8938	11.3518	8.45187	8.53684	8.72693	4681	2638	4207	161	179	215	47.0518	33.658	50.1892	1.58521	1.99801	2.46427	94.9199	73.5738	102.086	2.70501	3.30441	4.32021
724653	XM_001120545,XM_006567209,XM_006567210,XM_006567211	LOC724653	intraflagellar transport protein 43 homolog, transcript variant X2	protein_coding	XP_001120545.2;XP_006567272.1;XP_006567273.1;XP_006567274.1	GB44170	.	-17.5658	459.641	0.271717	-15.217	2.72952e-52	4.0422e-51	9.89521	5.62739	9.06114	9.51014	8.96485	6.79958	6.65853	6.64011	979	1126	690	56	44	39	24.9461	36.1023	20.8459	1.42052	1.17235	1.09652	50.3249	78.9169	42.401	2.42399	1.93889	1.92235
552733	XM_625108	LOC552733	aurora kinase B	protein_coding	XP_625111.1	GB45255	.	-17.4195	464.61	0.198163	-20.8043	3.95979e-96	1.23483e-94	9.91511	5.66043	9.23676	9.09124	9.30172	6.65519	6.68318	6.79559	1161	757	956	45	46	50	21.2704	17.3894	20.7534	0.825041	0.911379	1.02576	42.9098	38.012	42.213	1.40786	1.50728	1.79831
726629	XM_001120735	LOC726629	uncharacterized LOC726629	protein_coding	XP_001120735.1	GB42624	.	-17.153	7918.03	0.246407	-16.6407	3.53378e-62	6.37686e-61	13.9996	9.76905	13.0835	13.6116	13.0768	10.6857	10.6414	10.8982	15922	19702	12238	774	708	943	424.559	659.259	386.852	20.7192	20.7069	28.478	856.482	1441.09	786.867	35.3555	34.2461	49.9259
100577135	XM_003250087	LOC100577135	protein amnionless	protein_coding	XP_003250135.2	GB47929	.	-17.1365	302.319	0.468787	-8.74384	2.25324e-18	1.17287e-17	9.2849	5.05971	8.22237	9.22763	8.2927	6.44561	5.9089	6.41951	468	933	389	42	15	36	4.81202	12.0497	4.74319	0.428477	0.166086	0.414025	9.70752	26.3396	9.64776	0.731156	0.274682	0.725845
107964328	XM_016911849	LOC107964328	bone morphogenetic protein 10	protein_coding	XP_016767338.2	.	.	-16.5725	1481.25	0.284225	-14.2518	4.36931e-46	5.70886e-45	11.5772	7.39721	10.6493	11.2365	10.4824	8.20691	8.41725	8.2811	3018	3934	1987	142	188	142	20.958	34.2887	16.3579	0.984098	1.43053	1.11529	42.2796	74.9525	33.2723	1.67927	2.36588	1.95526
725832	XM_001121634	LOC725832	beta-1,3-glucan-binding protein 1	protein_coding	XP_001121634.3	GB42981	.	-16.5313	9392.44	0.179815	-22.5072	3.53197e-112	1.34528e-110	14.2482	10.0653	13.5439	13.5028	13.6728	11.0037	11.2606	11.0295	22206	15997	19442	893	1279	834	286.627	259.119	297.502	11.57	18.1108	12.1821	578.227	566.413	605.126	19.7431	29.9526	21.3569
724995	XM_001120897	LOC724995	1-acyl-sn-glycerol-3-phosphate acyltransferase alpha	protein_coding	XP_001120897.2	GB43362	.	-16.4323	6574.64	0.191277	-21.1131	6.02341e-99	1.97377e-97	13.7296	9.559	13.0753	13.1705	12.7525	10.5848	10.3979	10.5209	16998	13939	9647	824	614	675	219.397	225.782	147.606	10.6747	8.69079	9.85617	442.601	493.542	300.234	18.2155	14.3733	17.2793
100578920	XM_003249340	LOC100578920	zinc finger protein 251	protein_coding	XP_003249388.1	GB48464	.	-16.0133	234.909	0.377017	-10.6128	2.59916e-26	1.90815e-25	8.91899	4.78189	8.27197	8.52784	7.77641	6.08779	5.68603	5.62161	593	567	283	40	21	17	5.1391	6.16973	2.90565	0.340745	0.198412	0.159156	10.3673	13.4865	5.91015	0.581449	0.328144	0.279023
413833	XM_006564367	LOC413833	cytochrome P450 4C1	protein_coding	XP_006564430.1	GB47270	.	-15.3779	7730.11	0.196147	-20.1012	7.20772e-90	2.01076e-88	13.9596	9.88319	13.333	13.3275	13.275	10.7799	10.8236	11.1005	19143	14272	14003	750	786	1081	196.15	183.521	170.104	7.72069	8.83316	12.5395	395.704	401.163	345.996	13.1746	14.6087	21.9835
100578044	XM_003250253	LOC100578044	F-box/LRR-repeat protein 7	protein_coding	XP_003250301.2	GB49972	.	-15.3579	84.8971	0.383377	-10.2794	8.72247e-25	6.03036e-24	7.45188	3.38793	6.82103	6.44701	6.6144	4.09507	4.17602	4.41752	244	129	156	8	9	12	2.10149	1.39481	1.5952	0.065165	0.081369	0.1149	4.23945	3.04895	3.24468	0.111198	0.134572	0.201436
725003	XM_026444711	LOC725003	protein sister of odd and bowel	protein_coding	XP_026300496.1	GB49914	.	-14.9173	429.565	0.289541	-13.4658	2.48462e-41	2.90444e-40	9.78352	5.75766	8.86502	9.35593	8.83104	6.51738	6.47253	6.80613	877	1046	657	46	42	62	5.746	8.60273	5.09872	0.298968	0.296973	0.45487	11.5917	18.8049	10.3709	0.510161	0.49115	0.797452
726632	NM_001270831	CPF1	cuticular protein CPF1	protein_coding	NP_001257760.1	.	.	-14.8611	610.884	0.285687	-13.6284	2.71364e-42	3.25699e-41	10.291	6.26483	9.47857	9.92731	9.28524	7.35189	7.1518	7.05044	1321	1517	847	94	69	54	33.5337	48.3112	25.4749	2.38541	1.91108	1.54658	67.6492	105.605	51.8166	4.07048	3.16064	2.71138
100577712	XM_006564083,XM_006564084,XM_016912544	LOC100577712	uncharacterized LOC100577712, transcript variant X2	protein_coding	XP_006564146.2;XP_006564147.2;XP_016768033.1	GB48555	.	-14.7457	1374.05	0.35721	-10.8682	1.6345e-27	1.26187e-26	11.4707	7.44701	10.8989	9.9336	11.0634	8.34508	8.34091	8.18253	3902	1141	3522	183	178	130	36.9611	13.5968	39.8048	1.71607	1.8282	1.39516	74.5635	29.7215	80.964	2.92832	3.02357	2.44592
411303	NM_001098224	nAChRa9	nicotinic acetylcholine receptor alpha9 subunit	protein_coding	NP_001091694.1	GB53427	.	-14.7014	1625.99	0.207698	-18.6708	8.55891e-78	1.98528e-76	11.7076	7.69294	11.0536	11.0851	11.229	9.00463	8.68167	8.73865	3668	2836	3369	266	158	159	52.3807	50.8249	57.0307	3.81198	2.46046	2.55861	105.67	111.099	116.002	6.50479	4.06924	4.4856
552523	XM_026440584,XM_624899	LOC552523	L-threonine ammonia-lyase, transcript variant X2	protein_coding	XP_026296369.1;XP_624902.1	GB44710	.	-14.6816	61323.8	0.226727	-17.0952	1.61185e-65	3.06413e-64	16.9412	12.9331	16.2922	16.4104	15.9897	13.9953	13.8211	13.6391	155378	130279	89802	9573	7366	5162	884.025	931.226	606.336	54.7191	45.9742	33.2885	1783.39	2035.59	1233.3	93.373	76.0344	58.3594
410967	XM_026439741,XM_026439742,XM_026439743,XM_394443	LOC410967	ABC transporter G family member 22, transcript variant X4	protein_coding	XP_026295526.1;XP_026295527.1;XP_026295528.1;XP_394443.5	GB49098	.	-14.6326	1691.34	0.217105	-17.8306	4.09063e-71	8.582e-70	11.7595	7.75758	10.8795	11.3565	10.8784	8.64139	8.62925	8.69045	3435	4056	2655	207	199	199	13.8159	21.0394	13.0559	0.81691	0.859877	0.888893	27.8715	45.9905	26.5559	1.39398	1.42211	1.55836
100578034	XR_003306081	LOC100578034	uncharacterized LOC100578034	lncRNA	.	.	.	-14.3681	32.9901	0.797361	-4.82191	1.42192e-06	3.37326e-06	6.08557	2.11113	6.05655	4.5461	5.17087	2.94853	3.63436	3.39863	145	24	48	1	7	4	0.782863	0.157102	0.303047	0.005117	0.040759	0.018706	1.57931	0.343413	0.616405	0.008732	0.06741	0.032794
100576271	XM_006561632,XM_006561637,XM_026443056,XM_026443057,XM_026443058,XM_026443059,XM_026443060,XM_026443061,XM_026443062,XM_026443063,XM_026443064	LOC100576271	dentin sialophosphoprotein, transcript variant X9	protein_coding	XP_006561695.2;XP_006561700.2;XP_026298841.1;XP_026298842.1;XP_026298843.1;XP_026298844.1;XP_026298845.1;XP_026298846.1;XP_026298847.1;XP_026298848.1;XP_026298849.1	GB42787	.	-14.3594	16351.2	0.209793	-18.3225	5.47661e-75	1.22358e-73	15.0327	11.056	14.3283	14.5102	14.2353	12.1592	11.802	11.9749	38192	34070	27004	2627	1531	1821	255.642	289.274	212.681	19.4482	12.6492	15.3182	515.72	632.33	432.598	33.1866	20.9199	26.855
410509	XM_026444892,XM_026444893,XM_026444894	LOC410509	mucin-2, transcript variant X1	protein_coding	XP_026300677.1;XP_026300678.1;XP_026300679.1	GB54139	.	-14.1333	18552.3	0.557383	-6.85529	7.11662e-12	2.57295e-11	15.2206	11.2597	13.9653	14.2893	15.1618	12.125	12.2456	12.4109	23985	24950	59614	1919	2260	2631	48.2001	62.1509	138.469	4.62475	5.92182	7.01711	97.2363	135.857	281.65	7.89171	9.79381	12.302
408451	XM_016916050,XM_016916051,XM_026445122	LOC408451	NADPH oxidase 5, transcript variant X2	protein_coding	XP_016771539.2;XP_016771540.2;XP_026300907.1	GB43722	.	-13.9372	954.126	0.15946	-23.8358	1.42051e-125	6.51668e-124	10.9334	6.99752	10.2966	10.0738	10.1527	7.81639	7.71435	7.77098	2573	1562	1738	133	113	112	11.648	8.72811	9.22802	0.607799	0.551458	0.517	23.498	19.079	18.77	1.03715	0.912028	0.906375
726848	NM_001110764	Hex70a	hexamerin 70a	protein_coding	NP_001104234.1	GB51698	.	-13.8857	64037.9	0.329341	-11.5246	9.91707e-31	8.45983e-30	17.0075	13.0708	16.3078	15.7633	16.8448	14.0185	14.0593	14.186	142369	61733	184433	7515	7822	8634	1046.14	569.26	1606.62	55.4776	63.047	71.8671	2110.43	1244.36	3267.91	94.6674	104.27	125.993
100576697	XR_003304554	LOC100576697	uncharacterized LOC100576697	lncRNA	.	.	.	-13.7669	518.066	0.295097	-12.82	1.26769e-37	1.34344e-36	10.0501	6.13117	9.13977	9.42872	9.42894	6.75035	7.28854	6.82183	1029	1018	1051	48	101	48	3.36066	4.17424	4.06903	0.156103	0.360306	0.177099	6.77962	9.12458	8.27651	0.266376	0.595892	0.310479
113218926	XR_003305117	LOC113218926	uncharacterized LOC113218926	lncRNA	.	.	.	-13.6666	130.474	0.416052	-9.06757	1.21705e-19	6.72375e-19	8.05584	4.15095	7.49599	7.63395	6.75684	5.22739	4.95358	5.0112	359	307	135	22	14	14	4.64495	4.98568	2.06285	0.275582	0.194541	0.192591	9.37048	10.8983	4.19589	0.470256	0.321742	0.337639
102655281	XR_410289	LOC102655281	uncharacterized LOC102655281	lncRNA	.	.	.	-13.5986	26.0027	0.652929	-5.76691	8.07381e-09	2.3143e-08	5.72985	1.81651	4.74667	5.36934	4.88433	3.18295	2.95562	2.86114	47	65	42	5	3	2	0.375687	0.658569	0.394284	0.035044	0.025333	0.015713	0.757891	1.43958	0.801983	0.059799	0.041897	0.027548
409827	XM_006559333,XM_006559334	LOC409827	serine proteinase stubble, transcript variant X1	protein_coding	XP_006559396.2;XP_006559397.2	GB50648	.	-13.5062	376.642	0.367506	-10.219	1.62987e-24	1.11193e-23	9.58805	5.69438	8.65126	9.01752	8.97731	6.49161	6.92328	6.13572	717	765	760	45	80	22	2.85305	3.76165	3.58167	0.177113	0.342348	0.094764	5.75559	8.22267	7.28519	0.302226	0.566192	0.166135
412853	XM_003251788,XM_006571919,XM_006571921,XM_006571923,XM_016917298,XR_001706183,XR_003304170,XR_003304171,XR_003304172	LOC412853	brain tumor protein, transcript variant X6	protein_coding	XP_003251836.1;XP_006571982.1;XP_006571984.1;XP_006571986.1;XP_016772787.1	GB12558	.	-13.3266	198.697	0.424368	-8.80423	1.31752e-18	6.93142e-18	8.66192	4.80355	7.86139	8.20263	7.97485	5.40712	5.51895	6.2171	408	426	353	14	17	45	1.50232	1.70032	1.37773	0.118098	0.049526	0.294818	3.03069	3.71678	2.80233	0.201523	0.081908	0.516857
725841	XM_001121644,XM_016917061,XM_016917074,XM_016917078	LOC725841	hyaluronan mediated motility receptor, transcript variant X2	protein_coding	XP_001121644.3;XP_016772550.2;XP_016772563.2;XP_016772567.2	GB54847	.	-13.2427	993.691	0.214197	-17.4005	8.18409e-68	1.61522e-66	10.9837	7.12691	10.2904	10.505	10.1596	7.9235	7.94954	8.19841	2304	2122	1570	116	118	154	12.7569	14.7447	10.3312	0.645383	0.711323	0.969372	25.7352	32.2308	21.014	1.10129	1.17642	1.69945
412843	XM_006560464,XM_396295	LOC412843	phosphoenolpyruvate carboxykinase, transcript variant X2	protein_coding	XP_006560527.2;XP_396295.4	GB51494	.	-13.1549	11373.8	0.746236	-4.9817	6.30268e-07	1.5387e-06	14.5124	10.6502	13.7721	12.3684	14.3686	11.288	11.5362	11.3731	27439	4970	37035	1332	1823	1345	132.962	30.1962	212.585	6.58792	9.67969	7.62525	268.231	66.0067	432.403	11.2417	16.0088	13.3681
410975	XM_006558445,XM_006558446,XM_016911304,XM_394451	LOC410975	uncharacterized LOC410975, transcript variant X1	protein_coding	XP_006558508.2;XP_006558509.1;XP_016766793.2;XP_394451.4	GB49054	.	-13.1374	1070.43	0.232708	-15.9668	2.17772e-57	3.5908e-56	11.0895	7.24437	10.3664	10.6543	10.2048	7.97281	8.098	8.27914	2432	2401	1608	118	139	164	9.50674	11.791	7.45172	0.464132	0.596056	0.721591	19.1784	25.7742	15.157	0.791999	0.985788	1.26505
413153	XM_006559812,XM_016913155,XR_001703737,XR_408526	LOC413153	uncharacterized LOC413153, transcript variant X4	protein_coding	XP_006559875.1;XP_016768644.1	GB42534	.	-13.0982	2698.2	0.221836	-16.7299	7.93808e-63	1.44765e-61	12.4227	8.58046	11.803	11.9846	11.4036	9.49091	9.36923	9.4843	6782	6043	3557	395	325	351	28.1751	31.7462	17.5771	1.65162	1.45528	1.57979	56.8389	69.3946	35.7523	2.81834	2.40682	2.7696
100578666	XM_016911475,XM_026439505	LOC100578666	uncharacterized LOC100578666, transcript variant X1	protein_coding	XP_016766964.1;XP_026295290.1	.	.	-13.0697	607.8	0.404389	-9.16977	4.74021e-20	2.6664e-19	10.2677	6.43279	9.56576	10.1477	8.85708	7.47997	7.24706	7.40542	1355	1770	513	97	67	78	31.596	51.8826	14.2083	2.26363	1.6963	2.02077	63.7401	113.411	28.9	3.86267	2.80543	3.54269
100578329	XM_026444402	LOC100578329	fatty acyl-CoA reductase wat	protein_coding	XP_026300187.1	GB52087	.	-13.015	1525.84	0.287534	-12.8753	6.19591e-38	6.63425e-37	11.6058	7.76493	10.9533	10.6991	11.0881	8.83811	8.66543	8.27291	3764	2206	3312	285	221	112	40.9474	30.106	42.713	3.11447	2.63542	1.36932	82.6051	65.8095	86.8792	5.31455	4.35859	2.40062
726654	XM_026440748,XM_026440749	LOC726654	T-box protein H15, transcript variant X1	protein_coding	XP_026296533.1;XP_026296534.1	GB45658	.	-12.9354	540.374	0.268084	-13.7765	3.53023e-43	4.33282e-42	10.1006	6.27677	9.1532	9.736	9.18153	7.10539	7.01481	7.09793	1032	1347	821	79	68	70	5.80621	9.59116	5.54998	0.417201	0.389935	0.479469	11.7131	20.9655	11.2888	0.711915	0.644895	0.840578
725273	XM_001120347,XM_016914193,XM_016914195	LOC725273	uncharacterized LOC725273, transcript variant X2	protein_coding	XP_001120347.3;XP_016769682.1;XP_016769684.1	GB49260	.	-12.8788	27581.6	0.21859	-16.8668	7.89181e-64	1.45723e-62	15.7746	11.9566	14.8447	15.3723	14.949	12.707	12.6837	12.8734	52776	65456	45174	3604	3413	4054	415.4	646.672	421.282	29.5903	31.2713	38.1898	838.006	1413.58	856.896	50.4932	51.7181	66.9522
100578862	XM_026445191,XM_026445192	LOC100578862	DNA ligase 1, transcript variant X1	protein_coding	XP_026300976.1;XP_026300977.1	.	.	-12.6869	161.114	0.3076	-11.9157	9.8011e-33	8.89771e-32	8.35535	4.55224	7.44121	7.90527	7.69256	5.45217	5.60331	5.36585	301	354	298	22	27	17	1.69108	2.49868	1.98793	0.121096	0.162366	0.103771	3.4115	5.46193	4.0435	0.20664	0.268529	0.181924
725151	XM_026444941	LOC725151	homeobox protein engrailed-1a	protein_coding	XP_026300726.1	GB55322	.	-12.6683	224.824	0.363864	-10.0674	7.70198e-24	5.09614e-23	8.83473	5.03974	7.97719	8.38368	8.01358	5.49268	6.20385	5.81552	460	509	369	17	49	26	3.06553	4.25761	2.91987	0.108882	0.351794	0.18942	6.18425	9.3068	5.93909	0.185798	0.581814	0.33208
412273	XM_006570283,XM_026444020,XM_026444021	LOC412273	probable chitinase 10, transcript variant X3	protein_coding	XP_006570346.2;XP_026299805.1;XP_026299806.1	GB43173	.	-12.5978	16539.4	0.24757	-14.7639	2.50453e-49	3.49348e-48	15.0328	11.2483	14.2274	14.7497	14.0287	12.1043	12.0878	12.1195	34250	42292	21795	2370	2266	2172	79.3411	122.945	59.8521	5.51568	5.75543	5.69816	160.059	268.747	121.741	9.412	9.51863	9.98968
100577365	XM_003251642,XM_006571083	LOC100577365	homeobox protein invected, transcript variant X1	protein_coding	XP_003251690.2;XP_006571146.2	GB55332	.	-12.3354	469.242	0.257181	-14.0941	4.12754e-45	5.27937e-44	9.89301	6.13402	9.11059	9.49733	9.00789	7.0245	7.07882	6.81548	1004	1090	703	73	77	48	3.47032	4.72406	2.88156	0.251108	0.288475	0.18469	7.00085	10.3264	5.86116	0.428492	0.477094	0.323787
551761	XM_624148	LOC551761	alpha-tocopherol transfer protein-like	protein_coding	XP_624151.1	GB40837	.	-12.2922	1106.09	0.212903	-17.0015	8.0053e-65	1.49423e-63	11.1302	7.37893	10.2662	10.7575	10.453	8.28477	8.24646	8.34805	2080	2513	1934	160	148	157	16.5067	25.0304	18.2007	1.27334	1.28873	1.40358	33.2998	54.7146	37.0206	2.17285	2.13137	2.46067
411188	XM_006569399,XM_394662	LOC411188	L-lactate dehydrogenase, transcript variant X2	protein_coding	XP_006569462.1;XP_394662.6	GB48134	.	-12.132	3248.07	0.340703	-10.5686	4.16884e-26	3.03247e-25	12.691	8.95043	11.5452	11.6471	12.5262	9.74156	9.61824	9.82983	4986	4134	9874	487	401	492	69.6708	72.486	163.563	6.83056	6.1312	7.76792	140.55	158.449	332.692	11.6557	10.1401	13.6183
107965086	XR_001704561,XR_001704562	LOC107965086	uncharacterized LOC107965086, transcript variant X2	lncRNA	.	.	.	-12.0635	133.863	0.424406	-8.46495	2.56267e-17	1.26685e-16	8.0878	4.34881	7.13494	7.26761	7.75522	5.59799	5.04222	4.96527	242	207	341	33	14	11	1.73632	1.87979	2.9095	0.227873	0.098837	0.091168	3.50276	4.10908	5.91798	0.388844	0.163462	0.159831
100576602	XR_001702155,XR_003306479,XR_003306480,XR_003306481,XR_003306482,XR_003306483,XR_003306484,XR_003306485,XR_407901	LOC100576602	uncharacterized LOC100576602, transcript variant X9	lncRNA	.	.	.	-12.0366	5861.76	0.304405	-11.7914	4.32372e-32	3.84074e-31	13.53	9.81248	12.5509	13.2945	12.4136	10.6475	10.5019	10.4692	10767	16339	7282	1006	811	711	44.2307	85.1409	35.6566	4.37003	3.5924	3.38084	89.2288	186.111	72.5264	7.45705	5.94129	5.92709
724239	XM_001120032	LOC724239	kynurenine/alpha-aminoadipate aminotransferase, mitochondrial	protein_coding	XP_001120032.3	GB51583	.	-11.8377	1365.85	0.991783	-3.59486	0.000324568	0.000608352	11.4431	7.73349	9.98138	9.40142	11.247	7.93877	7.02717	8.57752	2066	888	5038	186	51	344	20.0775	10.8253	58.0409	1.80716	0.537102	3.78263	40.5034	23.6633	118.057	3.08376	0.888286	6.6315
107964857	XR_001703970	LOC107964857	uncharacterized LOC107964857	lncRNA	.	.	.	-11.7767	212.827	0.451601	-7.87835	3.31745e-15	1.46337e-14	8.75748	5.05604	8.20953	7.36821	8.50393	6.24147	5.73696	5.84513	552	178	566	48	22	24	10.3125	4.1549	12.5428	0.896684	0.448074	0.50818	20.8039	9.08228	25.5124	1.53011	0.741047	0.890912
102654777	XM_006565476,XM_006565479,XM_016913025,XM_016913026,XM_016913027,XM_016913028	LOC102654777	organic cation transporter protein, transcript variant X6	protein_coding	XP_006565539.2;XP_006565542.1;XP_016768514.1;XP_016768515.1;XP_016768516.1;XP_016768517.1	.	.	-11.7714	4378.38	0.271802	-13.0876	3.87902e-39	4.29145e-38	13.1089	9.42148	12.0979	12.8329	12.3786	10.2617	10.1342	10.4077	7178	10978	7329	656	534	719	46.9653	89.9356	56.9053	4.15649	3.61752	5.08725	94.7455	196.592	115.747	7.09267	5.98283	8.91866
409465	XM_026442948	LOC409465	uncharacterized LOC409465	protein_coding	XP_026298733.1	GB47140	.	-11.7701	18296.9	0.119687	-29.7195	4.2955e-194	4.03074e-192	15.1756	11.4848	14.5731	14.5886	14.4719	12.2695	12.3548	12.4038	44766	34057	31391	2509	2771	2719	289.403	276.301	240.576	16.294	19.6461	19.9078	583.826	603.972	489.337	27.8042	32.4917	34.9012
412162	XM_026441746,XM_026441747	LOC412162	armadillo repeat-containing protein gudu, transcript variant X2	protein_coding	XP_026297531.1;XP_026297532.1	GB49219	.	-11.7603	287.33	1.05185	-3.38058	0.000723321	0.00130504	9.17743	5.49249	8.77761	8.48322	6.01807	5.80723	6.20322	5.25336	1120	645	57	43	67	18	8.44781	6.10239	0.50527	0.324983	0.546903	0.146197	17.0422	13.3394	1.02773	0.554553	0.904495	0.256304
100576688	XM_026445129,XM_026445130	LOC100576688	histone H1, gonadal, transcript variant X1	protein_coding	XP_026300914.1;XP_026300915.1	GB43534	.	-11.7381	132.943	0.481883	-7.37342	1.6631e-13	6.6718e-13	8.07855	4.37959	7.32527	6.48369	7.68702	5.29886	4.85754	4.78557	334	111	362	30	16	13	4.37696	1.78223	5.45606	0.322731	0.221609	0.163689	8.82984	3.89581	11.0978	0.55071	0.366508	0.286971
413500	XM_396944	LOC413500	protein Wnt-10b	protein_coding	XP_396944.4	GB45511	.	-11.6884	172.194	0.399051	-8.88859	6.18871e-19	3.29958e-18	8.44073	4.75418	7.64914	8.13369	7.61391	5.86247	5.85738	5.22713	345	414	258	34	33	10	2.55705	3.85217	2.26031	0.246904	0.260703	0.078893	5.15846	8.42055	4.59752	0.421319	0.431164	0.138311
409095	XM_026443738,XM_026443739	LOC409095	LIM domain-containing protein A, transcript variant X1	protein_coding	XP_026299523.1;XP_026299524.1	GB45062	.	-11.6485	501.378	0.289663	-12.2283	2.19524e-34	2.09034e-33	9.98121	6.30674	9.0564	9.64247	9.07154	7.23734	6.97234	6.96789	951	1248	747	97	66	60	6.86888	11.2994	6.38749	0.694509	0.514074	0.483543	13.8569	24.6995	12.9923	1.18511	0.850203	0.847719
102654936	XM_006565205	LOC102654936	uncharacterized LOC102654936	protein_coding	XP_006565268.1	.	.	-11.546	1879.8	0.775401	-4.5516	5.32391e-06	1.19741e-05	11.8938	8.22729	11.8315	10.5452	10.648	9.21068	8.25684	9.04755	8291	1822	2084	424	104	310	231.116	63.7244	68.8566	11.8522	3.17008	9.76708	466.241	139.297	140.056	20.2248	5.24283	17.1231
102654588	XR_001706206	LOC102654588	uncharacterized LOC102654588	lncRNA	.	.	.	-11.3621	86.7247	0.365478	-9.59333	8.52839e-22	5.26495e-21	7.45203	3.82296	6.77222	6.65001	6.94437	4.46615	4.64007	4.96634	201	134	184	9	12	18	1.98047	1.65544	2.14195	0.08568	0.126947	0.192869	3.9953	3.61867	4.35679	0.146205	0.209951	0.338127
107964261	gene-LOC107964261	LOC107964261	.	pseudogene	.	.	.	-11.3182	94.2886	0.480055	-7.29203	3.05315e-13	1.20331e-12	7.57564	3.93592	7.14396	6.4116	7.0332	4.45152	5.17708	4.6341	281	103	196	8	25	10	4.99723	2.28883	4.13183	0.141117	0.488211	0.18692	10.0812	5.00321	8.40423	0.240803	0.807428	0.327698
102655462	XR_001703852,XR_003305095	LOC102655462	uncharacterized LOC102655462, transcript variant X1	lncRNA	.	.	.	-11.2799	577.999	0.353493	-9.88898	4.64759e-23	2.99827e-22	10.1817	6.55906	9.44799	9.88417	9.14469	7.24855	7.08048	7.66429	1263	1437	725	78	59	123	7.3064	10.4125	4.97194	0.453192	0.373665	0.799475	14.7396	22.7608	10.113	0.773331	0.617986	1.40159
725622	XM_001121449	LOC725622	uncharacterized LOC725622	protein_coding	XP_001121449.1	GB50561	.	-11.2782	202.629	0.28199	-12.3957	2.75695e-35	2.71798e-34	8.6722	5.04687	7.78127	8.24568	7.99842	5.79299	5.85353	6.00235	379	446	363	28	30	34	4.14591	6.1196	4.69664	0.300099	0.355714	0.412226	8.36375	13.377	9.55307	0.512091	0.588298	0.72269
107964258	XM_026440073	LOC107964258	uncharacterized LOC107964258	protein_coding	XP_026295858.1	.	.	-11.2768	201.667	0.384511	-9.09022	9.88398e-20	5.48213e-19	8.66754	5.04482	8.26873	7.79787	7.67559	5.70437	5.3594	6.07331	650	312	286	30	17	44	7.00378	4.21401	3.64753	0.31744	0.194106	0.532765	14.1291	9.2115	7.41916	0.541682	0.321022	0.934012
412722	XM_006569716,XM_016913634,XM_396175	LOC412722	protein singed, transcript variant X2	protein_coding	XP_006569779.1;XP_016769123.1;XP_396175.2	GB51694	.	-11.2578	4019.78	0.183865	-18.9968	1.812e-80	4.35979e-79	12.9825	9.35761	12.1626	12.5315	12.2743	10.0444	10.1558	10.2432	8082	8647	6972	550	629	649	64.2151	86.2505	65.647	4.40194	5.51589	5.88221	129.544	188.537	133.528	7.5115	9.12245	10.3123
726459	XM_016916700,XM_026445563	LOC726459	odorant receptor 13a, transcript variant X2	protein_coding	XP_016772189.1;XP_026301348.1	GB50001	.	-11.2411	126.132	0.350153	-9.96911	2.08081e-23	1.35766e-22	7.98839	4.35963	7.43146	7.59525	7.20655	5.6397	5.13663	5.26862	302	266	187	30	13	15	3.00584	3.3373	2.19889	0.292537	0.137973	0.159258	6.06383	7.29508	4.47259	0.499189	0.228187	0.279202
100578255	XM_006570787,XM_026444403	LOC100578255	ras GTPase-activating-like protein IQGAP1, transcript variant X1	protein_coding	XP_006570850.3;XP_026300188.1	GB47476	.	-11.1204	418.421	0.186906	-18.593	3.66246e-77	8.43838e-76	9.71837	6.11252	9.15401	9.09527	8.97903	6.81863	6.97652	6.99785	1067	756	697	57	70	66	3.88054	3.44698	3.00061	0.20733	0.276663	0.269582	7.82839	7.53484	6.10331	0.353789	0.45756	0.472615
413691	XM_006564177	LOC413691	condensin complex subunit 3	protein_coding	XP_006564240.1	GB42037	.	-11.1077	301.462	0.264538	-13.1304	2.20611e-39	2.45382e-38	9.24505	5.6456	8.59489	8.59915	8.54329	6.20417	6.2894	6.71187	725	546	534	35	39	64	4.75978	4.49957	4.15891	0.230507	0.27737	0.47077	9.60213	9.8357	8.45932	0.393338	0.458729	0.825327
411140	XM_394614	LOC411140	putative aldehyde dehydrogenase family 7 member A1 homolog	protein_coding	XP_394614.1	GB55701	.	-11.0892	18901.9	0.303333	-11.4431	2.54555e-30	2.14842e-29	15.2208	11.6106	14.245	14.3827	15.1299	12.5355	12.5369	12.5856	29639	25548	54699	2969	2911	2863	280.045	302.927	612.695	28.1829	30.1737	30.6356	564.948	662.176	1246.23	48.0916	49.9028	53.7085
552627	NM_001270817	CPR1	cuticular protein 1	protein_coding	NP_001257746.1	.	.	-11.0575	83.2931	0.392131	-8.84131	9.46025e-19	5.01277e-18	7.39104	3.78288	7.06017	6.61421	6.5984	4.88804	4.77784	4.52029	259	126	128	17	14	8	6.36892	3.88812	3.72617	0.396683	0.35126	0.197792	12.8483	8.49912	7.57912	0.676903	0.580932	0.346757
726969	XM_026444620	LOC726969	farnesyl pyrophosphate synthase	protein_coding	XP_026300405.1	GB48898	.	-11.0452	1153.77	0.433041	-8.00237	1.22044e-15	5.50827e-15	11.1861	7.58212	11.2545	9.81559	10.3861	8.46394	8.65892	8.56463	4927	872	1635	160	209	167	74.9184	16.6303	29.4628	2.4382	3.47343	2.86385	151.136	36.3527	59.928	4.16057	5.74453	5.02074
107965483	XR_003306097	LOC107965483	uncharacterized LOC107965483	lncRNA	.	.	.	-11.0049	91.7757	0.620223	-5.57875	2.42258e-08	6.69322e-08	7.53802	3.93415	7.09071	5.39279	7.16071	4.59922	4.7885	4.52232	290	39	240	14	18	11	2.32741	0.388408	2.28625	0.107656	0.153875	0.097841	4.6952	0.849031	4.65028	0.183706	0.254486	0.17153
408559	XM_392104	LOC408559	retinal dehydrogenase 1	protein_coding	XP_392104.4	GB51283	.	-10.9734	31176.1	0.28434	-12.1543	5.4448e-34	5.14192e-33	15.9426	12.3464	15.328	14.8497	15.7547	13.2787	13.2547	13.271	70793	32758	82802	5148	4867	4568	693.675	402.808	961.856	50.6749	52.3139	50.6946	1399.38	880.506	1956.44	86.4721	86.5194	88.8748
411991	XM_006561453,XM_006561454,XM_006561455,XM_016913356	LOC411991	BTB/POZ domain-containing protein 7, transcript variant X2	protein_coding	XP_006561516.1;XP_006561517.1;XP_006561518.1;XP_016768845.1	GB54543	.	-10.9673	1547.2	0.214272	-16.125	1.7024e-58	2.85727e-57	11.6005	8.01398	10.8261	11.2649	10.7811	8.88611	8.81363	8.81329	3156	3614	2336	269	238	218	17.9065	26.4593	15.2575	1.61292	1.3888	1.48525	36.1237	57.8381	31.0341	2.75231	2.29687	2.60386
100577882	XM_006571724,XM_006571725	LOC100577882	uncharacterized LOC100577882, transcript variant X1	protein_coding	XP_006571787.1;XP_006571788.1	GB42301	.	-10.8992	153.43	0.415849	-8.28703	1.16116e-16	5.50297e-16	8.27223	4.6973	7.53601	7.37719	7.96516	5.26979	5.38559	5.95423	323	207	379	15	18	38	1.47162	1.18409	2.05295	0.067632	0.088684	0.206432	2.96877	2.58832	4.17574	0.115409	0.14667	0.361905
107964442	XR_003305983	LOC107964442	uncharacterized LOC107964442	lncRNA	.	.	.	-10.8459	77.1065	0.510631	-6.73496	1.63979e-11	5.7827e-11	7.27749	3.70892	6.07166	6.59342	6.99503	4.52621	4.1767	4.87755	106	134	203	12	6	18	1.41756	2.24293	3.21545	0.151332	0.086177	0.269811	2.85971	4.90287	6.54031	0.258235	0.142525	0.473016
724193	XM_001119963	LOC724193	kinesin 8	protein_coding	XP_001119963.2	GB45830	.	-10.7713	511.535	0.201597	-17.0097	6.954e-65	1.30271e-63	10.0032	6.43968	9.36911	9.51026	9.16561	7.29209	7.22544	7.14716	1224	1051	777	93	83	68	8.26011	8.90626	6.21869	0.627319	0.613128	0.515778	16.6635	19.4684	12.649	1.07046	1.01402	0.904231
725798	XM_006570188	LOC725798	protein aurora borealis	protein_coding	XP_006570251.1	GB45674	.	-10.6373	124.257	0.340581	-10.0154	1.30439e-23	8.56482e-23	7.95982	4.41465	7.44567	7.43423	6.94686	5.36853	5.09713	5.15716	338	251	161	26	17	17	3.92722	3.65831	2.21257	0.29708	0.215276	0.214322	7.92257	7.99677	4.50041	0.50694	0.356035	0.375736
113219092	XM_026443740	LOC113219092	protein apterous-like	protein_coding	XP_026299525.1	.	.	-10.4962	131.356	0.400803	-8.46252	2.61659e-17	1.29227e-16	8.03454	4.51247	7.13975	7.82099	6.98245	5.40441	5.17255	5.30214	246	355	163	26	18	20	8.88893	16.0997	6.98697	0.910927	0.67779	0.782498	17.9321	35.1928	14.2117	1.55441	1.12096	1.37183
408354	XM_006566758,XM_016914963,XM_016914964,XM_026443841,XM_026443842	LOC408354	nuclear factor of activated T-cells 5, transcript variant X2	protein_coding	XP_006566821.3;XP_016770452.2;XP_016770453.2;XP_026299626.1;XP_026299627.1	GB45138	.	-10.4694	15723.4	0.238933	-14.1802	1.21577e-45	1.57061e-44	14.9392	11.4209	14.1582	14.6063	13.9885	12.2276	12.0074	12.1818	32912	37876	21562	2984	2169	2521	136.022	195.876	105.548	12.4662	9.89411	11.8542	274.403	428.17	214.688	21.2725	16.3634	20.7822
412839	XM_006558939,XM_006558940,XM_016915209,XM_016915211,XM_026443720,XM_026443721,XM_026443722,XM_396291	LOC412839	homeobox protein caupolican, transcript variant X2	protein_coding	XP_006559002.1;XP_006559003.1;XP_016770698.1;XP_016770700.1;XP_026299505.1;XP_026299506.1;XP_026299507.1;XP_396291.3	GB55198	.	-10.4054	635.664	0.265374	-12.734	3.82891e-37	3.99616e-36	10.3107	6.79922	9.49473	10.0204	9.55991	7.8009	7.49823	7.60379	1204	1506	994	135	86	92	2.9218	6.97141	4.11113	0.651511	0.259568	0.389508	5.89429	15.239	8.36214	1.11174	0.429286	0.682862
102655102	XM_016915365	LOC102655102	uncharacterized LOC102655102	protein_coding	XP_016770854.2	.	.	-10.3108	114.934	0.343439	-9.80114	1.11318e-22	7.06222e-22	7.84355	4.33905	6.8733	7.43506	7.15369	5.21866	5.10283	5.01056	201	260	205	23	19	15	0.414551	0.674389	0.500986	0.04574	0.042307	0.034689	0.836293	1.47416	1.01902	0.078052	0.069969	0.060815
408622	XM_006560256,XM_623297	LOC408622	protein henna, transcript variant X2	protein_coding	XP_006560319.2;XP_623300.2	GB48022	.	-10.3025	7500.97	0.117031	-28.7523	8.47296e-182	7.05305e-180	13.8739	10.3746	13.3268	13.1932	13.1682	11.0826	11.1057	11.1692	19373	12763	12858	1229	1241	1239	214.193	177.827	167.104	12.9319	14.5799	14.5219	432.102	388.715	339.892	22.0671	24.113	25.459
727164	XM_001122875	LOC727164	eukaryotic translation initiation factor 3 subunit F-like	protein_coding	XP_001122875.1	GB41717	.	-10.2746	130.731	0.355591	-9.45189	3.32757e-21	1.99229e-20	8.0332	4.5377	7.61518	7.03365	7.31963	5.04623	5.4918	5.23118	397	170	232	16	30	19	14.2268	7.64942	9.86187	0.551042	1.1487	0.742144	28.7004	16.721	20.0593	0.940303	1.89977	1.30108
725334	XM_026442169	LOC725334	dynein regulatory complex subunit 2	protein_coding	XP_026297954.1	GB51648	.	-10.1891	76.6237	0.401107	-8.34929	6.86741e-17	3.30622e-16	7.26015	3.79017	6.72942	6.38303	6.71541	4.39427	4.46585	4.94518	200	107	153	9	10	19	2.53166	1.70523	2.30667	0.114373	0.135378	0.266679	5.10723	3.72751	4.69183	0.195167	0.223895	0.467525
100578354	XR_001704168	LOC100578354	uncharacterized LOC100578354	lncRNA	.	.	.	-10.1284	51.6346	0.444353	-7.51728	5.59274e-14	2.29993e-13	6.68568	3.21171	5.95628	6.23569	5.69544	4.11113	3.85023	3.98589	118	116	71	11	7	8	3.46153	4.27403	2.45923	0.317501	0.223841	0.250096	6.98312	9.3427	5.00213	0.541786	0.3702	0.438454
102655859	XM_006557300	LOC102655859	uncharacterized LOC102655859	protein_coding	XP_006557363.2	.	.	-10.118	102.998	0.57599	-5.79672	6.7625e-09	1.95306e-08	7.68498	4.20855	5.72613	7.17922	7.35572	5.03568	4.70541	4.81269	70	226	275	23	14	15	0.641343	2.62415	3.01164	0.204738	0.135832	0.150884	1.29381	5.73619	6.12574	0.349366	0.224645	0.264521
725078	XM_006571084,XM_026444031	LOC725078	uncharacterized LOC725078, transcript variant X1	protein_coding	XP_006571147.1;XP_026299816.1	GB55331	.	-10.0378	278.658	1.0347	-3.21579	0.00130085	0.00226814	9.13189	5.6581	8.22182	6.28127	9.02004	6.34437	5.54979	6.25325	611	61	984	66	22	53	4.06352	0.553128	8.42474	0.333905	0.120715	0.300541	8.19753	1.2091	17.1361	0.569778	0.199644	0.52689
552508	XM_006563002,XM_624883	LOC552508	kinesin 6A, transcript variant X2	protein_coding	XP_006563065.1;XP_624886.3	GB54193	.	-10.0068	1198.63	0.164817	-20.1612	2.14513e-90	6.01685e-89	11.2223	7.76734	10.5838	10.747	10.4453	8.53256	8.46973	8.57423	2776	2436	1876	214	192	203	17.9207	19.6788	14.4694	1.41523	1.35591	1.47325	36.1524	43.0163	29.431	2.41496	2.24247	2.58281
726412	XM_006565281,XM_006565282,XM_016917903	LOC726412	solute carrier family 22 member 8, transcript variant X2	protein_coding	XP_006565344.1;XP_006565345.1;XP_016773392.1	GB48978	.	-9.98434	1737.24	0.228586	-14.5226	8.70974e-48	1.17519e-46	11.7569	8.30505	10.8759	11.3928	11.1226	8.9571	9.21875	9.07203	3115	3866	3074	256	359	270	19.3963	30.1069	22.3546	1.6145	2.44248	1.86156	39.1292	65.8113	45.4698	2.755	4.03949	3.26358
725254	XM_001121126	LOC725254	endothelial zinc finger protein induced by tumor necrosis factor alpha	protein_coding	XP_001121126.2	GB50435	.	-9.95303	348.528	0.26771	-12.3833	3.21804e-35	3.1665e-34	9.44126	5.99432	8.53365	8.86846	8.94068	6.71568	6.5059	6.92185	634	659	729	61	44	72	5.03693	6.57845	6.87076	0.484933	0.379113	0.64793	10.1612	14.38	13.9753	0.827493	0.626997	1.13591
113219200	XR_003305969	LOC113219200	uncharacterized LOC113219200	lncRNA	.	.	.	-9.88694	38.8575	0.482667	-6.84845	7.46551e-12	2.69626e-11	6.27363	2.84116	5.79257	5.65607	5.31429	3.69216	3.62094	3.76629	109	72	53	7	6	7	2.48784	2.07149	1.4185	0.151965	0.143178	0.179081	5.01884	4.52812	2.88526	0.259314	0.236795	0.313954
100576121	XM_003249103,XM_026439146	LOC100576121	protein NDNF, transcript variant X1	protein_coding	XP_003249151.1;XP_026294931.1	GB48691	.	-9.82214	137.59	0.350299	-9.40921	4.99863e-21	2.95002e-20	8.09479	4.66908	7.28158	7.75606	7.21745	5.52861	5.15134	5.53148	275	326	200	29	16	26	2.29632	3.46026	1.99169	0.236852	0.142996	0.241039	4.63248	7.56385	4.05114	0.404166	0.236493	0.422576
726510	XM_001122242,XM_003250241,XM_003250242,XM_006563588,XM_016916767	LOC726510	M-phase inducer phosphatase 1, transcript variant X4	protein_coding	XP_001122242.1;XP_003250289.1;XP_003250290.2;XP_006563651.1;XP_016772256.1	GB49998	.	-9.71634	1618.66	0.168675	-19.4481	3.02501e-84	7.9249e-83	11.6526	8.23941	11.1413	11.0587	10.8008	8.89336	8.96695	8.96909	4307	2982	2395	275	297	273	25.9903	22.5202	17.088	1.64455	1.9338	1.8576	52.4315	49.2273	34.7574	2.80627	3.19822	3.25664
412869	XM_396321	LOC412869	sarcoplasmic calcium-binding protein	protein_coding	XP_396321.3	GB46142	.	-9.67216	622.917	0.214757	-15.2444	1.79377e-52	2.67176e-51	10.2762	6.8643	9.62348	9.62362	9.68285	7.59914	7.78763	7.3544	1431	1073	1173	114	143	72	24.8462	23.3843	24.1422	1.98901	2.71651	1.4106	50.1234	51.1163	49.1059	3.39407	4.49271	2.47298
726944	XM_026446146,XM_026446148,XM_026446149,XM_026446150,XM_026446151,XM_026446152	LOC726944	ATP-binding cassette sub-family G member 4, transcript variant X2	protein_coding	XP_026301931.1;XP_026301933.1;XP_026301934.1;XP_026301935.1;XP_026301936.1;XP_026301937.1	GB44751	.	-9.59861	4522.68	0.115818	-28.1721	1.28461e-174	9.67862e-173	13.1341	9.73687	12.5954	12.5551	12.4597	10.57	10.4917	10.4683	11195	8068	7586	900	792	703	98.0131	88.3739	78.0832	7.85857	7.49218	6.88956	197.727	193.179	158.823	13.4099	12.3909	12.0784
102654285	XR_003305505,XR_003305506	LOC102654285	uncharacterized LOC102654285, transcript variant X1	lncRNA	.	.	.	-9.57202	90.0076	0.372144	-8.75689	2.00717e-18	1.04795e-17	7.48196	4.07863	6.61265	7.03795	6.76635	5.06023	4.81967	4.53189	172	195	155	23	16	9	0.363348	0.51598	0.386632	0.047619	0.037181	0.021162	0.732997	1.12789	0.786419	0.081257	0.061491	0.0371
409250	XM_392773	LOC409250	beta-ureidopropionase	protein_coding	XP_392773.3	GB40431	.	-9.54334	16052.5	0.635969	-5.11738	3.09813e-07	7.75998e-07	14.9709	11.5722	14.2021	13.3373	15.021	12.4016	12.3478	12.3973	31214	9468	53219	3044	2765	2715	387.4	147.456	783.032	37.9586	37.6426	38.1591	781.52	322.328	1592.71	64.7728	62.2552	66.8982
412889	XM_396341	LOC412889	branched-chain-amino-acid aminotransferase, cytosolic	protein_coding	XP_396341.3	GB53567	.	-9.52107	4114.16	0.197302	-16.4779	5.28645e-61	9.31174e-60	12.9963	9.61111	12.491	12.3677	12.2133	10.1918	10.4979	10.23	10888	7246	6435	643	943	608	101.218	84.534	70.9153	5.99962	9.61141	6.40196	204.192	184.785	144.243	10.2378	15.8958	11.2235
100576179	XM_026441402	LOC100576179	cilia- and flagella-associated protein 43	protein_coding	XP_026297187.1	GB43404	.	-9.44431	68.0111	0.535306	-6.05157	1.43437e-09	4.38554e-09	7.07079	3.70934	6.23343	6.89692	6.18736	4.03874	4.75244	4.81653	123	177	91	4	16	16	0.569592	1.02617	0.497379	0.016102	0.077983	0.079693	1.14906	2.24314	1.01168	0.027477	0.128973	0.139713
724197	XM_001119967	LOC724197	uncharacterized LOC724197	protein_coding	XP_001119967.1	GB54905	.	-9.43553	195.476	0.310308	-10.4351	1.71412e-25	1.22359e-24	8.59896	5.23256	7.79861	7.99745	7.95308	5.89613	5.5016	6.16384	406	369	365	37	20	47	5.43916	6.20224	5.7884	0.488968	0.281943	0.709336	10.9727	13.5576	11.7737	0.834379	0.466291	1.24357
100578444	XR_003304741	LOC100578444	uncharacterized LOC100578444	lncRNA	.	.	.	-9.41697	192.636	0.543783	-5.94954	2.6889e-09	8.0309e-09	8.58716	5.20918	7.10064	7.24823	8.63672	5.78902	5.78323	5.97557	205	179	701	33	32	38	0.952656	1.04178	3.86099	0.152611	0.163043	0.197417	1.92184	2.27726	7.85335	0.260416	0.269648	0.346099
100577704	XR_001704775	LOC100577704	uncharacterized LOC100577704	lncRNA	.	GB45494	.	-9.39068	640.664	0.261125	-12.3743	3.60236e-35	3.52117e-34	10.3079	6.94747	9.50271	10.0056	9.4928	7.56783	7.61724	7.83195	1241	1514	951	103	108	132	13.8893	21.2656	12.6248	1.15459	1.32606	1.6727	28.0195	46.485	25.6791	1.97021	2.1931	2.93249
410643	XM_016917154,XM_394120	LOC410643	homeobox protein abdominal-A homolog, transcript variant X1	protein_coding	XP_016772643.1;XP_394120.4	GB51287	.	-9.37934	1123.65	0.20388	-15.8401	1.64512e-56	2.67839e-55	11.1191	7.75816	10.3795	10.7587	10.3116	8.45479	8.49954	8.48296	2331	2521	1687	204	212	190	5.68353	7.71236	4.87255	0.495763	0.564005	0.521469	11.4657	16.8586	9.91087	0.845973	0.93278	0.914209
410009	XM_026440868,XM_026440870	LOC410009	cadherin-related tumor suppressor, transcript variant X2	protein_coding	XP_026296653.1;XP_026296655.1	GB47470	.	-9.36462	1655.75	0.254039	-12.7037	5.64225e-37	5.86499e-36	11.6775	8.32011	10.7845	11.37	10.8956	8.97211	8.88425	9.16607	2992	3951	2583	294	255	340	2.8859	4.82973	2.94671	0.283912	0.2691	0.370209	5.82186	10.5574	5.99367	0.484469	0.445052	0.649029
102654959	XM_006566861	LOC102654959	myb-like protein Q	protein_coding	XP_006566924.1	.	.	-9.24595	662.636	0.196935	-16.2938	1.09207e-59	1.87248e-58	10.356	7.01606	9.5975	9.90481	9.58822	7.58658	7.69092	7.75759	1390	1401	1066	111	125	125	3.00565	3.80106	2.73278	0.240509	0.294887	0.306028	6.06343	8.30882	5.55854	0.410406	0.487699	0.53651
408926	XM_006565440,XM_016913113	LOC408926	alpha-2-macroglobulin-like protein 1, transcript variant X1	protein_coding	XP_006565503.2;XP_016768602.2	GB42455	.	-9.22966	29747.6	0.154912	-20.6974	3.65727e-95	1.10705e-93	15.8443	12.5058	15.2222	15.3902	15.0327	13.237	13.1602	13.2236	69234	61018	44492	5889	5202	5191	228.364	252.582	173.988	19.5162	18.8219	19.3961	460.69	552.125	353.896	33.3026	31.1285	34.0042
100578458	XR_003304493,XR_003304495,XR_003304497,XR_003304502	LOC100578458	uncharacterized LOC100578458, transcript variant X1	lncRNA	.	.	.	-9.21149	244.179	0.354032	-9.04844	1.45022e-19	7.97928e-19	8.91531	5.57776	8.56534	8.36979	7.73162	6.38535	6.3591	6.05022	752	468	257	54	51	30	2.16369	1.68095	0.910689	0.153915	0.15788	0.094706	4.36492	3.67443	1.85236	0.262643	0.26111	0.166032
100576623	XM_006572117	LOC100576623	piggyBac transposable element-derived protein 4	protein_coding	XP_006572180.1	.	.	-9.14294	1389.52	0.187219	-17.0531	3.31457e-65	6.24326e-64	11.425	8.09631	10.6785	10.9093	10.9058	8.95631	8.90054	8.68271	2772	2606	2681	306	278	188	29.4592	34.7537	33.7762	3.25784	3.23658	2.26355	59.4294	75.9688	68.7016	5.55921	5.35283	3.96832
100577098	XM_003249518,XM_016913158	LOC100577098	enolase-phosphatase E1, transcript variant X1	protein_coding	XP_003249566.1;XP_016768647.1	GB42552	.	-9.07354	1126.53	0.251597	-12.6459	1.17876e-36	1.20945e-35	11.1169	7.80466	10.4208	10.8056	10.1304	8.56069	8.45126	8.42364	2461	2669	1430	242	205	181	22.7274	30.938	15.6607	2.24429	2.07329	1.89044	45.849	67.628	31.8542	3.82968	3.4289	3.31422
107965073	XR_001704528	LOC107965073	uncharacterized LOC107965073	lncRNA	.	.	.	-9.07352	115.197	0.498524	-6.38217	1.74601e-10	5.73959e-10	7.82347	4.52048	6.78903	7.69163	6.70345	4.91709	4.97212	5.5361	187	334	133	15	16	32	1.16782	2.62349	0.98119	0.092675	0.10724	0.226107	2.3559	5.73475	1.99576	0.158142	0.17736	0.396397
411018	XM_006567261,XM_016911633,XM_394491,XR_410885,XR_410886	LOC411018	kinesin 11, transcript variant X1	protein_coding	XP_006567324.2;XP_016767122.2;XP_394491.6	GB44197	.	-8.91398	711.791	0.24063	-13.1158	2.67206e-39	2.9657e-38	10.4527	7.16599	9.59067	10.1335	9.6715	7.81752	7.78883	7.90581	1315	1667	1102	136	128	137	2.56175	3.91765	2.56928	0.265424	0.257235	0.286248	5.16793	8.56369	5.22598	0.452922	0.425428	0.501834
107965037	XM_016914295,XM_016914298,XM_016914299,XM_016914300,XM_016914301	LOC107965037	probable serine/threonine-protein kinase DDB_G0278845, transcript variant X3	protein_coding	XP_016769784.2;XP_016769787.2;XP_016769788.2;XP_016769789.2;XP_016769790.2	.	.	-8.89644	4534.51	0.125281	-25.1692	8.70056e-140	4.80252e-138	13.1285	9.84005	12.5394	12.394	12.5075	10.5201	10.3945	10.5181	11136	7251	8355	941	781	842	43.0009	35.0546	38.156	3.63537	3.27636	3.62941	86.7478	76.6266	77.6101	6.20343	5.41861	6.36287
412878	XM_006561197,XM_016915488,XM_026444408,XM_026444409,XM_026444410	LOC412878	DNA N6-methyl adenine demethylase, transcript variant X5	protein_coding	XP_006561260.1;XP_016770977.1;XP_026300193.1;XP_026300194.1;XP_026300195.1	GB52555	.	-8.81284	5719.89	0.231701	-13.5502	7.8987e-42	9.3821e-41	13.4571	10.1871	12.5776	13.1755	12.6663	10.7942	10.9062	10.8681	10278	13748	8681	1044	1184	1033	14.9538	25.097	15.0039	1.5004	1.83539	1.90851	30.167	54.86	30.5182	2.5603	3.03546	3.34589
107964360	XR_003304628	LOC107964360	uncharacterized LOC107964360	misc_RNA	.	.	.	-8.79457	85.6212	0.386378	-8.11799	4.73978e-16	2.18119e-15	7.40349	4.12644	6.7697	6.51997	7.17956	4.97135	5.0979	4.9628	182	106	211	16	19	14	0.509522	0.372659	0.699003	0.043141	0.056903	0.043204	1.02788	0.814603	1.42179	0.073617	0.094108	0.075743
724156	XM_001119912	LOC724156	transcription factor Sp8-like	protein_coding	XP_001119912.1	GB48277	.	-8.7568	130.114	0.36978	-8.46558	2.54871e-17	1.26055e-16	7.99782	4.73265	7.21311	7.76859	7.1275	5.4755	5.68967	5.30182	249	321	177	25	33	17	0.862163	1.39555	0.727894	0.08468	0.122524	0.065518	1.73928	3.05056	1.48055	0.144499	0.202636	0.114862
408564	XM_006563140,XM_026445851,XM_392108	LOC408564	long-chain fatty acid transport protein 4, transcript variant X1	protein_coding	XP_006563203.1;XP_026301636.1;XP_392108.3	GB45935	.	-8.74116	19755.2	0.162925	-19.1979	3.8523e-82	9.65132e-81	15.2459	11.9858	14.6643	14.8311	14.4664	12.7473	12.7478	12.639	45851	40410	29180	4136	4050	3207	373.533	415.296	282.368	33.787	36.0309	29.3259	753.546	907.806	574.343	57.6545	59.5897	51.4124
410190	XM_393673	LOC410190	tyrosine-protein kinase Dnt	protein_coding	XP_393673.3	GB50877	.	-8.72441	1177.27	0.327516	-9.5417	1.40511e-21	8.5617e-21	11.1734	7.91876	10.3031	10.9894	10.2119	8.81858	8.50191	8.39972	2126	3092	1502	316	205	163	17.1917	31.3818	14.398	2.56428	1.81286	1.48778	34.6817	68.5981	29.2859	4.37571	2.99819	2.60829
551124	XM_006568467	LOC551124	frizzled-2	protein_coding	XP_006568530.1	GB47061	.	-8.70859	1235.05	0.128581	-24.2838	2.90752e-130	1.42912e-128	11.2481	7.99022	10.5366	10.6485	10.6673	8.69559	8.6171	8.62572	2643	2209	2322	264	233	216	21.8684	22.9343	22.7731	2.19409	2.10598	2.01919	44.1162	50.1327	46.321	3.74402	3.48298	3.53992
100578193	XM_003251065	LOC100578193	uncharacterized LOC100578193	protein_coding	XP_003251113.1	.	.	-8.69457	163.671	0.346823	-8.99628	2.33505e-19	1.27189e-18	8.3281	5.07485	7.77422	7.9922	7.25561	5.81174	5.90965	5.62196	402	372	186	34	38	23	7.28574	8.46277	3.98841	0.610625	0.745572	0.455574	14.6979	18.499	8.11252	1.04198	1.23307	0.798686
725800	XM_006561295,XM_006561296,XM_016912646	LOC725800	fibrillin-2, transcript variant X1	protein_coding	XP_006561358.2;XP_006561359.2;XP_016768135.2	GB52213	.	-8.66228	740.625	0.241758	-12.8837	5.55946e-38	5.95896e-37	10.5058	7.26119	9.75273	10.1466	9.63768	7.7454	7.91564	8.00883	1535	1681	1061	122	150	155	2.26084	3.15661	1.85651	0.179939	0.242084	0.256925	4.56091	6.90011	3.77619	0.307049	0.40037	0.450426
726722	XM_026441539	LOC726722	uncharacterized LOC726722	protein_coding	XP_026297324.1	GB46468	.	-8.62223	8025.24	0.662718	-4.68987	2.73383e-06	6.31005e-06	13.9466	10.704	13.1897	13.4122	13.4662	10.8055	11.1869	11.9286	15681	14627	15913	640	1147	2743	135.643	158.78	163.174	5.56036	10.8811	26.8712	273.638	347.082	331.899	9.48825	17.9957	47.109
724378	XM_001120213	LOC724378	BMP and activin membrane-bound inhibitor homolog	protein_coding	XP_001120213.2	GB47995	.	-8.56395	9443.22	0.213219	-14.531	7.71046e-48	1.04308e-46	14.1767	10.9475	13.5699	13.8296	13.268	11.5714	11.5972	11.7227	21665	20867	12437	1772	1795	1940	230.045	278.062	156.559	18.8972	20.9035	23.335	464.082	607.823	318.445	32.2463	34.5713	40.9096
412764	XM_396217	LOC412764	MFS-type transporter SLC18B1	protein_coding	XP_396217.2	GB42802	.	-8.53731	7591.12	0.176359	-17.5426	6.78018e-69	1.36423e-67	13.8622	10.6366	13.2302	13.4813	13.0958	11.3247	11.2798	11.4327	16718	15996	11326	1503	1384	1555	62.6176	75.1856	50.2881	5.65623	5.68315	6.59459	126.322	164.35	102.287	9.65184	9.39908	11.5613
724216	NM_001327967	LOC724216	juvenile hormone acid O-methyltransferase	protein_coding	NP_001314896.1	GB44043	.	-8.53649	1293.47	0.268463	-11.5235	1.00388e-30	8.55664e-30	11.3151	8.08257	10.5756	10.5742	11.0881	9.05031	8.85661	8.68281	2457	1839	3147	334	252	180	38.2981	35.9806	58.1639	5.22823	4.30971	3.17054	77.2606	78.6508	118.307	8.9215	7.12761	5.5584
724644	XM_001120535	LOC724644	uncharacterized LOC724644	protein_coding	XP_001120535.2	GB53860	.	-8.48355	8762.51	0.358753	-8.59831	8.08995e-18	4.08335e-17	14.0768	10.8517	13.5892	12.7764	13.7411	11.1894	11.7352	11.4562	23355	7812	20886	1202	2410	1554	130.661	54.8485	138.526	6.75428	14.7884	9.84488	263.589	119.895	281.764	11.5256	24.4579	17.2595
551711	XM_026439191	LOC551711	kinesin A	protein_coding	XP_026294976.1	GB52457	.	-8.45192	1196.28	0.146514	-21.017	4.58389e-98	1.48323e-96	11.1966	7.98534	10.5709	10.6425	10.5201	8.53824	8.62384	8.74122	2743	2204	2020	216	237	253	10.8245	10.913	9.44814	0.856455	1.02305	1.1282	21.8368	23.8551	19.2177	1.46146	1.69198	1.97789
102653658	XM_006561914	LOC102653658	uncharacterized LOC102653658	protein_coding	XP_006561977.1	.	.	-8.41247	6054.14	0.140565	-21.8585	6.45973e-106	2.31519e-104	13.5363	10.3289	13.0443	12.9072	12.8624	11.0708	11.0527	10.9039	15470	10146	10023	1353	1293	972	205.819	169.389	158.079	18.076	18.8684	14.6444	415.208	370.271	321.537	30.845	31.2055	25.6737
410765	XM_003249309	LOC410765	7,8-dihydro-8-oxoguanine triphosphatase	protein_coding	XP_003249357.1	GB47725	.	-8.38933	133.224	0.286042	-10.7277	7.54876e-27	5.65444e-26	8.02966	4.81988	7.52957	7.51643	7.33704	5.79565	5.6058	5.36886	328	243	210	36	27	17	5.44505	5.05795	4.13795	0.594684	0.481923	0.311907	10.9846	11.0563	8.41668	1.01477	0.797029	0.546817
732494	NR_031511,rna-Mir125	Mir125	microRNA 125	miRNA	.	.	.	-8.34454	53.5519	0.441124	-6.93871	3.95701e-12	1.46029e-11	6.70996	3.52054	6.02925	6.38267	5.8149	4.38427	4.02971	4.40982	115	122	72	13	7	12	20.2454	26.8551	14.9202	2.07585	1.00263	2.05706	40.8421	58.7033	30.3481	3.54224	1.65821	3.60631
726158	XM_006564005,XM_016911463,XM_016911464,XM_016911465,XM_026439417	LOC726158	glutathione hydrolase 1 proenzyme, transcript variant X4	protein_coding	XP_006564068.1;XP_016766952.1;XP_016766953.1;XP_016766954.1;XP_026295202.1	GB53753	.	-8.3314	5960.96	0.185363	-16.5004	3.64748e-61	6.44679e-60	13.5094	10.3193	12.8601	13.1209	12.6877	10.993	10.8867	11.0372	13184	12716	8608	1275	1084	1211	98.5189	119.695	76.214	9.18547	8.66713	10.1018	198.747	261.644	155.021	15.6742	14.3341	17.7099
100579031	XM_003250430,XM_026443333	LOC100579031	vascular endothelial growth factor A-A, transcript variant X1	protein_coding	XP_003250478.1;XP_026299118.1	GB54289	.	-8.28546	218.694	0.327549	-9.31337	1.23841e-20	7.1814e-20	8.74523	5.55279	7.82527	8.09551	8.42102	6.35561	6.38668	5.94123	369	362	512	53	54	26	6.42083	7.90354	10.5646	0.915309	1.01567	0.494965	12.9531	17.2765	21.4886	1.56189	1.67977	0.867744
551257	XM_003249659,XM_006560589,XM_006560590,XM_016911629,XM_016911630	LOC551257	microtubule-associated protein Jupiter, transcript variant X5	protein_coding	XP_003249707.1;XP_006560652.1;XP_006560653.1;XP_016767118.1;XP_016767119.1	GB49588	.	-8.08537	32104.6	0.108441	-27.806	3.67351e-170	2.61503e-168	15.936	12.7869	15.2369	15.4273	15.3325	13.4333	13.4231	13.4383	67101	60547	57006	6897	6660	6229	386.525	431.99	380.181	37.0636	40.568	37.5623	779.756	944.296	773.297	63.2456	67.0934	65.852
724348	XM_016912293	LOC724348	short-chain dehydrogenase/reductase	protein_coding	XP_016767782.1	GB42052	.	-8.07527	1217.86	0.323536	-9.31429	1.22774e-20	7.12754e-20	11.2121	8.06893	10.737	10.778	9.94242	8.39426	8.59823	8.7895	3363	2621	1195	198	253	294	44.3705	43.395	18.6869	2.62218	3.66171	4.39295	89.5107	94.8581	38.0096	4.4745	6.05592	7.70147
725422	XM_006566110,XM_006566111,XM_016914391,XM_016914392,XM_016914393,XM_016914394	LOC725422	box A-binding factor, transcript variant X5	protein_coding	XP_006566173.2;XP_006566174.2;XP_016769880.2;XP_016769881.2;XP_016769882.2;XP_016769883.2	GB50931	.	-8.06377	11145.4	0.208578	-14.438	2.98213e-47	3.97181e-46	14.4081	11.2639	13.7258	13.9698	13.6936	12.0976	11.8327	11.7316	23763	22570	17813	3077	2147	1718	98.4786	117.156	86.9523	12.699	9.69775	8.05184	198.666	256.095	176.863	21.6697	16.0386	14.116
100577091	XM_006562751,XM_026444604	LOC100577091	uncharacterized LOC100577091, transcript variant X1	protein_coding	XP_006562814.2;XP_026300389.1	GB53864	.	-8.05772	41.7333	0.516193	-5.83187	5.48092e-09	1.59588e-08	6.35313	3.19697	5.77368	5.4113	5.9151	3.79753	4.31527	3.59325	101	53	90	7	15	4	1.16273	0.74797	1.22522	0.078406	0.173768	0.043635	2.34563	1.63501	2.49213	0.133793	0.287386	0.076499
409633	XM_006561423	LOC409633	ras-related and estrogen-regulated growth inhibitor	protein_coding	XP_006561486.1	GB54525	.	-8.04312	175.886	0.460353	-6.53359	6.42116e-11	2.18239e-10	8.41679	5.2859	7.73515	8.25322	7.23293	5.64238	5.75683	6.325	373	461	174	24	28	55	5.40161	8.38081	2.97703	0.341985	0.444645	0.890199	10.8969	18.3198	6.05534	0.583567	0.735376	1.56065
412569	XM_006564445,XM_396024	LOC412569	probable 2-oxoglutarate dehydrogenase E1 component DHKTD1 homolog, mitochondrial, transcript variant X2	protein_coding	XP_006564508.2;XP_396024.6	GB54260	.	-8.03564	2145.18	0.154479	-19.4616	2.32555e-84	6.10796e-83	12.0318	8.89051	11.3344	11.5911	11.5694	9.72008	9.64413	9.59487	4163	4027	4069	505	446	382	27.4237	33.3362	31.6889	3.39804	3.38553	2.84549	55.3232	72.8704	64.456	5.79844	5.59916	4.98855
100578514	XM_003250463	LOC100578514	keratinocyte proline-rich protein	protein_coding	XP_003250511.1	GB46585	.	-8.00903	24.3541	0.637035	-4.71187	2.45451e-06	5.69081e-06	5.56525	2.43764	4.54642	5.384	4.814	3.0496	3.39471	3.45401	36	63	37	3	6	6	0.475285	1.03879	0.569549	0.033267	0.086684	0.089659	0.958816	2.2707	1.15847	0.056768	0.143362	0.157185
727284	XM_001122993,XM_016916294,XM_016916295	LOC727284	transcription factor Sox-10, transcript variant X2	protein_coding	XP_001122993.1;XP_016771783.1;XP_016771784.1	GB41695	.	-7.97484	1157.92	0.330277	-9.06953	1.1953e-19	6.6084e-19	11.1343	8.01141	10.2944	11.0254	10.0403	8.62466	8.60962	8.69581	2100	3189	1258	245	235	241	5.61639	10.7094	3.98929	0.656899	0.688353	0.729326	11.3302	23.41	8.11431	1.12094	1.13843	1.27861
412476	XM_006559064,XM_006559065,XM_026443510,XM_026443511,XM_026443512,XM_395933,XR_003305536	LOC412476	BTB/POZ domain-containing protein 9, transcript variant X5	protein_coding	XP_006559127.1;XP_006559128.1;XP_026299295.1;XP_026299296.1;XP_026299297.1;XP_395933.4	GB48721	.	-7.97335	1073.87	0.19219	-15.5845	9.27883e-55	1.45778e-53	11.0301	7.90227	10.432	10.6285	10.2158	8.63381	8.53197	8.49583	2452	2224	1533	258	221	193	27.6042	31.8105	20.2486	3.06078	2.65765	2.7307	55.6874	69.5354	41.1861	5.22293	4.39535	4.78731
408264	XM_006558227,XM_006558228,XM_006558229,XM_006558230,XM_006558231,XM_006558232,XM_006558233,XM_006558234,XM_026443209	LOC408264	netrin receptor UNC5C, transcript variant X9	protein_coding	XP_006558290.2;XP_006558291.2;XP_006558292.2;XP_006558293.2;XP_006558294.2;XP_006558295.2;XP_006558296.2;XP_006558297.2;XP_026298994.1	GB47918	.	-7.97308	3028.66	0.216607	-13.8275	1.73857e-43	2.14916e-42	12.525	9.39896	11.8354	12.1713	11.6614	10.0565	9.87167	10.0848	6471	6707	4218	699	537	650	26.6412	34.4992	20.4116	2.77403	2.35107	2.94187	53.7445	75.4126	41.5177	4.73362	3.88831	5.15751
100576736	XM_003249434	LOC100576736	uncharacterized LOC100576736	protein_coding	XP_003249482.1	GB51346	.	-7.92311	1398.11	0.195683	-15.2597	1.41883e-52	2.11636e-51	11.414	8.29203	10.6887	10.7544	11.0459	9.00751	8.84542	9.064	2761	2209	3031	318	250	307	67.5487	67.8387	87.9055	7.79698	6.70787	8.4943	136.269	148.29	178.802	13.3048	11.0938	14.8917
100576307	XM_003251520,XM_006570497	LOC100576307	oocyte zinc finger protein XlCOF8.4, transcript variant X2	protein_coding	XP_003251568.1;XP_006570560.1	GB43409	.	-7.88482	2721.19	0.292876	-10.1718	2.64913e-24	1.78255e-23	12.376	9.25874	12.1625	11.2637	11.7561	9.90496	9.99534	9.83746	8969	2771	4688	589	648	483	109.987	39.669	66.1983	6.58672	8.05394	6.08125	221.882	86.7135	134.649	11.2396	13.32	10.6613
409979	XM_393469	LOC409979	DNA replication licensing factor Mcm7	protein_coding	XP_393469.2	GB41342	.	-7.83519	689.205	0.166354	-17.8533	2.72672e-71	5.75566e-70	10.3886	7.28477	9.69728	9.92573	9.72603	7.98105	7.85077	7.91659	1446	1354	1151	165	136	136	11.2707	13.2508	10.6336	1.28917	1.16352	1.19322	22.737	28.9653	21.6289	2.19984	1.92429	2.09189
725756	XM_001121565	LOC725756	beta-galactosidase	protein_coding	XP_001121565.2	GB45955	.	-7.81977	23129	0.255803	-11.5993	4.15603e-31	3.59284e-30	15.4625	12.3566	14.6672	14.6171	15.278	13.0525	13.1103	12.9637	42210	30079	59305	5165	5451	4115	392.2	350.739	653.262	48.2177	55.5599	43.3079	791.204	766.688	1328.75	82.2791	91.8877	75.9249
412271	XM_395732	LOC412271	serine/threonine-protein kinase Aurora-2	protein_coding	XP_395732.3	GB43732	.	-7.77818	677.556	0.152473	-19.4096	6.40447e-84	1.66937e-82	10.363	7.26999	9.70773	9.89835	9.73777	7.91167	7.94855	7.94061	1439	1300	1147	146	150	136	17.6273	19.9832	16.6495	1.7966	2.01101	1.88666	35.5603	43.6817	33.8655	3.06574	3.32591	3.30758
409735	XM_026443975,XM_026443976,XM_026443977,XM_393233	LOC409735	transcription initiation factor TFIID subunit 6, transcript variant X3	protein_coding	XP_026299760.1;XP_026299761.1;XP_026299762.1;XP_393233.2	GB43192	.	-7.71045	10243.3	0.209385	-14.0736	5.51529e-45	7.02824e-44	14.2774	11.1997	13.6394	13.8952	13.3232	11.6857	11.7814	11.7953	23356	22365	13252	2095	2316	2161	209.209	252.785	140.846	19.3296	23.0444	22.0951	422.048	552.569	286.483	32.9841	38.1121	38.7359
412797	XM_016915623	LOC412797	facilitated trehalose transporter Tret1	protein_coding	XP_016771112.2	GB40227	.	-7.6938	958.191	0.41013	-7.17748	7.10089e-13	2.73797e-12	10.8702	7.78404	10.0334	9.64292	10.898	8.64278	8.30991	8.51042	1646	823	2963	260	162	196	17.9263	11.2369	38.2467	2.84368	1.92577	2.41818	36.1636	24.5631	77.7947	4.85249	3.18493	4.23941
725960	XM_001121746	LOC725960	neurofilament heavy polypeptide	protein_coding	XP_001121746.2	GB53748	.	-7.67993	157692	0.302128	-9.73458	2.14697e-22	1.35128e-21	18.2179	15.1491	17.317	18.0682	17.167	15.755	15.6556	15.7065	276135	425965	183944	37610	32447	31746	2044.06	3957.01	1614.2	279.719	263.49	266.203	4123.58	8649.72	3283.32	477.315	435.773	466.692
100577541	XM_006560148,XM_016912985,XM_016912987	LOC100577541	uncharacterized LOC100577541, transcript variant X1	protein_coding	XP_006560211.1;XP_016768474.1;XP_016768476.1	GB53776	.	-7.67258	88.1815	0.426683	-6.88968	5.59171e-12	2.04021e-11	7.41704	4.35666	6.85876	6.95023	6.66176	4.57506	4.95689	5.43834	207	170	132	9	17	30	2.1843	2.31929	1.59679	0.085532	0.170753	0.326933	4.4065	5.0698	3.24791	0.145953	0.2824	0.57316
100577909	XM_026445522,XM_026445523,XM_026445524	LOC100577909	high mobility group protein I, transcript variant X1	protein_coding	XP_026301307.1;XP_026301308.1;XP_026301309.1	GB54654	.	-7.65682	3035.18	0.179235	-16.3848	2.4538e-60	4.24968e-59	12.5224	9.4537	11.8221	12.1471	11.7926	10.1273	9.98811	10.1151	6228	6403	4680	727	593	642	84.0869	108.756	75.0839	9.84698	8.70625	9.75315	169.633	237.732	152.722	16.803	14.3988	17.0987
100577751	XM_026439184,XM_026439186,XM_026439187,XM_026439188,XM_026439189	LOC100577751	LIM/homeobox protein Lhx5, transcript variant X3	protein_coding	XP_026294969.1;XP_026294971.1;XP_026294972.1;XP_026294973.1;XP_026294974.1	GB55663	.	-7.59407	189.482	0.337703	-8.66108	4.67331e-18	2.39275e-17	8.51741	5.4627	7.58026	8.25584	7.71364	6.117	5.83021	6.16908	319	461	282	47	31	45	3.09406	5.60295	3.22905	0.444257	0.319791	0.49581	6.2418	12.2476	6.56797	0.758083	0.528886	0.869225
113219388	XR_003306471	LOC113219388	uncharacterized LOC113219388	lncRNA	.	.	.	-7.57844	47.8802	0.471912	-6.19163	5.95454e-10	1.86874e-09	6.53776	3.48933	5.83705	5.74209	6.02659	4.17333	3.58838	4.41897	105	72	98	12	4	15	1.56171	1.34344	1.73367	0.1773	0.049416	0.252776	3.1505	2.93665	3.52633	0.302546	0.081727	0.443152
726252	XM_003250323,XM_006564012,XM_006564013	LOC726252	titin, transcript variant X1	protein_coding	XP_003250371.3;XP_006564075.2;XP_006564076.2	.	.	-7.57506	2129.22	0.24649	-11.8514	2.11558e-32	1.89558e-31	12.0093	8.95648	11.2284	11.6645	11.403	9.53855	9.42868	9.84062	3916	4506	3604	435	366	576	6.95127	10.0325	7.58658	0.774885	0.709167	1.15725	14.0231	21.9302	15.4313	1.32227	1.17285	2.02882
552578	XM_006558502	LOC552578	uncharacterized LOC552578	protein_coding	XP_006558565.1	GB48232	.	-7.56397	848.037	0.232593	-12.5504	3.95265e-36	4.00385e-35	10.6794	7.62955	9.9294	10.3937	9.85811	8.26113	8.19603	8.27573	1659	1952	1196	197	177	180	5.0125	7.39945	4.28356	0.597953	0.585766	0.614857	10.112	16.1746	8.71287	1.02035	0.968769	1.07793
409538	XM_393044	LOC409538	lysoplasmalogenase-like protein TMEM86A	protein_coding	XP_393044.4	GB43824	.	-7.51488	1614.88	0.303762	-9.57905	9.79456e-22	6.02141e-21	11.6072	8.56729	11.2213	11.2544	10.3842	9.19724	9.18059	9.16671	4482	3468	1505	377	361	325	64.2497	62.3889	25.566	5.42308	5.67218	5.26735	129.614	136.377	52.0018	9.25398	9.38094	9.23442
551510	XM_006569876,XM_016911139,XM_016911140,XM_026439855	LOC551510	uncharacterized LOC551510, transcript variant X3	protein_coding	XP_006569939.1;XP_016766628.1;XP_016766629.1;XP_026295640.1	GB46151	.	-7.51074	1404.94	0.226419	-12.8477	8.86294e-38	9.44099e-37	11.4064	8.36699	10.6458	11.1061	10.5592	8.88925	8.97591	8.97635	2764	3234	1963	298	326	299	19.2135	28.3521	16.1429	2.11446	2.51723	2.32007	38.7603	61.9755	32.835	3.60813	4.16312	4.06741
107964899	XR_001704061	LOC107964899	uncharacterized LOC107964899	lncRNA	.	.	.	-7.49065	77.0285	0.385668	-7.53262	4.97306e-14	2.05081e-13	7.21956	4.18232	6.85237	6.59692	6.19695	4.91306	4.69099	4.75442	228	134	93	21	15	15	3.80425	2.79494	1.8433	0.338985	0.274092	0.273824	7.67449	6.10953	3.74932	0.578447	0.453308	0.480052
724259	XM_026441380	LOC724259	trypsin-1	protein_coding	XP_026297165.1	GB48081	.	-7.47101	34.6558	0.46974	-6.1764	6.55778e-10	2.05306e-09	6.06843	3.02117	5.38685	5.6554	5.49853	4.07065	3.80628	3.68754	69	68	60	11	7	5	2.06489	2.57031	2.14547	0.323847	0.204206	0.141118	4.1656	5.6185	4.36394	0.552615	0.337727	0.247399
410793	XM_006568740	LOC410793	uncharacterized LOC410793	protein_coding	XP_006568803.2	GB55490	.	-7.46339	12565.8	0.178179	-16.2749	1.48865e-59	2.5398e-58	14.5689	11.5359	13.9689	14.0964	13.8679	12.3168	12.0438	12.0609	28291	24004	19821	3576	2467	2314	38.8471	41.3634	32.2653	4.93346	3.71584	3.59918	78.3682	90.4172	65.6283	8.41849	6.14544	6.30988
724148	XM_001119904	LOC724148	homeobox protein MSX-2	protein_coding	XP_001119904.4	GB53941	.	-7.42753	102.401	0.313835	-9.21786	3.03087e-20	1.72178e-19	7.62822	4.60569	7.16009	7.14838	6.79995	5.12994	5.39111	5.30866	260	193	141	19	27	22	2.0343	1.8885	1.308	0.142244	0.227136	0.18779	4.10389	4.12812	2.66051	0.242726	0.375649	0.329223
411317	NM_001242998	LOC411317	CG1567-like	protein_coding	NP_001229927.1	GB42596	.	-7.41064	353.467	0.295472	-9.77961	1.37734e-22	8.70602e-22	9.41593	6.39132	8.38853	9.0065	8.89472	7.15151	6.78299	6.91576	539	741	687	104	63	69	6.90503	11.9034	10.4245	1.33446	0.879095	0.999143	13.9299	26.0199	21.2037	2.27713	1.45389	1.75164
100577348	XM_006558485,XM_026444863,XM_026444864	LOC100577348	uncharacterized LOC100577348, transcript variant X2	protein_coding	XP_006558548.3;XP_026300648.1;XP_026300649.1	GB48233	.	-7.29328	262.031	0.294291	-9.74058	2.02392e-22	1.27461e-21	8.97806	5.98064	8.23693	8.73818	8.07359	6.61844	6.57367	6.5737	514	627	338	64	59	54	3.72319	5.71024	2.91289	0.460787	0.468355	0.429784	7.51096	12.4822	5.92489	0.78629	0.774589	0.753472
107965607	XR_001705703	LOC107965607	uncharacterized LOC107965607	lncRNA	.	.	.	-7.24105	47.2728	0.532265	-5.36612	8.04488e-08	2.12594e-07	6.51157	3.52962	6.37256	5.53659	5.6382	4.26454	3.87889	4.45319	167	55	63	12	6	14	2.21467	0.901147	0.987522	0.156465	0.077982	0.207722	4.46776	1.96984	2.00864	0.266994	0.128971	0.364166
551432	XM_006558196,XM_016913559,XM_016913560,XM_016913561,XM_016913562,XM_016913564,XM_016913566,XM_016913567,XM_016913568,XM_016913569,XM_016913570,XM_026442485	LOC551432	zinc finger and BTB domain-containing protein 20, transcript variant X12	protein_coding	XP_006558259.2;XP_016769048.2;XP_016769049.2;XP_016769050.2;XP_016769051.2;XP_016769053.2;XP_016769055.2;XP_016769056.2;XP_016769057.2;XP_016769058.2;XP_016769059.2;XP_026298270.1	GB52595	.	-7.23127	1315.49	0.180235	-15.8363	1.74838e-56	2.84202e-55	11.3063	8.32004	10.6381	10.9486	10.5706	8.94731	8.91647	8.93553	2725	2765	1972	317	298	280	9.91911	12.7276	8.6756	1.18429	0.943014	1.16754	20.0103	27.8215	17.6464	2.02087	1.5596	2.04686
725632	XM_006568285	LOC725632	protein MCM10 homolog	protein_coding	XP_006568348.2	GB44325	.	-7.17942	185.877	0.27771	-10.2404	1.30644e-24	8.96021e-24	8.48455	5.50627	7.79288	7.9812	8.01736	5.91776	6.40699	6.17473	366	331	354	30	58	39	2.79311	3.16863	3.20115	0.226456	0.480892	0.334848	5.63468	6.92638	6.51122	0.386427	0.795323	0.587037
100578165	XM_006559771,XM_006559773	LOC100578165	uncharacterized LOC100578165, transcript variant X2	protein_coding	XP_006559834.1;XP_006559836.1	GB46965	.	-7.13509	648.364	0.230118	-12.3195	7.11554e-35	6.89639e-34	10.2834	7.31782	9.49443	9.9029	9.62363	7.75653	7.82343	8.06894	1216	1358	1069	130	139	174	6.06067	8.55114	6.35093	0.650294	0.75515	0.981445	12.2265	18.6921	12.9179	1.10967	1.2489	1.72061
100577409	XM_006561792	LOC100577409	solute carrier organic anion transporter family member 3A1	protein_coding	XP_006561855.2	GB42865	.	-7.12685	6550.68	0.108978	-25.9984	5.16474e-149	3.029e-147	13.6221	10.6547	13.1414	13.093	12.9817	11.2946	11.3289	11.2771	15866	11340	10486	1558	1594	1366	40.2493	36.0998	31.5329	3.97095	4.43375	3.92342	81.1968	78.9113	64.1386	6.77606	7.33276	6.87831
551670	XM_006569564,XM_624059	LOC551670	argininosuccinate lyase, transcript variant X2	protein_coding	XP_006569627.2;XP_624062.4	GB44774	.	-7.12486	3531.17	0.14853	-19.0727	4.26099e-81	1.03976e-79	12.7308	9.7636	12.3455	12.1614	12.0527	10.4225	10.473	10.382	9295	5814	5386	842	880	716	100.355	78.8282	69.1227	9.18552	10.4421	8.74948	202.451	172.312	140.597	15.6742	17.2696	15.3391
724961	XM_003250530,XM_016915938	LOC724961	protein drumstick, transcript variant X1	protein_coding	XP_003250578.1;XP_016771427.1	GB10395	.	-7.11327	1369.78	0.247784	-11.4233	3.19851e-30	2.68852e-29	11.3602	8.39955	10.6493	11.0941	10.5131	9.0445	8.83246	9.07955	2728	3151	1843	352	261	330	9.81755	14.1825	7.86756	1.27368	1.02795	1.3442	19.8054	31.0019	16.0028	2.17341	1.70008	2.35657
552313	XM_624688	LOC552313	sterol O-acyltransferase 1	protein_coding	XP_624691.1	GB49826	.	-7.09456	14453.3	0.219646	-12.8694	6.69104e-38	7.15699e-37	14.7668	11.8021	14.1859	13.8979	14.4226	12.5016	12.4457	12.2475	32637	18376	31774	3936	3589	2539	267.6	189.075	308.851	32.4218	32.2752	23.5807	539.843	413.304	628.21	55.3249	53.3784	41.3403
725366	XM_006564272,XM_016913271	LOC725366	anosmin-1, transcript variant X1	protein_coding	XP_006564335.1;XP_016768760.1	GB47966	.	-7.08983	481.671	0.239067	-11.8199	3.07904e-32	2.74692e-31	9.85283	6.89441	9.08082	9.5898	9.1757	7.60144	7.53462	7.49283	873	1080	743	125	112	97	8.11667	12.6064	8.19004	1.16018	1.13251	1.02031	16.3741	27.5567	16.6587	1.97974	1.873	1.78874
552418	XM_016917348,XM_026446468,XM_624792	LOC552418	cytochrome P450 6k1, transcript variant X2	protein_coding	XP_016772837.1;XP_026302253.1;XP_624795.3	GB46814	.	-7.08966	1150.96	0.77023	-3.66866	0.000243821	0.000463655	11.1206	8.15238	10.7475	9.64949	10.9848	8.78696	9.25925	8.23154	3032	728	2953	256	456	98	34.9825	10.5314	40.3865	3.02829	5.90338	1.30328	70.572	23.0208	82.1471	5.1675	9.7633	2.28483
413380	XM_006558943,XR_003305758	LOC413380	yellow-g2, transcript variant X1	protein_coding	XP_006559006.1	GB55201	.	-7.06846	83.5538	0.695943	-4.05406	5.03358e-05	0.00010258	7.33961	4.3724	6.50373	4.93059	7.26324	4.58716	4.94602	4.71478	176	25	277	16	25	17	1.59815	0.274371	2.97305	0.144308	0.244585	0.173397	3.22403	0.599753	6.04726	0.246248	0.404506	0.30399
409360	XM_006563225,XM_016913284,XM_016913285,XM_016913299,XM_623093	LOC409360	fatty acid hydroxylase domain-containing protein 2, transcript variant X3	protein_coding	XP_006563288.1;XP_016768773.1;XP_016768774.1;XP_016768788.1;XP_623096.2	GB40773	.	-7.01889	12246.5	0.257308	-10.9256	8.69709e-28	6.78544e-27	14.5177	11.5766	13.9605	14.2595	13.4878	12.1985	12.2095	12.0914	28102	28122	13553	3093	3069	2417	358.866	440.573	199.193	39.8176	42.9917	35.1589	723.959	963.058	405.163	67.945	71.1019	61.6386
100578606	XM_003251724,XM_006571673,XM_006571674,XM_006571676	LOC100578606	uncharacterized LOC100578606, transcript variant X4	protein_coding	XP_003251772.2;XP_006571736.2;XP_006571737.2;XP_006571739.2	GB53965	.	-7.01765	1210.06	0.228498	-12.302	8.83604e-35	8.52388e-34	11.1867	8.23798	10.7184	10.3556	10.8836	8.81975	9.03387	8.95103	2861	1488	2604	250	326	268	21.4239	14.0544	23.1184	2.0281	2.70658	2.4484	43.2196	30.7219	47.0233	3.46077	4.47627	4.29239
113218907	XM_026441905	LOC113218907	uncharacterized LOC113218907	protein_coding	XP_026297690.1	.	.	-7.00674	14024.6	0.800222	-3.50996	0.000448179	0.000826408	14.7259	11.7744	14.3893	12.9965	14.4794	12.0156	12.8621	11.8359	40833	7358	34428	2198	6209	1515	402.381	90.983	402.195	21.7558	67.1175	16.9079	811.743	198.882	818.075	37.1243	111.002	29.642
102653974	XR_411007	LOC102653974	uncharacterized LOC102653974	lncRNA	.	.	.	-6.96722	62.6133	0.622313	-4.50028	6.78635e-06	1.50967e-05	6.91714	3.97703	6.6973	5.00852	6.52371	4.60452	4.47857	4.64059	210	27	138	16	13	15	1.10082	0.174796	0.855348	0.07983	0.071693	0.086933	2.22073	0.38209	1.7398	0.136222	0.118569	0.152406
410550	XM_394029	LOC410550	aminomethyltransferase, mitochondrial	protein_coding	XP_394029.5	GB41732	.	-6.96205	9798.47	0.215689	-12.9794	1.60111e-38	1.73599e-37	14.2	11.2652	13.9561	13.4678	13.422	11.8954	11.8972	11.8525	30029	13959	13763	2439	2392	2070	287.579	167.76	156.248	23.4625	25.1234	22.4477	580.146	366.711	317.812	40.0366	41.5504	39.3539
107965062	XR_003305419	LOC107965062	uncharacterized LOC107965062	lncRNA	.	.	.	-6.95766	42.3116	0.625318	-4.47549	7.62377e-06	1.68398e-05	6.34251	3.41248	6.24245	5.47485	4.72656	4.08387	3.84323	3.82971	168	61	29	13	9	8	1.29755	0.583473	0.259431	0.09543	0.074366	0.069502	2.61761	1.27543	0.527689	0.162843	0.122991	0.121846
726929	XM_026444404	LOC726929	sonic hedgehog protein A	protein_coding	XP_026300189.1	.	.	-6.94288	48.4743	0.480017	-5.82383	5.75143e-09	1.67135e-08	6.53495	3.60798	5.45596	6.31428	5.80176	4.16956	4.18531	4.30829	69	121	76	11	11	12	0.722375	1.58844	0.950221	0.109861	0.119839	0.139243	1.45728	3.4722	1.93277	0.187469	0.198196	0.244113
413264	XM_026442168	LOC413264	yellow-b	protein_coding	XP_026297953.1	GB51760	.	-6.93814	31915.8	0.251603	-11.107	1.16026e-28	9.27665e-28	15.9061	12.9732	15.2164	15.0578	15.6658	13.6021	13.7205	13.4077	63551	40634	76224	8005	9096	5555	717.637	575.833	1020.42	90.8192	112.682	71.0512	1447.72	1258.73	2075.55	154.975	186.359	124.563
102656564	XR_409037	LOC102656564	uncharacterized LOC102656564	lncRNA	.	.	.	-6.93075	45.0095	0.474823	-5.88222	4.04791e-09	1.18947e-08	6.43732	3.50136	6.07369	5.46694	6.14063	4.3752	4.44342	4.13417	117	47	97	12	13	7	2.87558	1.45469	2.84472	0.275614	0.341613	0.169964	5.80104	3.17985	5.78623	0.470311	0.564978	0.297971
724703	XM_001120594	LOC724703	modular serine protease	protein_coding	XP_001120594.2	GB52191	.	-6.91436	5492.85	0.114436	-24.377	3.00048e-131	1.48186e-129	13.3633	10.4392	12.9141	12.7972	12.81	11.0423	11.1273	11.1491	13324	8895	9300	1240	1358	1281	107.576	90.1208	89.0164	10.0532	12.0244	11.7104	217.019	196.997	181.061	17.1548	19.8865	20.53
113218800	XM_026440984	LOC113218800	dynein heavy chain 7, axonemal-like	protein_coding	XP_026296769.1	.	.	-6.90004	125.186	0.367889	-7.57457	3.60319e-14	1.49787e-13	7.90798	4.99332	7.56112	6.96081	7.11293	5.15903	5.46564	5.72306	383	161	193	20	30	38	0.904303	0.477475	0.539206	0.047444	0.07679	0.101274	1.82429	1.04372	1.09676	0.080958	0.127	0.177547
107963961	XM_016917335	LOC107963961	condensin complex subunit 2-like	protein_coding	XP_016772824.1	.	.	-6.89926	201.408	0.240439	-11.589	4.688e-31	4.03919e-30	8.59129	5.67515	7.8609	8.13703	7.95563	6.14791	6.14746	6.40395	400	393	340	44	43	55	2.8864	3.55676	2.90454	0.314515	0.333134	0.445376	5.82288	7.77481	5.90791	0.536691	0.550953	0.780807
726506	XM_001122238,XM_006566544,XM_006566545,XM_016915219	LOC726506	kinesin 14, transcript variant X2	protein_coding	XP_001122238.2;XP_006566607.1;XP_006566608.1;XP_016770708.1	GB44944	.	-6.89855	879.765	0.185299	-15.0367	4.2183e-51	6.1499e-50	10.7186	7.80057	10.142	10.2513	10.0275	8.20616	8.45187	8.47863	1982	1653	1370	171	231	219	14.8342	15.5239	12.2935	1.27971	1.89044	1.84895	29.9258	33.9341	25.0053	2.1837	3.1265	3.24147
410925	XM_026439484,XM_026439485,XM_026439486,XM_026439487,XM_026439488,XM_026439489,XM_026439490,XM_026439491,XM_026439492,XM_026439493,XM_026439494,XM_026439495,XM_026439496,XM_026439497	LOC410925	hormone receptor 4, transcript variant X9	protein_coding	XP_026295269.1;XP_026295270.1;XP_026295271.1;XP_026295272.1;XP_026295273.1;XP_026295274.1;XP_026295275.1;XP_026295276.1;XP_026295277.1;XP_026295278.1;XP_026295279.1;XP_026295280.1;XP_026295281.1;XP_026295282.1	GB47037	.	-6.89291	3550.41	0.334073	-8.33684	7.63e-17	3.66141e-16	12.7258	9.81327	11.9526	12.5774	11.5435	10.3264	10.1478	10.4475	6901	9419	3545	889	693	925	20.796	36.396	12.7557	3.57409	3.26398	3.69753	41.9528	79.5588	25.9453	6.09885	5.39814	6.48229
100577918	XM_006570122,XM_016915485	LOC100577918	uncharacterized LOC100577918, transcript variant X1	protein_coding	XP_006570185.1;XP_016770974.1	GB46410	.	-6.87402	1140.89	0.259631	-10.712	8.94494e-27	6.67605e-26	11.0932	8.17802	10.1366	10.7409	10.6683	8.95945	8.71348	8.71832	1706	2335	2246	344	245	226	13.1126	22.5488	20.4959	2.64265	2.05581	1.95753	26.4527	49.2899	41.6892	4.50945	3.4	3.43182
725513	XM_006570886	LOC725513	innexin shaking-B	protein_coding	XP_006570949.1	GB45405	.	-6.86909	59.4415	0.467485	-5.94696	2.73162e-09	8.15614e-09	6.83374	3.90698	6.35049	6.15088	6.15095	4.92638	4.45826	3.99093	152	94	97	25	13	5	2.29413	1.77868	1.73127	0.370112	0.214297	0.083395	4.62806	3.88805	3.52144	0.631562	0.354415	0.146203
724154	XM_001119910	LOC724154	protein nessun dorma	protein_coding	XP_001119910.3	GB45015	.	-6.85838	542.094	0.202977	-13.6856	1.23736e-42	1.49907e-41	10.0187	7.11035	9.47537	9.60682	9.37	7.58321	7.77795	7.90635	1207	1030	841	105	134	145	11.6363	12.4643	9.61564	1.01176	1.41573	1.58109	23.4745	27.246	19.5584	1.72647	2.34141	2.77187
102656814	XR_003304382,XR_003304383	LOC102656814	uncharacterized LOC102656814, transcript variant X2	lncRNA	.	.	.	-6.81587	273.983	0.212794	-13.0121	1.04464e-38	1.13503e-37	9.03457	6.13073	8.6198	8.47785	8.32334	6.84868	6.73663	6.67878	708	462	409	77	65	55	8.51315	6.96511	5.84846	0.921813	0.844763	0.743208	17.174	15.2252	11.8959	1.57299	1.39711	1.30295
551643	NM_001113739,XM_006570576,XM_006570577,XM_006570578,XM_006570579,XM_006570580,XM_006570581,XM_026441801	Tret1	trehalose transporter 1	protein_coding	NP_001107211.1;XP_006570639.1;XP_006570640.1;XP_006570641.1;XP_006570642.1;XP_006570643.1;XP_006570644.1;XP_026297586.1	GB55302	.	-6.81322	57337.1	0.114709	-24.1336	1.11129e-128	5.36018e-127	16.7448	13.8413	16.286	16.102	16.1468	14.409	14.4744	14.415	143219	89604	96674	13854	14737	12526	757.879	610.646	626.444	67.089	76.9208	68.6615	1528.91	1334.83	1274.2	114.481	127.215	120.373
100578066	XM_006558587,XM_006558588,XM_006558590,XM_006558591,XM_006558593,XM_026444753,XM_026444772	LOC100578066	glycogen-binding subunit 76A, transcript variant X5	protein_coding	XP_006558650.1;XP_006558651.1;XP_006558653.1;XP_006558654.1;XP_006558656.1;XP_026300538.1;XP_026300557.1	.	.	-6.75817	247.94	0.294036	-9.37515	6.90793e-21	4.05826e-20	8.88535	5.99759	8.26697	8.60588	8.01111	6.45181	6.77105	6.54706	529	552	317	51	76	52	2.12368	2.81857	1.51149	0.191121	0.319267	0.223492	4.2842	6.16118	3.07441	0.326131	0.52802	0.391814
408888	XM_392419	LOC408888	leucine-rich repeats and immunoglobulin-like domains protein 1	protein_coding	XP_392419.3	GB41417	.	-6.70022	1523.9	0.148607	-18.4662	3.86574e-76	8.78902e-75	11.5058	8.62819	10.8398	11.1012	10.8864	9.2183	9.24337	9.19482	3079	2983	2495	385	389	335	16.0423	19.5006	15.4094	2.01284	2.22194	1.9767	32.3629	42.6268	31.343	3.43472	3.67476	3.46543
413205	XM_016912527,XM_396654	LOC413205	tropomyosin-2-like, transcript variant X2	protein_coding	XP_016768016.1;XP_396654.1	GB45764	.	-6.67129	56.2227	0.657896	-4.1617	3.15887e-05	6.57376e-05	6.73722	3.8732	6.06458	6.67717	5.19939	3.95652	4.87318	4.36663	118	160	37	6	24	11	1.79778	3.05288	0.726906	0.086429	0.391303	0.18296	3.62675	6.67337	1.47854	0.147483	0.647157	0.320755
724888	XM_001120788	LOC724888	ras association domain-containing protein 2	protein_coding	XP_001120788.1	GB50460	.	-6.66962	325.501	0.177131	-15.4552	6.95494e-54	1.07468e-52	9.27859	6.40952	8.70817	8.80049	8.72019	7.02025	6.95885	7.15013	706	580	553	80	72	85	4.91077	5.06267	4.55752	0.558639	0.543872	0.666963	9.90674	11.0666	9.27011	0.953266	0.899483	1.16928
552651	XM_006566363,XM_006566364,XM_625026	LOC552651	stress response protein NST1, transcript variant X2	protein_coding	XP_006566426.1;XP_006566427.1;XP_625029.2	GB45137	.	-6.64956	22817.5	0.215562	-12.6797	7.66095e-37	7.93939e-36	15.4062	12.5425	14.754	15.1527	14.5827	13.0633	13.1615	13.1673	46362	51280	30215	5316	5903	5453	259.815	360.471	200.636	30.344	36.3074	34.6635	524.137	787.962	408.097	51.7792	60.0469	60.77
551109	XM_006570803,XM_623505	LOC551109	kinesin 5A, transcript variant X1	protein_coding	XP_006570866.1;XP_623508.3	GB47488	.	-6.64334	1128.31	0.143034	-19.0998	2.5353e-81	6.216e-80	11.0714	8.20607	10.5713	10.5143	10.345	8.76784	8.70983	8.74865	2768	1963	1716	297	270	260	16.1659	14.33	11.7117	1.85113	1.71141	1.73006	32.6122	31.3243	23.8219	3.15878	2.83041	3.03304
551868	XM_624254	LOC551868	kelch-like protein 5	protein_coding	XP_624257.1	GB49285	.	-6.61438	3112.79	0.14895	-18.2988	8.46111e-75	1.87415e-73	12.5335	9.67511	11.8639	12.1289	11.8772	10.2021	10.2847	10.2173	6337	6155	4968	763	829	698	47.8343	58.3057	44.4576	5.78248	6.8595	5.96561	96.4983	127.452	90.4278	9.86727	11.3446	10.4586
724908	XM_001120809,XM_016914642,XM_026443281	LOC724908	Krueppel-like factor 11, transcript variant X2	protein_coding	XP_001120809.2;XP_016770131.2;XP_026299066.1	GB51047	.	-6.53901	28.577	0.535145	-5.06231	4.14197e-07	1.02551e-06	5.76103	2.93149	5.01381	5.43599	4.97217	3.37094	3.48245	3.87168	55	63	41	5	6	10	0.162723	0.237562	0.143508	0.01264	0.017949	0.033588	0.328269	0.519292	0.291899	0.02157	0.029684	0.058884
413502	XM_026444306	LOC413502	protein Wnt-1	protein_coding	XP_026300091.1	GB45510	.	-6.53679	200.176	0.332521	-8.14561	3.77389e-16	1.74369e-15	8.56882	5.73189	7.76077	8.35555	7.64062	6.22347	6.12666	6.38473	367	490	252	50	43	55	2.69702	4.5166	2.19407	0.366434	0.344262	0.450499	5.44083	9.87293	4.46278	0.625285	0.569358	0.789789
100576395	NM_001011566,NM_001242470,XR_003304764,XR_003304765	Kr-h1	kruppel homolog 1	protein_coding	NP_001011566.1;NP_001229399.1	GB45427	.	-6.48438	903.653	0.279621	-9.64507	5.15743e-22	3.20693e-21	10.7463	7.91586	10.1677	10.28	10.1398	8.14688	8.78976	8.46436	1965	1645	1479	145	329	201	12.8337	14.0448	12.0065	0.891878	2.2488	1.41618	25.8901	30.7009	24.4216	1.52191	3.71918	2.48277
100578353	XR_003304408,XR_003304409,XR_003304410	LOC100578353	uncharacterized LOC100578353, transcript variant X2	lncRNA	.	.	.	-6.47001	84.1138	0.46848	-5.75001	8.92375e-09	2.55084e-08	7.31575	4.49312	6.6771	7.05541	6.13247	4.63736	5.30839	4.9333	187	202	84	13	32	18	1.64039	2.14146	0.813682	0.109855	0.284962	0.16013	3.30924	4.68106	1.65505	0.187457	0.471284	0.280731
102655670	XM_026445499,XM_026445500	LOC102655670	PCNA-associated factor, transcript variant X1	protein_coding	XP_026301284.1;XP_026301285.1	.	.	-6.46279	90.6646	0.298161	-9.02921	1.72911e-19	9.48852e-19	7.42784	4.60357	6.84372	6.9391	6.70098	5.26208	4.98723	5.22613	205	169	138	27	18	23	8.05858	8.31082	6.43572	1.04169	0.759614	0.996804	16.257	18.1668	13.0904	1.77755	1.25629	1.74754
102656849	XR_003305309,XR_003305310,XR_003305311,XR_003305312	LOC102656849	uncharacterized LOC102656849, transcript variant X2	lncRNA	.	.	.	-6.45561	35.0519	0.513582	-5.2388	1.61626e-07	4.16348e-07	6.05876	3.24546	5.41498	5.28741	5.67051	3.45002	3.89212	4.21338	74	49	74	4	9	13	1.55269	1.38504	1.98711	0.067535	0.162992	0.246897	3.13232	3.02759	4.04183	0.115242	0.269564	0.432845
100576699	XR_001703888,XR_119774,XR_407789	LOC100576699	uncharacterized LOC100576699, transcript variant X2	lncRNA	.	.	.	-6.45094	130.44	0.266323	-10.0987	5.59957e-24	3.72175e-23	7.9544	5.12761	7.23687	7.4243	7.49907	5.84799	5.57621	5.73986	250	226	251	40	27	31	3.58579	3.89703	3.9725	0.536179	0.393595	0.460445	7.23378	8.5186	8.08015	0.914939	0.650948	0.807226
100578068	XM_003249567	LOC100578068	lateral signaling target protein 2 homolog	protein_coding	XP_003249615.1	GB41011	.	-6.4223	5025.78	0.168105	-15.9608	2.39646e-57	3.94518e-56	13.2185	10.4033	12.57	12.9021	12.5916	10.9537	11.0635	11.0384	9890	10290	7819	1210	1365	1212	24.3099	31.7418	22.785	2.98738	3.68058	3.37417	49.0416	69.3851	46.3453	5.0977	6.08713	5.9154
102654371	XM_006559428	LOC102654371	pro-resilin-like	protein_coding	XP_006559491.1	.	.	-6.39781	76.0699	0.408622	-6.5527	5.65074e-11	1.92753e-10	7.17117	4.35419	6.3942	6.98977	6.4727	5.16986	5.1553	4.73654	131	178	110	24	23	11	1.78761	3.04316	1.77011	0.319431	0.331826	0.163492	3.60623	6.6521	3.60043	0.54508	0.548791	0.286625
100577053	XM_026442311,XM_026442312,XM_026442313	LOC100577053	glycine dehydrogenase (decarboxylating), mitochondrial, transcript variant X3	protein_coding	XP_026298096.1;XP_026298097.1;XP_026298098.1	GB41782	.	-6.39517	5121.42	0.201878	-13.2604	3.9292e-40	4.44219e-39	13.2489	10.4361	12.9105	12.4991	12.6765	10.9064	10.9824	11.1679	13956	6965	8583	1155	1249	1449	86.8461	53.8507	62.6626	7.2555	8.45517	10.1985	175.199	117.714	127.457	12.3808	13.9836	17.8794
725085	XM_001120974,XM_026444483	LOC725085	basic helix-loop-helix neural transcription factor TAP, transcript variant X2	protein_coding	XP_001120974.1;XP_026300268.1	GB40611	.	-6.37696	213.584	0.256598	-10.4166	2.08315e-25	1.47782e-24	8.66109	5.85385	7.83318	8.31277	8.08453	6.46616	6.35924	6.42622	368	443	366	60	51	51	1.83214	2.75297	2.14422	0.291475	0.27209	0.277402	3.69607	6.01778	4.36139	0.497376	0.449996	0.486325
552292	XM_003249101,XM_006557655	LOC552292	uncharacterized LOC552292, transcript variant X1	protein_coding	XP_003249149.1;XP_006557718.1	GB48694	.	-6.36039	74.8263	0.384772	-6.93688	4.00862e-12	1.47828e-11	7.14528	4.343	6.54691	6.95432	6.32711	5.17997	4.91685	5.01822	152	171	94	24	16	17	2.12632	2.99965	1.55457	0.318323	0.260001	0.268041	4.28952	6.55701	3.16203	0.543189	0.430003	0.469913
113219051	XR_003305489	LOC113219051	uncharacterized LOC113219051	lncRNA	.	.	.	-6.35911	39.7266	0.465776	-5.72985	1.0052e-08	2.86225e-08	6.23259	3.44052	5.65359	5.81714	5.51923	4.12567	3.69807	4.37744	87	77	59	11	5	14	0.3586	0.399576	0.287433	0.042581	0.021958	0.06401	0.723421	0.873441	0.584645	0.07266	0.036316	0.112219
408958	XM_006559588,XM_006559589,XM_392487	LOC408958	nucleolar protein 4-like, transcript variant X1	protein_coding	XP_006559651.1;XP_006559652.1;XP_392487.4	GB40523	.	-6.34097	1610.8	0.22835	-11.6694	1.82764e-31	1.59872e-30	11.5737	8.77797	11.0263	11.2617	10.7986	9.40113	9.18085	9.5104	3531	3334	2175	443	324	456	13.3499	15.7385	9.7534	1.66608	1.32701	1.93468	26.9315	34.4032	19.8386	2.84302	2.19468	3.39177
727472	NM_001163715	PGRP-S3	peptidoglycan recognition protein S3	protein_coding	NP_001157187.1	GB51741	.	-6.33671	9073.79	0.150799	-17.6642	7.91676e-70	1.62717e-68	14.0725	11.2723	13.6179	13.3913	13.6503	11.9291	11.9483	11.8054	21473	12837	17153	2513	2520	1918	478.696	359.125	453.332	56.2796	61.6089	48.4308	965.696	785.019	922.089	96.036	101.892	84.906
410386	XM_006566963,XM_006566964	LOC410386	tolloid-like protein 1, transcript variant X1	protein_coding	XP_006567026.2;XP_006567027.2	GB52106	.	-6.32994	4864.26	0.182871	-14.5577	5.21529e-48	7.09252e-47	13.1678	10.3742	12.5591	12.8381	12.384	10.8899	10.9487	10.9243	10333	10167	6716	1242	1309	1164	32.291	39.8753	24.8907	3.91436	4.51919	4.15947	65.1422	87.1644	50.6283	6.67949	7.47407	7.29215
550922	XM_623263	LOC550922	protein mab-21-like	protein_coding	XP_623266.3	GB52957	.	-6.31912	344.56	0.307156	-8.65919	4.75111e-18	2.43018e-17	9.34701	6.55516	8.58683	9.11386	8.52894	7.32405	6.91759	6.99361	638	800	466	122	71	72	4.60331	7.25234	3.98501	0.881008	0.56153	0.586641	9.28647	15.853	8.10561	1.50336	0.928686	1.02846
102654088	XR_410274	LOC102654088	uncharacterized LOC102654088	lncRNA	.	.	.	-6.31355	33.951	0.439876	-6.04364	1.50679e-09	4.59471e-09	6.0062	3.21434	5.42319	5.53583	5.27675	3.84745	3.86308	3.84983	76	64	51	9	9	8	3.12373	3.32285	2.47718	0.364899	0.400563	0.333848	6.30166	7.2635	5.03864	0.622666	0.662471	0.585283
413254	NM_001011637,XM_006559426	Twi	twist	protein_coding	NP_001011637.1;XP_006559489.1	GB40416	.	-6.27851	701.76	0.170666	-15.5299	2.17734e-54	3.38982e-53	10.3741	7.59095	9.79806	9.98263	9.67156	8.18006	8.1256	8.15747	1524	1369	1040	194	177	169	17.2016	19.56	13.8001	2.18138	2.16785	2.11003	34.7017	42.7567	28.0697	3.72232	3.58529	3.69918
100576270	XM_003251854,XM_016917436	LOC100576270	2-iminobutanoate/2-iminopropanoate deaminase, transcript variant X1	protein_coding	XP_003251902.3;XP_016772925.2	GB46984	.	-6.27382	4667.53	0.142621	-18.5761	5.018e-77	1.15358e-75	13.1103	10.3255	12.6016	12.5445	12.6375	11.068	10.8703	10.8651	10473	7416	8396	1472	1118	1018	327.678	291.222	311.203	46.2085	37.8937	35.935	661.04	636.588	632.994	78.8505	62.6705	62.9992
100577224	XM_026439649	LOC100577224	uncharacterized LOC100577224	protein_coding	XP_026295434.1	GB53636	.	-6.24284	258.314	0.313743	-8.42156	3.71501e-17	1.82081e-16	8.93766	6.15627	8.43177	8.01136	8.69298	6.63155	6.96862	6.69902	586	287	586	57	87	56	4.83142	2.96732	5.72919	0.467045	0.780817	0.519409	9.74666	6.48633	11.6533	0.796969	1.29136	0.910597
551188	XM_006569986,XM_006569987,XM_623582	LOC551188	ankyrin repeat and BTB/POZ domain-containing protein BTBD11, transcript variant X2	protein_coding	XP_006570049.2;XP_006570050.2;XP_623585.4	GB42979	.	-6.23138	1660.57	0.147265	-17.9238	7.68824e-72	1.62619e-70	11.6159	8.84285	11.0217	11.2036	11.0085	9.36701	9.51068	9.37922	3486	3126	2662	417	490	380	15.2474	17.0904	13.8156	1.84233	2.32969	1.87498	30.7593	37.3582	28.1012	3.14377	3.85296	3.28711
408867	XM_026441493,XM_026441495,XM_026441496,XM_026441497,XM_026441498	LOC408867	alpha,alpha-trehalose-phosphate synthase [UDP-forming], transcript variant X2	protein_coding	XP_026297278.1;XP_026297280.1;XP_026297281.1;XP_026297282.1;XP_026297283.1	GB45758	.	-6.20869	9794.61	0.227225	-11.5933	4.45513e-31	3.84497e-30	14.1796	11.4081	13.8026	13.3688	13.7499	12.0129	11.8109	12.1608	25176	12238	18497	2673	2003	2888	87.3655	53.7353	76.1478	9.69129	7.68034	11.8254	176.247	117.461	154.886	16.5373	12.7021	20.7317
100578824	XM_003250427	LOC100578824	zinc finger protein ZIC 4	protein_coding	XP_003250475.1	GB54250	.	-6.20353	271.577	0.381081	-6.90952	4.86292e-12	1.78313e-11	8.99837	6.23787	8.23493	8.83186	8.09089	6.79117	6.38681	7.04411	496	666	332	75	42	92	3.99491	6.73339	3.17156	0.605722	0.370431	0.836702	8.05913	14.7187	6.45103	1.03361	0.612637	1.46686
409590	XM_003249408	LOC409590	cyclin-dependent kinase 1	protein_coding	XP_003249456.1	GB46275	.	-6.18507	806.159	0.163305	-16.0975	2.65728e-58	4.44545e-57	10.5716	7.80979	10.0051	10.1902	9.9613	8.33673	8.49602	8.40803	1704	1534	1262	197	237	194	25.1072	28.3581	22.0461	2.90548	3.82558	3.22372	50.6499	61.9886	44.8422	4.95793	6.32694	5.65164
727593	XM_016914951	LOC727593	UDP-glucuronosyltransferase 2C1	protein_coding	XP_016770440.2	GB47301	.	-6.18001	6064.18	0.132109	-19.8898	4.99148e-88	1.37027e-86	13.4829	10.722	12.9788	13.07	12.846	11.3105	11.3845	11.2716	13629	11177	9236	1618	1740	1380	147.426	151.726	118.437	17.5782	20.6399	16.9072	297.41	331.662	240.904	29.9956	34.1352	29.6407
411968	XM_026441732	LOC411968	kelch-like protein 10	protein_coding	XP_026297517.1	GB48030	.	-6.17644	152.392	0.373498	-7.03291	2.02265e-12	7.5864e-12	8.16673	5.41437	7.66324	7.75205	7.42239	5.78358	5.65516	6.38841	353	289	215	31	25	61	2.82145	2.89529	2.0341	0.244283	0.217759	0.552372	5.69184	6.32888	4.1374	0.416847	0.36014	0.968386
100578675	XR_003304766,XR_003304767,XR_003304768	LOC100578675	uncharacterized LOC100578675, transcript variant X3	lncRNA	.	.	.	-6.16683	220.46	1.11107	-2.36216	0.018169	0.027062	8.71493	5.94272	6.40662	6.87801	9.04782	6.57298	6.17908	6.31113	84	109	960	77	46	50	1.7428	2.77165	25.4207	1.44089	1.02959	1.09877	3.51582	6.05862	51.7063	2.45874	1.70279	1.9263
724367	XM_001120006	LOC724367	protein lethal(2)essential for life	protein_coding	XP_001120006.2	GB45910	.	-6.1235	13736.3	1.20091	-2.17697	0.0294825	0.0423252	14.6771	11.9131	12.6399	11.6788	14.9591	12.1308	12.386	11.8728	8582	2114	61976	3669	4791	2424	168.776	52.1586	1445.07	72.4936	103.354	53.9858	340.479	114.015	2939.31	123.704	170.932	94.6447
550828	XM_623218	LOC550828	elongation of very long chain fatty acids protein AAEL008004	protein_coding	XP_623221.2	GB54404	.	-6.07751	5979.16	0.264182	-9.85487	6.52985e-23	4.1838e-22	13.4564	10.7224	12.7842	13.2632	12.7333	11.1309	11.5345	11.2682	11201	13477	8231	1271	2091	1370	103.067	155.629	89.7819	11.7423	21.1036	14.2709	207.922	340.192	182.618	20.0372	34.9022	25.0189
413792	XM_026443135,XM_026443136	LOC413792	nucleoprotein TPR, transcript variant X2	protein_coding	XP_026298920.1;XP_026298921.1	GB50924	.	-6.07302	9988.73	0.125888	-20.6724	6.13654e-95	1.84669e-93	14.2004	11.4637	13.8011	13.6858	13.5742	12.1073	12.0507	12.0286	24723	16532	15265	2912	2650	2361	245.558	206.017	180.052	29.1458	28.9464	26.6269	495.376	450.337	366.231	49.7347	47.8731	46.6808
102654448	XM_026444597,XM_026444598,XM_026444599,XM_026444600,XM_026444601,XM_026444602	LOC102654448	protein tiptop, transcript variant X2	protein_coding	XP_026300382.1;XP_026300383.1;XP_026300384.1;XP_026300385.1;XP_026300386.1;XP_026300387.1	.	.	-6.07149	2543.28	0.255385	-10.1887	2.22655e-24	1.50412e-23	12.2226	9.49045	11.4144	12.0047	11.4523	10.0588	9.8375	10.0877	4432	5921	3562	753	556	700	12.0269	20.0518	11.4528	2.03349	1.52748	2.13982	24.2624	43.8317	23.2952	3.46996	2.52623	3.75141
102656112	XR_001706016,XR_003306272,XR_003306273,XR_003306274,XR_003306275	LOC102656112	uncharacterized LOC102656112, transcript variant X1	lncRNA	.	.	.	-6.05499	594.514	0.173093	-15.01	6.31389e-51	9.14052e-50	10.1282	7.39588	9.39825	9.70537	9.53423	7.91803	7.89661	7.88231	1132	1147	1002	168	160	144	4.23044	5.35803	4.49208	0.517682	0.542007	0.591692	8.53428	11.7122	9.137	0.883377	0.896398	1.03732
552330	XM_006562047,XM_006562048,XM_006562052,XM_006562053,XM_006562054,XM_006562057,XM_026443355,XM_026443356,XM_026443357,XM_026443358,XM_624706	LOC552330	sodium/hydrogen exchanger 7, transcript variant X2	protein_coding	XP_006562110.1;XP_006562111.1;XP_006562115.1;XP_006562116.1;XP_006562117.1;XP_006562120.1;XP_026299140.1;XP_026299141.1;XP_026299142.1;XP_026299143.1;XP_624709.4	GB40578	.	-6.05096	5689.41	0.176333	-14.7288	4.21302e-49	5.86076e-48	13.3858	10.6564	12.9469	12.9985	12.6236	11.1727	11.2231	11.3111	13641	10755	7640	1446	1510	1548	122.002	120.758	81.0624	12.7728	14.5873	15.4799	246.121	263.967	164.883	21.7956	24.1252	27.1384
100578226	XM_003249259	LOC100578226	zinc finger protein GLI1	protein_coding	XP_003249307.1	GB49067	.	-6.04582	10675.9	0.157296	-16.5035	3.46242e-61	6.13021e-60	14.294	11.5652	13.7615	13.8743	13.5817	12.0777	12.196	12.0171	24054	20136	15570	2870	3255	2383	138.522	145.523	106.295	16.602	20.5616	15.5416	279.448	318.102	216.207	28.3298	34.0058	27.2466
726478	XM_001122210	LOC726478	inhibin beta C chain	protein_coding	XP_001122210.1	GB55511	.	-6.01403	4185.96	0.160088	-16.1682	8.45123e-59	1.42538e-57	12.9431	10.2213	12.3098	12.512	12.4161	10.7967	10.6475	10.8968	8350	7646	7181	1179	951	1199	42.8026	49.1847	43.6364	6.06886	5.34804	6.95722	86.3478	107.514	88.7574	10.3559	8.84486	12.197
552005	XM_006557674,XM_006557675	LOC552005	uncharacterized LOC552005, transcript variant X2	protein_coding	XP_006557737.1;XP_006557738.1	GB52875	.	-6.0074	1579.9	0.246748	-10.4833	1.03055e-25	7.39731e-25	11.5334	8.81649	10.8217	11.3559	10.7527	9.45841	9.31585	9.37511	2898	3676	2091	482	393	389	15.8961	25.6445	13.8584	2.526	2.24221	2.42164	32.068	56.0569	28.1882	4.31039	3.70828	4.24547
100576193	XM_003250123,XM_006562878	LOC100576193	keratinocyte proline-rich protein, transcript variant X1	protein_coding	XP_003250171.1;XP_006562941.1	GB48342	.	-5.97767	70.0583	0.528509	-4.88087	1.05618e-06	2.53414e-06	7.03558	4.33409	6.15931	6.90468	6.30374	4.46351	4.77662	5.3818	109	172	98	9	15	31	1.25916	2.53029	1.35785	0.08902	0.187164	0.402312	2.54017	5.53103	2.76189	0.151904	0.309541	0.70531
102654930	XM_006569967,XM_006569968,XM_016912924	LOC102654930	uncharacterized LOC102654930, transcript variant X1	protein_coding	XP_006570030.3;XP_006570031.3;XP_016768413.2	.	.	-5.95454	450.589	0.402693	-6.39194	1.63797e-10	5.39303e-10	9.72144	7.01588	8.67066	9.56802	9.02384	7.6455	7.72792	7.02296	617	1120	682	149	161	58	2.60952	5.94368	3.41782	0.628959	0.743264	0.287535	5.2643	12.9924	6.95192	1.07326	1.22925	0.504091
100577879	XM_006566261,XM_026443656,XR_003305590	LOC100577879	carbonic anhydrase-related protein 10, transcript variant X1	protein_coding	XP_006566324.1;XP_026299441.1	GB45092	.	-5.94425	5024.26	0.70627	-3.64095	0.000271634	0.000513894	13.2149	10.4989	12.4661	11.3338	13.192	10.8983	10.8031	10.9628	10085	2344	15571	1423	1240	1379	45.4395	13.2479	83.3384	6.44097	6.10393	7.04247	91.6672	28.9589	169.512	10.9909	10.095	12.3464
100578810	XM_003249965,XM_016912180	LOC100578810	facilitated trehalose transporter Tret1-2 homolog, transcript variant X1	protein_coding	XP_003250013.1;XP_016767669.1	GB46694	.	-5.93946	312.816	0.43131	-5.95935	2.53236e-09	7.59194e-09	9.19053	6.49467	8.46175	9.18979	7.91251	7.04452	6.81587	7.18342	577	879	253	90	65	96	3.59198	6.88933	1.8505	0.536807	0.421044	0.64303	7.24628	15.0595	3.76396	0.916011	0.696344	1.12732
411919	XM_006557224,XM_016912433,XM_016912435	LOC411919	Wnt7 protein, transcript variant X2	protein_coding	XP_006557287.1;XP_016767922.1;XP_016767924.1	GB44402	.	-5.92761	286.11	0.295043	-8.70195	3.26243e-18	1.6829e-17	9.0655	6.36901	8.39225	8.84055	8.23768	6.69827	6.97589	7.01744	557	648	369	61	86	83	3.9188	5.68829	3.02093	0.489506	0.694604	0.724352	7.90558	12.4342	6.14464	0.835296	1.14877	1.26989
412832	XM_396284	LOC412832	structural maintenance of chromosomes protein 2	protein_coding	XP_396284.2	GB47269	.	-5.90775	817.483	0.150106	-17.072	2.39814e-65	4.53362e-64	10.5842	7.88697	10.0786	10.0088	10.0232	8.31753	8.53689	8.38275	1882	1317	1379	203	262	198	9.32601	8.18834	8.09685	1.0085	1.42203	1.10947	18.8138	17.8991	16.4692	1.72091	2.35182	1.94507
409435	XM_006563819,XM_006563820,XM_006563821,XM_006563822,XM_006563823,XM_006563824,XM_006563825,XM_006563826,XM_006563827,XM_006563828,XM_006563829,XM_006563830,XM_006563831,XM_006563832,XM_006563833,XM_006563834,XM_006563835,XM_392948	LOC409435	phosphatidylinositol-binding clathrin assembly protein LAP, transcript variant X10	protein_coding	XP_006563882.1;XP_006563883.1;XP_006563884.1;XP_006563885.1;XP_006563886.1;XP_006563887.1;XP_006563888.1;XP_006563889.1;XP_006563890.1;XP_006563891.1;XP_006563892.1;XP_006563893.1;XP_006563894.1;XP_006563895.1;XP_006563896.1;XP_006563897.1;XP_006563898.1;XP_392948.4	GB43906	.	-5.88452	4436.82	0.248411	-10.2931	7.56783e-25	5.24967e-24	13.026	10.3322	12.8064	12.1143	12.3967	10.8334	10.778	10.9438	13523	5112	7012	1223	1115	1259	80.8386	38.2952	50.8013	6.58711	6.62309	7.72979	163.08	83.7104	103.331	11.2403	10.9536	13.5514
100576169	XM_003251652	LOC100576169	uncharacterized LOC100576169	protein_coding	XP_003251700.2	GB42244	.	-5.8788	1698.62	0.36904	-6.92478	4.36645e-12	1.60622e-11	11.6428	8.94794	10.3805	10.7834	11.5689	9.26391	9.39624	9.44048	1971	2222	4889	422	486	470	6.64848	9.4064	19.556	1.42807	1.79549	1.79478	13.4123	20.5617	39.7773	2.43688	2.96947	3.1465
726762	XM_001122483	LOC726762	facilitated trehalose transporter Tret1	protein_coding	XP_001122483.1	GB49700	.	-5.86278	45.1443	0.472342	-5.40199	6.59061e-08	1.75466e-07	6.40607	3.7115	5.65346	5.79506	6.02279	4.06965	4.68499	3.99869	83	72	93	9	21	7	0.701727	0.768851	0.938843	0.072793	0.189124	0.058355	1.41563	1.68065	1.90963	0.124215	0.312783	0.102305
100577188	XM_026443349	LOC100577188	uncharacterized LOC100577188	protein_coding	XP_026299134.1	GB41941	.	-5.85077	108.122	0.385738	-6.60714	3.91822e-11	1.34858e-10	7.66147	4.98662	6.98362	7.20378	7.11881	5.04521	5.49853	5.87823	211	197	187	15	29	43	3.70145	4.32894	3.89073	0.260292	0.555982	0.852177	7.46712	9.46274	7.91383	0.444164	0.91951	1.49399
100576863	XM_003249477,XM_026442363	LOC100576863	uncharacterized LOC100576863, transcript variant X2	protein_coding	XP_003249525.1;XP_026298148.1	GB40340	.	-5.83532	250.882	0.187377	-13.5813	5.17299e-42	6.17291e-41	8.87787	6.19724	8.40298	8.27796	8.33004	6.72767	6.82934	6.66869	590	391	425	70	78	58	7.29464	6.04945	6.22085	0.868179	1.03182	0.806174	14.7158	13.2236	12.6534	1.48147	1.70648	1.41334
102656142	XM_006560552	LOC102656142	protein zwilch homolog	protein_coding	XP_006560615.1	.	.	-5.80935	79.0725	0.328803	-7.72004	1.16289e-14	4.9848e-14	7.21306	4.53998	6.63967	6.31185	6.75139	4.99936	4.91195	5.05127	184	100	159	23	20	22	1.74475	1.18894	1.78109	0.210736	0.206694	0.232486	3.51977	2.59893	3.62278	0.359602	0.34184	0.40758
725241	XM_016914518,XM_026443448,XM_026443449	LOC725241	uncharacterized LOC725241, transcript variant X2	protein_coding	XP_016770007.2;XP_026299233.1;XP_026299234.1	GB54246	.	-5.79589	157.401	0.247856	-10.2278	1.48815e-24	1.01793e-23	8.20491	5.53138	7.59465	7.55291	7.75826	6.21889	5.89641	6.00245	332	239	302	56	36	38	1.54036	1.29373	1.70845	0.266506	0.169795	0.181924	3.10745	2.82799	3.47503	0.454768	0.280816	0.318939
408646	XM_006571418,XM_016910883,XM_016910885,XM_016910887	LOC408646	monocarboxylate transporter 12, transcript variant X4	protein_coding	XP_006571481.2;XP_016766372.2;XP_016766374.2;XP_016766376.2	GB49280	.	-5.76223	626.552	0.263439	-9.59093	8.72952e-22	5.37947e-21	10.1906	7.53453	9.61732	9.93267	9.28126	7.95446	7.97149	8.17742	1347	1373	744	162	162	192	7.07085	9.28859	4.564	1.11708	0.91527	1.12076	14.2644	20.3041	9.28329	1.90619	1.51372	1.96486
100576082	XM_016916415	LOC100576082	MATH and LRR domain-containing protein PFE0570w	protein_coding	XP_016771904.2	GB54110	.	-5.75883	137.293	0.271484	-9.3036	1.35775e-20	7.8646e-20	8.00356	5.34835	7.28723	7.44153	7.41333	5.74126	5.52923	6.00185	275	240	241	38	28	47	1.20321	1.3198	1.25181	0.165718	0.134468	0.231533	2.42729	2.88498	2.54622	0.282783	0.22239	0.405911
412778	XM_006571285,XM_396231	LOC412778	chondroitin sulfate proteoglycan 4, transcript variant X1	protein_coding	XP_006571348.2;XP_396231.4	GB45530	.	-5.7543	2289.91	0.32175	-7.84658	4.27537e-15	1.8739e-14	12.0575	9.40524	11.3463	11.9504	10.9366	9.89801	9.79619	9.92049	4377	5895	2236	681	587	628	7.88907	13.4963	4.73041	1.27631	0.948157	1.04631	15.915	29.5019	9.62176	2.17791	1.56811	1.83434
725393	XM_001121248,XM_016915860	LOC725393	protein TIS11, transcript variant X2	protein_coding	XP_001121248.1;XP_016771349.1	GB41549	.	-5.7387	3301.88	0.163195	-15.4461	8.02014e-54	1.23743e-52	12.5902	9.93666	11.8936	12.2283	12.0506	10.397	10.4853	10.535	6120	6391	5539	865	947	924	24.3746	31.7418	26.7342	3.62432	4.16824	4.43342	49.172	69.3851	54.3779	6.18457	6.89365	7.77241
726047	XM_006562126	LOC726047	cyclin-dependent kinases regulatory subunit	protein_coding	XP_006562189.1	GB46762	.	-5.73519	856.576	0.168655	-14.9408	1.7887e-50	2.55365e-49	10.6434	7.99005	10.1512	10.2652	9.97435	8.64057	8.52402	8.50333	1913	1605	1240	275	232	207	22.121	23.2971	17.0021	3.19262	2.94265	2.70074	44.6258	50.9257	34.5826	5.44791	4.8667	4.73479
724388	XM_001120222	LOC724388	solute carrier family 35 member G1	protein_coding	XP_001120222.1	GB44577	.	-5.73111	26.6517	0.638991	-3.94186	8.08509e-05	0.00016114	5.64039	2.98426	4.46862	5.19312	5.53919	3.82728	3.40482	3.90608	28	46	67	9	4	9	0.314933	0.652328	0.909523	0.0931	0.042407	0.11192	0.635329	1.42594	1.84999	0.158866	0.070135	0.196212
725128	XM_006567755	LOC725128	uncharacterized LOC725128	protein_coding	XP_006567818.1	GB44626	.	-5.72918	6063.24	0.137622	-18.2989	8.44475e-75	1.87415e-73	13.4667	10.8152	12.8564	13.0857	12.8754	11.3939	11.3754	11.291	12230	11498	9643	1844	1763	1452	188.538	222.434	176.233	28.5591	29.8057	25.3515	380.346	486.224	358.462	48.7335	49.2942	44.4448
413596	XM_016915851,XM_016915853,XM_397038	LOC413596	receptor-type guanylate cyclase gcy-4, transcript variant X3	protein_coding	XP_016771340.2;XP_016771342.2;XP_397038.5	GB53865	.	-5.70984	8482.41	0.237905	-10.5649	4.33316e-26	3.14978e-25	13.9532	11.3039	13.5165	13.3105	13.4632	11.7689	12.108	11.6008	20254	12370	14867	2224	3309	1597	64.2682	49.2291	55.8987	7.08646	11.513	5.73139	129.651	107.611	113.699	12.0924	19.0408	10.0479
107965582	XR_003306118,XR_003306119	LOC107965582	uncharacterized LOC107965582, transcript variant X2	lncRNA	.	.	.	-5.68473	176.433	0.279312	-8.97596	2.80893e-19	1.52599e-18	8.36078	5.71944	7.6136	8.09395	7.67469	6.2383	6.32844	6.15733	317	382	261	51	56	41	1.4738	2.19627	1.48606	0.220243	0.280994	0.221345	2.97316	4.80087	3.02269	0.375824	0.464722	0.388048
102656214	XR_001703514	LOC102656214	uncharacterized LOC102656214	lncRNA	.	.	.	-5.67723	201.535	0.280645	-8.92652	4.39625e-19	2.36099e-18	8.55141	5.91448	7.86572	8.31554	7.75644	6.4485	6.42586	6.42322	385	449	267	60	57	52	4.00888	5.86921	3.29603	0.624309	0.646438	0.604711	8.08731	12.8296	6.7042	1.06533	1.06911	1.06014
102656605	XR_001702500	LOC102656605	uncharacterized LOC102656605	lncRNA	.	.	.	-5.67494	13.1738	0.767518	-3.26325	0.00110142	0.00194009	4.6197	1.97444	3.53088	4.27733	4.24723	2.47236	3.02296	2.69534	16	27	27	2	6	3	0.428835	0.917363	0.865239	0.029221	0.164166	0.08587	0.865109	2.00529	1.75992	0.049863	0.271506	0.150542
100577185	XR_003304272,XR_003304273,XR_003304274,XR_003304275	LOC100577185	uncharacterized LOC100577185, transcript variant X4	lncRNA	.	GB42108	.	-5.66031	83.0749	0.548052	-4.56322	5.0375e-06	1.1358e-05	7.28375	4.64302	6.20143	5.96454	7.26911	4.85736	4.87389	5.32668	119	70	259	19	19	31	0.901626	0.627395	2.21017	0.136213	0.143425	0.251482	1.81889	1.37144	4.49554	0.232434	0.237203	0.440883
726040	XM_001121814,XM_016915766,XM_016915767	LOC726040	4-coumarate--CoA ligase 1, transcript variant X2	protein_coding	XP_001121814.2;XP_016771255.1;XP_016771256.2	GB40077	.	-5.62519	23176.2	0.209439	-11.898	1.21272e-32	1.09805e-31	15.4006	12.7724	15.1933	14.6446	14.7987	13.3553	13.3627	13.3084	67646	29352	35424	6926	6841	5852	474.489	258.332	294.609	48.8576	52.7034	46.585	957.21	564.693	599.241	83.3709	87.1636	81.6701
552297	XM_006557257,XM_006557258	LOC552297	low density lipoprotein receptor adapter protein 1-B, transcript variant X1	protein_coding	XP_006557320.2;XP_006557321.2	GB55997	.	-5.62258	311.288	0.236608	-10.5289	6.35503e-26	4.60004e-25	9.17799	6.5537	8.76453	8.90109	8.46997	7.31882	7.12473	7.14271	710	610	407	107	81	76	7.15313	7.70177	4.86075	1.06006	0.897179	0.846576	14.4303	16.8355	9.88687	1.80889	1.4838	1.48417
413309	XM_006557436,XM_006557437,XM_006557439,XM_006557440,XM_026443619,XM_026443620	LOC413309	uncharacterized LOC413309, transcript variant X4	protein_coding	XP_006557499.1;XP_006557500.1;XP_006557502.1;XP_006557503.1;XP_026299404.1;XP_026299405.1	GB46616	.	-5.62184	371.328	0.166244	-14.9843	9.30549e-51	1.33963e-49	9.43417	6.81204	8.93319	8.94118	8.89305	7.27453	7.33709	7.47861	823	622	612	97	103	113	5.44321	5.13857	4.75292	0.643448	0.739962	0.809815	10.9809	11.2325	9.66755	1.09799	1.22379	1.41972
408729	XM_006569226,XM_392264,XR_411442	LOC408729	uncharacterized LOC408729, transcript variant X1	protein_coding	XP_006569289.1;XP_392264.2	GB41243	.	-5.61419	1920.2	0.309241	-8.049	8.34726e-16	3.79227e-15	11.7993	9.18151	11.0318	11.6688	10.9063	9.74363	9.42279	9.80463	3374	4719	2299	619	402	598	28.5936	49.684	23.5899	5.36484	3.86079	5.94074	57.6832	108.605	47.9825	9.15461	6.38517	10.415
413638	XM_026440411	LOC413638	RNA-binding protein fusilli	protein_coding	XP_026296196.1	GB49525	.	-5.58839	959.942	0.192179	-12.9173	3.59519e-38	3.87365e-37	10.8025	8.18734	10.1331	10.4493	10.3352	8.74773	8.63297	8.89417	1755	1805	1664	278	234	300	11.4998	14.8457	12.9323	1.82993	1.67633	2.22686	23.1991	32.4516	26.3047	3.12261	2.7724	3.904
726880	NM_001242576,XM_026442630,XM_026442631,XM_026442632,XM_026442633	LOC726880	pancreatic lipase-related protein 2-like	protein_coding	NP_001229505.1;XP_026298415.1;XP_026298416.1;XP_026298417.1;XP_026298418.1	GB52275	.	-5.57766	2442.09	0.165389	-14.9929	8.17082e-51	1.17792e-49	12.1522	9.53642	11.7733	11.4916	11.7081	10.0428	10.2207	10.0742	5966	3372	4327	658	808	615	39.818	32.2489	35.8311	5.12151	6.47897	5.38782	80.3269	70.4936	72.8813	8.73939	10.7152	9.44561
100578691	XM_003251155,XM_006568212	LOC100578691	rhoGEF domain-containing protein gxcJ, transcript variant X2	protein_coding	XP_003251203.2;XP_006568275.2	GB49758	.	-5.57139	567.156	0.270744	-9.15271	5.55244e-20	3.1131e-19	10.0426	7.43337	9.45281	9.56896	9.41661	7.56404	7.86511	8.18508	1208	1015	902	108	157	212	8.57889	9.06103	7.6246	0.770539	1.22988	1.70511	17.3066	19.8067	15.5086	1.31486	2.03403	2.9893
102656037	XM_026446318	LOC102656037	integumentary mucin C.1	protein_coding	XP_026302103.1	.	.	-5.54357	12.819	0.816394	-3.0265	0.00247404	0.00416864	4.57553	1.95881	3.55482	4.29838	4.19285	3.13888	2.33931	2.72729	16	27	25	7	1	3	0.526546	1.11559	0.96489	0.217655	0.028277	0.107805	1.06223	2.4386	1.96261	0.371408	0.046766	0.188998
411414	XM_026443500,XM_026443502,XM_026443503,XM_026443504,XM_026443505,XM_026443506,XM_026443507,XM_026443508	LOC411414	dynein assembly factor with WDR repeat domains 1, transcript variant X1	protein_coding	XP_026299285.1;XP_026299287.1;XP_026299288.1;XP_026299289.1;XP_026299290.1;XP_026299291.1;XP_026299292.1;XP_026299293.1	GB55875	.	-5.5371	512.261	0.445102	-5.54733	2.90061e-08	7.96703e-08	9.8993	7.29204	9.85677	8.56501	8.90782	7.7749	7.77433	7.28494	1995	425	621	180	176	88	9.11505	2.42083	3.35332	0.842251	0.884314	0.435291	18.3882	5.29175	6.82073	1.43722	1.46253	0.763127
113218874	XM_026441429	LOC113218874	uncharacterized LOC113218874	protein_coding	XP_026297214.1	.	.	-5.52339	11.5802	0.810273	-3.04287	0.00234335	0.00396005	4.43371	1.81304	3.58161	3.88288	4.36117	3.06891	2.55783	2.60602	16	17	29	6	2	2	0.030526	0.040611	0.065001	0.011278	0.004281	0.002604	0.061581	0.088772	0.132213	0.019245	0.007081	0.004566
725111	XM_026444764,XM_026444765,XM_026444766	LOC725111	piwi-like protein Ago3, transcript variant X3	protein_coding	XP_026300549.1;XP_026300550.1;XP_026300551.1	GB49909	.	-5.51214	234.743	0.277051	-8.88864	6.18598e-19	3.29958e-18	8.76816	6.17263	8.45038	8.30949	8.1302	6.97647	6.49204	6.85202	594	387	333	89	45	68	3.8024	3.06928	2.54488	0.56536	0.308888	0.48085	7.67075	6.70921	5.17634	0.964735	0.510855	0.842999
726886	XM_026439854	LOC726886	uncharacterized LOC726886	protein_coding	XP_026295639.1	.	.	-5.51123	1635.28	0.137096	-17.9609	3.94241e-72	8.37316e-71	11.5687	8.97239	10.9162	11.1324	11.0858	9.47965	9.45813	9.53946	3135	2913	2872	481	458	465	23.6039	27.5231	25.6361	3.63623	3.77907	3.96412	47.6173	60.1634	52.1445	6.20488	6.25002	6.94966
102656846	XM_006565361	LOC102656846	cyclin-A2	protein_coding	XP_006565424.1	.	.	-5.49917	493.964	0.163614	-15.0306	4.62813e-51	6.73788e-50	9.84065	7.24865	9.33077	9.42005	9.27038	7.69426	7.88389	7.83032	1068	875	778	128	160	137	12.3877	12.739	10.6971	1.49107	2.03356	1.7947	24.9902	27.8465	21.7582	2.54437	3.36321	3.14637
100578436	XR_001706526,XR_003304188,XR_410400,XR_410401	LOC100578436	uncharacterized LOC100578436, transcript variant X4	lncRNA	.	.	.	-5.48994	168.104	0.210494	-11.6715	1.78195e-31	1.56007e-30	8.28569	5.69735	7.79824	7.72746	7.65821	6.14514	6.1782	6.23116	393	275	265	48	49	48	1.15508	1.06169	0.870033	0.090666	0.138351	0.152263	2.3302	2.32078	1.76967	0.154715	0.228811	0.266938
102654111	XM_016916588,XM_016916589,XM_016916590	LOC102654111	platelet glycoprotein V, transcript variant X1	protein_coding	XP_016772077.1;XP_016772078.1;XP_016772079.1	.	.	-5.43543	3121.65	0.118278	-20.6497	9.82776e-95	2.93185e-93	12.4984	9.92249	11.9493	12.003	11.9293	10.3772	10.3449	10.4941	6737	5324	5110	910	855	943	64.286	63.745	57.8828	8.71452	8.94047	10.3161	129.687	139.342	117.735	14.8705	14.7862	18.0857
100576617	XM_003250347,XM_026444801,XR_003305980,XR_003305981,XR_003305982	LOC100576617	uncharacterized LOC100576617, transcript variant X5	protein_coding	XP_003250395.2;XP_026300586.1	.	.	-5.4018	94.7536	0.480845	-5.06076	4.17585e-07	1.03315e-06	7.46119	4.88616	6.66244	6.65581	7.47999	5.80724	5.13258	5.57507	145	108	256	41	15	27	0.623406	0.674744	2.40589	0.221256	0.115229	0.089979	1.25763	1.47494	4.89363	0.377553	0.190572	0.157746
408447	XM_016916313	LOC408447	neurotactin	protein_coding	XP_016771802.2	GB43549	.	-5.38435	769.781	0.202281	-12.0069	3.26691e-33	2.99743e-32	10.4741	7.91355	9.88739	10.1942	9.77182	8.48912	8.35429	8.4598	1552	1575	1069	251	207	217	11.9028	15.1666	9.71658	1.93284	1.73564	1.88001	24.0122	33.1531	19.7637	3.29821	2.87049	3.29592
551165	XM_006559383,XM_026445715	LOC551165	innexin inx3, transcript variant X1	protein_coding	XP_006559446.1;XP_026301500.1	GB51278	.	-5.37503	4358.78	0.175237	-13.8457	1.35082e-43	1.67788e-42	12.9754	10.4172	12.2958	12.6843	12.3429	10.9079	10.9351	10.9069	8105	8919	6574	1317	1333	1180	38.0655	52.5297	36.5365	6.19844	6.82095	6.30975	76.7913	114.826	74.3161	10.5771	11.2808	11.0619
102655594	XR_412201	LOC102655594	uncharacterized LOC102655594	lncRNA	.	.	.	-5.36076	409.531	0.905799	-2.67436	0.00748709	0.0118298	9.57681	7.00867	8.41181	7.97167	9.87001	7.70121	7.01396	7.76891	455	209	1502	152	58	148	1.95082	1.12252	7.64492	0.654992	0.271345	0.716464	3.93547	2.45374	15.55	1.11768	0.448764	1.25606
725646	XM_001120250	LOC725646	N-acetylneuraminate lyase	protein_coding	XP_001120250.2	GB42985	.	-5.35686	5899.85	0.95107	-2.54596	0.0108977	0.0168418	13.4265	10.8581	12.1083	11.4582	13.7181	11.1929	11.2248	11.4274	6077	2211	22829	1609	1638	1919	102.38	46.7381	455.984	27.2274	30.2622	36.6206	206.537	102.166	927.483	46.461	50.0491	64.201
100577453	XM_026441693	LOC100577453	RNA-binding protein 25	protein_coding	XP_026297478.1	.	.	-5.33222	52.0257	0.383129	-6.30268	2.92541e-10	9.4481e-10	6.58541	4.03416	5.82512	6.25309	5.8684	4.5125	4.5741	4.44674	95	109	77	16	17	13	0.872531	1.25379	0.838318	0.142852	0.164295	0.135078	1.7602	2.74068	1.70516	0.243764	0.271719	0.236811
552340	XM_016914154,XM_026442747,XM_026442748	LOC552340	glypican-4, transcript variant X2	protein_coding	XP_016769643.2;XP_026298532.1;XP_026298533.1	GB42671	.	-5.32773	391.031	0.269097	-8.96895	2.99352e-19	1.62285e-18	9.49377	6.94847	8.6935	9.32831	8.8929	7.55771	7.4235	7.50524	621	878	589	130	107	109	3.35686	6.00165	3.79153	0.700309	0.594137	0.628824	6.77195	13.1191	7.71206	1.19501	0.982614	1.10242
107964581	XR_001703331	LOC107964581	uncharacterized LOC107964581	lncRNA	.	.	.	-5.31627	55.0658	0.363663	-6.62815	3.39916e-11	1.17463e-10	6.66948	4.12255	6.28947	6.15614	6.14784	4.63906	5.00695	4.61716	131	86	88	14	23	12	2.79436	2.30322	2.20387	0.289943	0.535908	0.26818	5.63719	5.03467	4.48273	0.494761	0.886311	0.470158
100576435	XM_006570821,XM_006570822,XM_006570823,XM_016913462,XM_026446112,XM_026446113	LOC100576435	shootin-1, transcript variant X2	protein_coding	XP_006570884.1;XP_006570885.1;XP_006570886.1;XP_016768951.1;XP_026301897.1;XP_026301898.1	GB47498	.	-5.31375	8660.87	0.128278	-18.7851	9.99051e-79	2.33837e-77	13.9647	11.4217	13.3799	13.5593	13.3689	11.9749	11.8819	11.8653	17760	15892	13590	2899	2529	2271	148.04	159.424	134.665	23.0425	22.8083	20.4662	298.647	348.489	273.911	39.32	37.7216	35.8802
100576333	XM_003251305	LOC100576333	nucleoredoxin	protein_coding	XP_003251353.1	GB41265	.	-5.30787	2305.22	0.202683	-11.8813	1.48069e-32	1.33599e-31	12.0527	9.51365	11.4408	11.7785	11.2946	9.93764	9.96454	10.0691	4619	4824	3086	665	673	702	43.9451	57.5924	34.7991	6.34802	7.01538	7.55812	88.6525	125.893	70.7821	10.8323	11.6024	13.2505
726729	XM_001122450	LOC726729	helix-loop-helix protein 11	protein_coding	XP_001122450.1	GB48999	.	-5.30591	76.4182	0.358419	-6.71728	1.85144e-11	6.51126e-11	7.13986	4.59393	6.39665	6.87668	6.63077	5.39835	5.02089	5.12043	128	156	126	31	18	19	1.02494	1.57101	1.19664	0.247459	0.152846	0.165954	2.06766	3.4341	2.43399	0.422266	0.252784	0.290942
102655156	XM_016914630	LOC102655156	uncharacterized LOC102655156	protein_coding	XP_016770119.1	.	.	-5.29589	246.697	0.189869	-12.666	9.13049e-37	9.42449e-36	8.83158	6.29124	8.3735	8.3133	8.25118	6.91927	6.73419	6.75527	569	402	390	88	68	64	15.3946	13.661	12.5144	2.39402	1.99825	1.95039	31.0564	29.8619	25.4547	4.08517	3.30481	3.41931
100577827	XM_026438846,XR_003304104,XR_003304105,XR_003304106,XR_003304107,XR_003304108,XR_003304109,XR_003304110,XR_003304111,XR_003304112,XR_003304113	LOC100577827	uncharacterized LOC100577827, transcript variant X7	protein_coding	XP_026294631.1	GB52451	.	-5.29545	1030.74	0.642317	-3.74387	0.000181206	0.000349348	10.9022	8.35503	10.4212	9.30696	10.6504	8.6903	8.99094	8.2504	2616	638	2518	320	443	165	2.00335	0.562522	2.2598	0.222915	0.340717	0.135116	4.04146	1.22963	4.59649	0.380383	0.563497	0.236878
100629084	NR_039514,rna-Mir3727	Mir3727	microRNA 3727	miRNA	.	.	.	-5.29241	97.7822	0.341881	-7.03146	2.04386e-12	7.66318e-12	7.49265	4.95544	6.74439	7.2633	6.73843	5.35957	5.57547	5.38607	174	218	134	27	35	25	49.8766	78.6066	45.3102	7.54763	10.6386	7.80832	100.618	171.828	92.162	12.8793	17.5947	13.6891
113218774	XM_026440726	LOC113218774	uncharacterized LOC113218774	protein_coding	XP_026296511.1	.	.	-5.28014	75.8717	0.323483	-7.42103	1.16216e-13	4.70054e-13	7.13278	4.59163	6.55574	6.28315	6.62993	5.11371	4.97541	4.81706	174	100	145	28	23	17	1.89425	1.36308	1.87661	0.303559	0.275175	0.205325	3.82135	2.97959	3.81708	0.517996	0.455098	0.359963
725118	XM_026445710	LOC725118	tyrosine-protein phosphatase 69D	protein_coding	XP_026301495.1	GB47568	.	-5.26705	930.607	0.140377	-17.0754	2.26152e-65	4.28319e-64	10.7453	8.21282	10.1963	10.3401	10.2527	8.83836	8.77115	8.67899	1888	1634	1546	317	285	232	6.92845	7.52324	6.7245	1.16849	1.14569	0.960611	13.9771	16.4452	13.6778	1.99391	1.89481	1.68409
408777	XM_006567135,XM_016911887,XM_016911889,XM_026440009,XR_003304499,XR_003304500,XR_003304501	LOC408777	no mechanoreceptor potential C, transcript variant X5	protein_coding	XP_006567198.2;XP_016767376.1;XP_016767378.1;XP_026295794.1	GB44092	.	-5.2619	1956.08	0.253153	-9.46297	2.99308e-21	1.79515e-20	11.8123	9.28702	11.1231	11.622	10.941	9.7991	9.65627	9.74405	3683	4497	2372	658	540	552	11.9699	18.0204	8.85646	1.99675	1.83813	1.97257	24.1474	39.3912	18.0142	3.40727	3.03998	3.45819
102656270	XR_411838	LOC102656270	uncharacterized LOC102656270	lncRNA	.	.	.	-5.2237	26.5794	0.60442	-3.94605	7.9451e-05	0.000158472	5.6113	3.09214	5.13584	5.27812	4.75497	3.29716	4.13727	3.47186	61	53	32	4	15	5	0.396112	0.426232	0.241986	0.024963	0.103221	0.032312	0.799095	0.93171	0.492206	0.042598	0.170713	0.056648
102653584	XR_003304742	LOC102653584	uncharacterized LOC102653584	lncRNA	.	.	.	-5.21867	91.5593	0.324539	-7.34481	2.06047e-13	8.22437e-13	7.39967	4.8858	7.00562	6.70803	7.05865	5.44913	5.29159	5.70607	213	118	174	27	21	34	3.69436	2.55653	3.56904	0.460289	0.38871	0.658326	7.45281	5.58838	7.2595	0.78544	0.642869	1.15414
724760	XM_001120657,XM_006568598	LOC724760	G-protein coupled receptor Mth2, transcript variant X2	protein_coding	XP_001120657.3;XP_006568661.1	GB45875	.	-5.21586	1485.46	0.187815	-12.6875	6.93313e-37	7.19234e-36	11.4177	8.90168	11.0628	10.8661	10.727	9.28096	9.33016	9.5192	3804	2349	2110	410	427	494	37.198	28.4151	24.3204	4.04991	4.626	5.53099	75.0414	62.1133	49.4682	6.9108	7.65072	9.6966
100576522	XM_026440708,XM_026440709	LOC100576522	odorant receptor 13a, transcript variant X1	protein_coding	XP_026296493.1;XP_026296494.1	GB41316	.	-5.21574	633.564	0.22536	-10.5736	3.94999e-26	2.8814e-25	10.1862	7.67041	9.70546	9.86066	9.40117	8.28884	8.1693	8.02216	1421	1241	810	231	195	148	16.3509	17.9252	11.0676	2.6494	2.45019	1.94398	32.9854	39.1831	22.5117	4.52096	4.05225	3.40807
102656309	XR_003305065	LOC102656309	uncharacterized LOC102656309	lncRNA	.	.	.	-5.20026	183.427	0.276956	-8.58832	8.82505e-18	4.44135e-17	8.39867	5.88303	7.91443	8.0304	7.73083	6.66024	6.34247	6.19333	404	340	260	78	51	38	8.66311	9.1331	6.61043	1.66063	1.20088	0.901925	17.4765	19.9643	13.4458	2.83371	1.98607	1.5812
100578467	XM_003251666	LOC100578467	protein Star	protein_coding	XP_003251714.2	GB48935	.	-5.18771	2910.47	0.251567	-9.44121	3.6851e-21	2.19237e-20	12.3823	9.87758	11.696	12.2206	11.5522	10.3859	10.2674	10.3957	5347	6713	3576	956	807	868	21.2878	33.5404	16.8754	3.82173	3.52206	3.91311	42.945	73.3166	34.325	6.52143	5.82496	6.86024
410642	XM_006559367,XM_006559368,XM_016917125	LOC410642	homeobox protein abdominal-B, transcript variant X3	protein_coding	XP_006559430.1;XP_006559431.1;XP_016772614.1	GB51284	.	-5.18545	411.731	0.249179	-9.52916	1.58566e-21	9.63906e-21	9.56167	7.05645	8.85327	9.33597	8.80923	7.5076	7.47366	7.57008	751	905	556	128	120	124	2.86913	4.62468	2.86971	0.490451	0.501057	0.548885	5.78804	10.1092	5.83705	0.83691	0.828673	0.962274
107965756	XM_026445743,XM_026445744,XM_026445745,XM_026445746	LOC107965756	uncharacterized LOC107965756, transcript variant X1	protein_coding	XP_026301528.1;XP_026301529.1;XP_026301530.1;XP_026301531.1	.	.	-5.17768	67.4156	0.415938	-5.70351	1.17365e-08	3.32632e-08	6.94965	4.44719	6.33185	6.82437	6.10022	5.14513	4.80282	5.09915	128	157	78	25	15	21	1.59585	2.48341	1.18046	0.298634	0.187804	0.286637	3.21939	5.42854	2.40109	0.509591	0.3106	0.502515
411158	XM_026441372,XM_026441373,XM_026441374,XM_026441375	LOC411158	leucine-rich repeat-containing protein 24, transcript variant X2	protein_coding	XP_026297157.1;XP_026297158.1;XP_026297159.1;XP_026297160.1	GB52933	.	-5.16148	1082.96	0.43343	-5.4629	4.6843e-08	1.26343e-07	10.9497	8.45748	10.0801	11.0718	9.67632	8.82306	8.91874	9.05155	1635	3248	827	297	328	354	2.80933	7.01455	1.63041	0.492646	0.595177	0.663364	5.6674	15.3333	3.31629	0.840656	0.984333	1.16297
411704	XM_395172	LOC411704	guanine nucleotide-binding protein G(i) subunit alpha	protein_coding	XP_395172.2	GB47463	.	-5.15739	1397.95	0.112113	-21.1093	6.52705e-99	2.13203e-97	11.3279	8.82763	10.8472	10.8238	10.8301	9.32428	9.29825	9.40932	3067	2246	2333	431	408	430	24.918	22.8994	22.4658	3.51345	3.62843	3.94976	50.2682	50.0563	45.6959	5.99538	6.00089	6.92449
726972	XM_001122688,XM_006570070	LOC726972	uncharacterized LOC726972, transcript variant X2	protein_coding	XP_001122688.2;XP_006570133.1	.	.	-5.15339	3313.7	0.176282	-13.419	4.67995e-41	5.4338e-40	12.5701	10.0729	12.0485	12.2632	11.8515	10.5292	10.5569	10.6252	7042	6524	4469	995	1008	1006	20.4197	23.7667	15.3624	2.92064	3.20596	3.30464	41.1937	51.9521	31.2474	4.9838	5.30219	5.79351
107964268	XR_001702669,XR_001702671,XR_001702672	LOC107964268	uncharacterized LOC107964268, transcript variant X3	lncRNA	.	.	.	-5.14952	77.5832	0.342042	-6.9127	4.755e-12	1.7448e-11	7.15288	4.66309	6.54991	6.79221	6.50016	4.9787	5.03058	5.4321	156	149	115	19	20	31	0.588539	0.705197	0.517853	0.068442	0.079595	0.126637	1.18729	1.5415	1.05333	0.11679	0.131638	0.222013
725217	XM_001121093,XM_006565398	LOC725217	uncharacterized protein PFB0145c, transcript variant X2	protein_coding	XP_001121093.2;XP_006565461.1	GB41418	.	-5.13424	32843.8	0.615812	-3.83258	0.000126807	0.000247523	15.8903	13.3864	15.6029	14.1238	15.822	13.9148	14.1423	13.6109	87209	13471	83501	10462	13517	6289	661.624	128.231	750.908	79.7265	112.505	54.0274	1334.73	280.304	1527.36	136.046	186.066	94.7176
727010	XM_001122724	LOC727010	circadian clock-controlled protein	protein_coding	XP_001122724.2	GB42702	.	-5.12678	414.94	0.244513	-9.64386	5.21878e-22	3.24117e-21	9.57554	7.07923	8.87041	9.03949	9.21352	7.60562	7.72282	7.29549	750	666	816	140	158	84	10.6204	11.8286	13.6877	1.98558	2.44279	1.34303	21.425	25.8564	27.841	3.38822	4.04	2.35452
408987	XM_006567389	LOC408987	sortilin-related receptor	protein_coding	XP_006567452.1	GB53341	.	-5.12559	15191.2	0.160308	-14.7075	5.7734e-49	7.97765e-48	14.766	12.2761	14.2482	14.4349	14.0818	12.7525	12.8389	12.7233	32337	29145	21167	4709	5128	4073	84.8933	96.0218	65.878	12.421	14.7667	12.1111	171.259	209.896	133.997	21.1953	24.422	21.2325
551044	XM_006567631,XM_016912233,XM_623440	LOC551044	glucose dehydrogenase [FAD, quinone], transcript variant X2	protein_coding	XP_006567694.1;XP_016767722.1;XP_623443.2	GB44548	.	-5.12323	2884.82	0.659608	-3.57342	0.000352352	0.00065792	12.3608	9.87991	11.3082	12.4342	10.9569	10.1367	10.449	9.99541	4014	8931	2162	839	1182	633	35.5472	99.4224	22.7793	7.12426	11.1761	6.24255	71.7111	217.33	46.3337	12.1569	18.4836	10.9441
100577675	XM_006569202,XM_026439390	LOC100577675	trifunctional purine biosynthetic protein adenosine-3, transcript variant X1	protein_coding	XP_006569265.3;XP_026295175.1	GB41233	.	-5.12258	3803.39	0.648222	-3.6359	0.000277011	0.000523204	12.7792	10.2789	11.8007	11.5808	12.9994	10.7682	10.8323	10.942	4826	2851	12408	1088	1157	1219	25.1893	18.6312	76.6716	5.8021	6.64065	7.19218	50.8156	40.7265	155.952	9.90076	10.9826	12.6089
551365	XM_006560896,XM_623762	LOC551365	lymphokine-activated killer T-cell-originated protein kinase, transcript variant X2	protein_coding	XP_006560959.1;XP_623765.3	GB55825	.	-5.11901	656.078	0.156884	-15.0166	5.71872e-51	8.29053e-50	10.2333	7.74391	9.71353	9.84744	9.60171	8.23124	8.27912	8.20248	1402	1200	970	207	215	179	22.8756	24.0601	18.4954	2.96099	3.97153	3.13682	46.148	52.5935	37.62	5.05266	6.56831	5.49929
725450	XM_001120346	LOC725450	histone H2A	protein_coding	XP_001120346.1	GB47507	.	-5.11189	14.3442	0.69847	-3.37002	0.000751633	0.00135234	4.71673	2.25032	4.41362	3.98862	4.09722	2.55044	2.85359	3.25462	39	19	22	2	4	7	1.33787	0.812556	0.90865	0.042397	0.153295	0.269567	2.69894	1.77618	1.84821	0.072347	0.253527	0.472589
113218939	XM_026442317	LOC113218939	uncharacterized LOC113218939	protein_coding	XP_026298102.1	.	.	-5.09753	44.6407	0.453509	-5.18137	2.20264e-07	5.58342e-07	6.3521	3.86949	5.72554	6.18424	5.53321	4.61327	4.227	4.46068	85	101	54	18	10	13	1.0984	1.62429	0.814695	0.223086	0.134776	0.188603	2.21585	3.55058	1.65711	0.380676	0.222899	0.330648
413738	XM_006560864,XM_397177	LOC413738	uncharacterized LOC413738, transcript variant X2	protein_coding	XP_006560927.2;XP_397177.5	GB55801	.	-5.08866	414.102	0.181988	-12.898	4.62005e-38	4.96235e-37	9.56818	7.08763	8.91734	9.18658	9.03111	7.4824	7.60569	7.60809	783	767	679	119	136	125	3.36314	4.12678	3.45736	0.508921	0.636835	0.603018	6.78463	9.02081	7.03236	0.868426	1.05323	1.05717
100576198	XM_003251114	LOC100576198	bromodomain-containing protein DDB_G0270170	protein_coding	XP_003251162.2	GB54794	.	-5.08754	147.111	0.400451	-5.86081	4.60611e-09	1.34877e-08	8.07293	5.59066	7.32979	7.88423	7.35117	6.16174	6.34916	5.59568	254	330	201	52	64	21	1.46086	2.38213	1.36934	0.297896	0.402279	0.132202	2.94705	5.20716	2.78527	0.508332	0.665309	0.231769
412703	XM_006562720,XM_016911910,XM_016911911,XM_016911912,XM_016911913,XM_016911914,XM_026440067,XM_026440068	LOC412703	protein toll, transcript variant X4	protein_coding	XP_006562783.1;XP_016767399.1;XP_016767400.1;XP_016767401.1;XP_016767402.1;XP_016767403.1;XP_026295852.1;XP_026295853.1	GB50418	.	-5.07994	1703.08	0.215202	-10.8959	1.20623e-27	9.3614e-27	11.6117	9.12999	11.3288	10.7792	11.0848	9.61153	9.64814	9.52535	4664	2023	2840	556	569	448	24.0108	13.1311	17.3541	2.88495	3.05314	2.60328	48.4381	28.7037	35.2986	4.9229	5.04944	4.56392
409673	XM_026443292	LOC409673	DNA polymerase epsilon catalytic subunit A	protein_coding	XP_026299077.1	GB52621	.	-5.05962	732.899	0.173553	-13.4774	2.12597e-41	2.49083e-40	10.3915	7.92004	9.87308	9.87781	9.87842	8.30473	8.28761	8.57216	1576	1187	1226	210	201	262	4.29405	4.05917	3.95867	0.574188	0.598808	0.807041	8.66259	8.87303	8.05203	0.979798	0.990338	1.41486
408405	XM_006558496,XM_391954	LOC408405	uncharacterized LOC408405, transcript variant X1	protein_coding	XP_006558559.1;XP_391954.4	GB48254	.	-5.05671	973.768	0.188941	-12.3753	3.55726e-35	3.48039e-34	10.799	8.32825	10.1533	10.4929	10.1236	8.84229	8.75744	8.73606	1872	1961	1406	338	298	266	5.80977	7.63934	5.16967	1.05196	1.01152	0.932029	11.7203	16.699	10.5152	1.79508	1.6729	1.63398
552146	XM_026444647,XM_026444648,XM_026444649	LOC552146	transcription factor Sp8, transcript variant X3	protein_coding	XP_026300432.1;XP_026300433.1;XP_026300434.1	GB48278	.	-5.05107	439.858	0.296737	-7.87429	3.42692e-15	1.51036e-14	9.65004	7.18255	8.75419	9.51116	8.93857	7.69827	7.62101	7.56483	659	1045	615	154	137	117	3.32288	7.20151	3.95463	0.740623	0.717465	0.633034	6.7034	15.7419	8.04381	1.2638	1.18658	1.1098
102653881	XM_006567945	LOC102653881	glucose dehydrogenase [FAD, quinone]-like	protein_coding	XP_006568008.2	.	.	-5.04735	34.2968	0.644248	-3.6252	0.000288743	0.000544366	5.97534	3.50674	6.05279	5.01148	5.03496	3.82956	4.48319	3.90176	130	34	36	7	18	7	2.2586	0.723995	0.737806	0.11666	0.335121	0.136421	4.55639	1.5826	1.50072	0.199069	0.55424	0.239166
107963997	XR_001702880	LOC107963997	uncharacterized LOC107963997	lncRNA	.	.	.	-5.03987	58.324	0.375269	-6.21789	5.0387e-10	1.5905e-09	6.73975	4.27353	6.21349	6.13555	6.23075	4.94845	4.35974	4.89361	128	89	101	24	10	20	1.24303	1.08801	1.15567	0.22691	0.098424	0.212773	2.50763	2.37831	2.35067	0.387201	0.162779	0.373021
409520	XM_006563222,XM_016913302,XM_393026	LOC409520	glucosamine-6-phosphate isomerase, transcript variant X1	protein_coding	XP_006563285.1;XP_016768791.1;XP_393026.2	GB40805	.	-5.02984	3188.22	0.126595	-18.4091	1.11013e-75	2.49647e-74	12.5106	10.0468	12.0696	12.0712	11.9266	10.4788	10.5783	10.6092	7190	5398	4821	933	1035	986	95.8599	89.6693	76.8187	12.7132	15.2798	14.7413	193.383	196.01	156.251	21.694	25.2704	25.8436
100577220	XM_003249406	LOC100577220	regulatory protein MIG1	protein_coding	XP_003249454.1	GB46246	.	-5.0203	247.195	0.221737	-10.4979	8.82993e-26	6.34698e-25	8.81969	6.36134	8.26077	8.45603	8.17705	6.82911	6.69539	6.97612	510	464	363	79	65	85	3.72346	4.25429	3.14449	0.579109	0.515443	0.699022	7.51151	9.29955	6.39597	0.988197	0.852466	1.22548
725593	XM_026441466,XM_026441467,XM_026441468,XM_026441469,XM_026441470	LOC725593	dynein heavy chain 7, axonemal, transcript variant X5	protein_coding	XP_026297251.1;XP_026297252.1;XP_026297253.1;XP_026297254.1;XP_026297255.1	GB42373	.	-4.99567	859.808	0.225258	-10.3023	6.87958e-25	4.78189e-24	10.6172	8.16379	10.3039	10.2541	9.85865	8.85147	8.60437	8.65173	2146	1531	1058	334	239	233	3.28095	2.93251	1.91366	0.512164	0.398766	0.402232	6.61882	6.41025	3.89242	0.87396	0.659498	0.705169
107965231	XM_016915111	LOC107965231	uncharacterized LOC107965231	protein_coding	XP_016770600.2	.	.	-4.97633	173.391	0.23091	-10.0259	1.17298e-23	7.71178e-23	8.30617	5.86006	7.78887	7.96474	7.71144	6.39875	6.27008	6.4986	359	321	257	57	47	58	11.0765	12.4318	9.3949	1.75224	1.58488	2.01647	22.3451	27.1749	19.1094	2.99004	2.62116	3.53517
726639	XM_001122362,XM_006567417	LOC726639	oxidized low-density lipoprotein receptor 1, transcript variant X1	protein_coding	XP_001122362.2;XP_006567480.1	GB53332	.	-4.95453	137.973	0.291108	-7.93091	2.17551e-15	9.69587e-15	7.97498	5.53499	7.22294	7.67611	7.4154	5.8175	6.05804	6.12834	235	277	221	35	47	47	3.4715	5.08309	3.79606	0.496973	0.759711	0.784141	7.00322	11.1112	7.72128	0.84804	1.25645	1.37471
102654974	XR_003304489	LOC102654974	uncharacterized LOC102654974	lncRNA	.	.	.	-4.93812	139.902	0.292677	-7.87202	3.48956e-15	1.53666e-14	7.99328	5.5573	7.4118	7.71458	7.17119	6.08748	5.91425	6.00191	288	291	175	51	40	41	1.24077	1.57122	0.891106	0.218275	0.184984	0.197539	2.50306	3.43457	1.81253	0.372466	0.305936	0.346314
102655838	XM_006560605	LOC102655838	protein transport protein sec31	protein_coding	XP_006560668.1	.	.	-4.93181	360.925	0.212286	-10.8444	2.11949e-27	1.63142e-26	9.36229	6.92566	8.73955	9.07864	8.89142	7.59945	7.36443	7.47599	651	687	588	137	99	105	15.4341	20.4479	16.545	3.26633	2.57766	2.8035	31.136	44.6976	33.6529	5.57369	4.26306	4.91493
100577749	XM_026439145	LOC100577749	uncharacterized LOC100577749	protein_coding	XP_026294930.1	GB49752	.	-4.93074	38.5722	0.571891	-4.0249	5.69989e-05	0.000115429	6.13812	3.6988	5.98693	5.34778	5.03907	4.23877	4.35436	3.62108	129	52	39	15	17	5	0.375704	0.188791	0.134592	0.041629	0.0522	0.015448	0.757926	0.412681	0.273764	0.071035	0.086332	0.027082
552667	XM_026439691,XR_001706117	LOC552667	protein charybde, transcript variant X1	protein_coding	XP_026295476.1	GB47107	.	-4.90944	2295.03	0.137489	-16.6963	1.39559e-62	2.53169e-61	12.0311	9.60096	11.4501	11.5758	11.5539	10.1741	9.97419	10.0602	4560	3874	3913	856	654	668	77.7878	82.8108	79.1344	14.7885	12.3819	13.0465	156.925	181.018	160.961	25.2353	20.4778	22.8724
100577722	XM_006559523,XM_026442574,XM_026442575	LOC100577722	spindle and kinetochore-associated protein 1, transcript variant X2	protein_coding	XP_006559586.3;XP_026298359.1;XP_026298360.1	GB40494	.	-4.88866	112.237	0.369099	-6.20277	5.54785e-10	1.74695e-09	7.6806	5.24842	7.11896	6.77105	7.26973	5.93553	5.50657	5.26191	252	134	226	55	32	21	3.97765	2.67596	4.07477	0.827584	0.522125	0.337014	8.02431	5.84944	8.28817	1.4122	0.863517	0.590833
113219271	XR_003306160	LOC113219271	uncharacterized LOC113219271	lncRNA	.	.	.	-4.88265	49.7917	0.386261	-5.9226	3.16899e-09	9.41576e-09	6.50345	4.08745	5.83461	5.88569	6.07925	4.25492	4.52789	4.76771	96	76	95	11	16	20	1.28914	1.27589	1.51304	0.137475	0.225743	0.300287	2.60065	2.78899	3.07756	0.234589	0.373346	0.526446
552371	XM_026446154,XM_026446155,XM_026446156,XM_026446157,XM_624745	LOC552371	ATP-binding cassette sub-family G member 4, transcript variant X5	protein_coding	XP_026301939.1;XP_026301940.1;XP_026301941.1;XP_026301942.1;XP_624748.2	GB44771	.	-4.87979	4387.76	0.105061	-21.7666	4.81202e-105	1.70102e-103	12.9643	10.5435	12.3824	12.5264	12.4663	10.9841	11.0159	11.0235	8712	7536	7329	1411	1436	1329	63.7497	68.9723	63.9008	10.5365	12.2568	10.8397	128.605	150.768	129.976	17.9796	20.271	19.0035
725300	NM_001270825	CPR13	cuticular protein 13	protein_coding	NP_001257754.1	GB52203	.	-4.87411	23.2303	0.629111	-3.63233	0.000280876	0.000530019	5.40747	2.99196	5.06111	4.28607	5.18373	3.25555	3.72533	3.78962	58	19	51	4	9	9	1.2563	0.504609	1.32875	0.069724	0.210392	0.219708	2.53439	1.10303	2.70271	0.118978	0.347957	0.385179
552728	XM_026443413	LOC552728	uncharacterized LOC552728	protein_coding	XP_026299198.1	GB52642	.	-4.85437	8157.79	0.197198	-11.5583	6.69854e-31	5.73319e-30	13.8601	11.4444	13.4889	13.1765	13.3925	11.9773	12.0299	11.7095	19861	10896	13969	2929	3054	1877	161.937	111.491	135.023	23.9882	27.3114	17.3315	326.683	243.712	274.64	40.9337	45.169	30.3845
550870	XM_006561241	LOC550870	uncharacterized LOC550870	protein_coding	XP_006561304.2	.	.	-4.85146	588.023	0.382395	-5.9583	2.54882e-09	7.63684e-09	10.0561	7.65093	9.2117	10.0359	9.0171	8.12327	7.78283	8.20683	931	1565	590	213	136	211	4.10092	8.65086	3.07716	0.940287	0.656228	1.04797	8.27298	18.9101	6.25902	1.60451	1.0853	1.83725
727346	XM_016912844,XM_016912845	LOC727346	ionotropic receptor 21a, transcript variant X1	protein_coding	XP_016768333.1;XP_016768334.1	GB15384	.	-4.84366	683.736	0.271008	-8.39864	4.51694e-17	2.20132e-16	10.2767	7.87091	9.60987	10.1485	9.62816	8.29593	8.30099	8.5903	1177	1513	928	198	195	257	9.19062	14.8269	8.72028	1.54745	1.66648	2.2668	18.5407	32.4104	17.7373	2.64058	2.75612	3.97403
408953	XM_026441868,XM_026441869,XM_026441870,XM_026441871,XM_026441872,XM_026441873,XM_026441874	LOC408953	peroxidase, transcript variant X1	protein_coding	XP_026297653.1;XP_026297654.1;XP_026297655.1;XP_026297656.1;XP_026297657.1;XP_026297658.1;XP_026297659.1	GB49688	.	-4.84153	38418.9	0.148978	-15.2738	1.14376e-52	1.71348e-51	16.0952	13.6832	15.5972	15.4278	15.7258	14.2199	14.1226	14.0886	82870	52412	72811	14032	12189	10714	304.952	241.632	317.577	50.6056	48.756	44.4087	615.193	528.188	645.959	86.3539	80.6351	77.8548
414051	XM_006569374,XM_006569375,XM_397486	LOC414051	ATP-binding cassette sub-family G member 1, transcript variant X1	protein_coding	XP_006569437.1;XP_006569438.1;XP_397486.2	GB53045	.	-4.83466	5745.38	0.180889	-12.568	3.16663e-36	3.22029e-35	13.3484	10.9435	12.7968	13.1179	12.688	11.4367	11.4684	11.4586	11284	11644	7816	1875	1909	1729	76.5894	100.871	60.9374	12.9763	13.6344	13.1745	154.508	220.497	123.948	22.1429	22.5492	23.0967
102653834	XR_409180	LOC102653834	uncharacterized LOC102653834	lncRNA	.	.	.	-4.83196	68.0215	0.48433	-4.69227	2.70184e-06	6.23901e-06	6.94876	4.53682	5.81541	6.69111	6.3381	4.97192	5.16726	4.40755	86	154	113	25	31	10	0.919585	2.06268	1.43387	0.26089	0.357322	0.113205	1.85512	4.50887	2.91653	0.445184	0.590956	0.198464
107964589	XM_026441393	LOC107964589	uncharacterized LOC107964589	protein_coding	XP_026297178.1	.	.	-4.79879	529.721	0.277673	-8.14867	3.67934e-16	1.70153e-15	9.90628	7.51259	9.19883	9.676	9.0809	8.07566	7.71166	7.85866	976	1167	671	221	139	153	3.34062	5.0122	2.72205	0.757968	0.520524	0.593102	6.7392	10.9563	5.5367	1.2934	0.860869	1.03979
100578421	XM_003249797,XM_016912893,XM_016912894	LOC100578421	uncharacterized LOC100578421, transcript variant X3	protein_coding	XP_003249845.1;XP_016768382.1;XP_016768383.1	GB52174	.	-4.79778	155.923	0.288719	-7.83589	4.65548e-15	2.03618e-14	8.14212	5.75019	7.53688	7.87692	7.33773	6.0582	6.1884	6.27458	311	326	197	45	52	53	2.91559	3.39198	1.88271	0.357351	0.462019	0.486575	5.88177	7.4146	3.82948	0.609786	0.764111	0.853035
410687	XM_006571197,XM_006571198,XM_394164	LOC410687	senecionine N-oxygenase, transcript variant X3	protein_coding	XP_006571260.2;XP_006571261.2;XP_394164.3	GB42239	.	-4.79116	3208.98	0.187028	-12.0858	1.25584e-33	1.16887e-32	12.5113	10.1142	11.9402	11.8937	12.2619	10.5963	10.5455	10.7268	6177	4416	6589	1040	954	1097	77.339	69.6192	97.7873	12.8713	13.0583	15.5839	156.02	152.182	198.902	21.9637	21.5965	27.3208
726857	XM_001122573,XM_016911373,XM_016911374	LOC726857	MORN repeat-containing protein 3, transcript variant X2	protein_coding	XP_001122573.3;XP_016766862.1;XP_016766863.1	GB46900	.	-4.78546	443.358	0.197153	-11.4564	2.18499e-30	1.84562e-29	9.65364	7.25847	9.32403	9.15559	9.13453	7.90924	7.8682	7.61551	1065	674	681	170	158	104	19.0309	15.1805	14.442	3.04861	3.08782	2.09574	38.3919	33.1835	29.3754	5.20218	5.1068	3.67414
102655714	gene-LOC102655714	LOC102655714	.	pseudogene	.	.	.	-4.76709	2754.33	0.190616	-11.8202	3.07031e-32	2.7415e-31	12.2867	9.89978	11.9908	11.7688	11.5652	10.2885	10.4624	10.318	7186	4325	3636	852	1032	793	136.667	103.213	81.977	16.269	21.5176	17.0775	275.705	225.615	166.743	27.7615	35.5869	29.9392
100578314	XM_026439810,XM_026439811,XM_026439812,XM_026439813,XM_026439814,XM_026439815,XM_026439816,XM_026439817	LOC100578314	monocarboxylate transporter 10, transcript variant X7	protein_coding	XP_026295595.1;XP_026295596.1;XP_026295597.1;XP_026295598.1;XP_026295599.1;XP_026295600.1;XP_026295601.1;XP_026295602.1	GB53682	.	-4.7551	224.225	0.421187	-5.3408	9.25357e-08	2.43537e-07	8.66365	6.28625	8.24061	8.3368	7.62937	6.62942	6.1521	7.04786	544	448	228	72	37	106	3.99157	4.07925	1.92698	0.32681	0.170885	0.515336	8.05239	8.91693	3.91952	0.557671	0.282618	0.903458
100576847	XM_006568877	LOC100576847	cytochrome c oxidase subunit 6B1	protein_coding	XP_006568940.1	GB55597	.	-4.75121	40.0145	0.389723	-5.76895	7.9767e-09	2.28837e-08	6.1817	3.79818	5.65389	5.61541	5.63063	4.12743	4.4576	4.20699	87	63	66	11	17	11	1.68948	1.52376	1.52503	0.209422	0.34722	0.241045	3.40827	3.33082	3.10196	0.35736	0.57425	0.422586
551528	XM_016914876,XM_016914877,XM_016914879	LOC551528	thymosin beta, transcript variant X2	protein_coding	XP_016770365.1;XP_016770366.1;XP_016770368.1	GB43161	.	-4.73342	25002.7	0.1322	-16.9658	1.47006e-64	2.73899e-63	15.466	13.0904	14.9196	15.1448	14.9045	13.5608	13.5826	13.6001	49456	46409	37683	8279	8323	7800	783.835	924.484	706.414	131.844	143.539	135.788	1581.27	2020.85	1436.86	224.98	237.392	238.056
412663	XM_026443946	LOC412663	laminin subunit alpha	protein_coding	XP_026299731.1	GB49929	.	-4.73336	5082.68	0.163979	-13.6778	1.37821e-42	1.66775e-41	13.1702	10.7918	12.5031	12.7049	12.8787	11.3025	11.3265	11.2614	8828	8119	9964	1738	1752	1481	14.2059	16.3953	19.0078	2.8099	3.09227	2.69901	28.6582	35.8389	38.6623	4.79484	5.11415	4.73175
411276	XM_016913723,XM_016913724,XM_016913725,XM_026442150	LOC411276	hybrid signal transduction histidine kinase D, transcript variant X4	protein_coding	XP_016769212.2;XP_016769213.2;XP_016769214.2;XP_026297935.1	GB41890	.	-4.7319	419.093	0.159388	-14.0689	5.89649e-45	7.50476e-44	9.56931	7.18991	9.07004	9.09519	9.05608	7.75352	7.67431	7.53475	891	685	680	160	142	109	4.65546	4.51133	4.21639	0.838255	0.830904	0.656679	9.39169	9.86141	8.57623	1.4304	1.37419	1.15125
100578356	XM_006565844,XM_026438977	LOC100578356	apoptotic protease-activating factor 1-like, transcript variant X1	protein_coding	XP_006565907.2;XP_026294762.1	GB52453	.	-4.72317	971.114	0.128205	-17.4701	2.41987e-68	4.80344e-67	10.781	8.40701	10.2387	10.2713	10.2873	8.74802	8.90465	8.86019	2016	1561	1637	295	350	304	8.72384	8.47706	8.39557	1.2792	1.65912	1.48865	17.599	18.5302	17.0768	2.18284	2.74394	2.60981
100578746	XM_003251040,XM_006567705	LOC100578746	aprataxin and PNK-like factor, transcript variant X2	protein_coding	XP_003251088.2;XP_006567768.2	GB44509	.	-4.71275	336.567	0.213366	-10.4823	1.0419e-25	7.46838e-25	9.25098	6.88376	8.88091	8.73586	8.67539	7.29404	7.21758	7.55439	803	521	506	105	93	130	10.5806	8.61669	7.90167	1.37697	1.32354	1.92934	21.3448	18.8354	16.0722	2.34967	2.18894	3.38241
725574	XM_006561948	LOC725574	LIM/homeobox protein Awh	protein_coding	XP_006562011.1	GB53183	.	-4.6998	64.4804	0.334383	-6.67677	2.44267e-11	8.50075e-11	6.8644	4.50568	6.41277	6.47725	6.25406	4.96017	4.86314	5.24216	141	113	93	20	17	26	1.24696	1.25103	0.977313	0.174109	0.162311	0.256584	2.51556	2.73465	1.98788	0.2971	0.268438	0.449828
550645	XM_016911403,XM_016911409,XM_016911417,XM_016911419,XM_016911420,XM_016911422,XM_016911424,XM_016911426,XM_026439669,XM_026439670,XM_026439671	LOC550645	max-binding protein MNT, transcript variant X5	protein_coding	XP_016766892.1;XP_016766898.1;XP_016766906.1;XP_016766908.1;XP_016766909.1;XP_016766911.1;XP_016766913.1;XP_016766915.1;XP_026295454.1;XP_026295455.1;XP_026295456.1	GB51807	.	-4.688	744.899	0.178881	-12.4607	1.22339e-35	1.22126e-34	10.3944	8.03373	9.83381	10.0604	9.80145	8.3955	8.47065	8.60947	1478	1388	1107	225	242	263	6.77786	7.97614	6.09752	1.01939	1.10696	1.30903	13.6733	17.4352	12.4025	1.7395	1.83074	2.29492
551917	XM_026439392	LOC551917	succinate dehydrogenase [ubiquinone] iron-sulfur subunit-like	protein_coding	XP_026295177.1	GB41235	.	-4.66033	342.077	0.242262	-9.16541	4.93569e-20	2.77485e-19	9.2723	6.91988	8.98324	8.62978	8.60651	7.33219	7.17512	7.50313	912	482	486	116	93	128	11.0866	7.34398	6.99685	1.40694	1.23576	1.74921	22.3656	16.0534	14.2317	2.40082	2.04377	3.06661
412018	XM_016915089,XM_016915091,XM_016915092	LOC412018	arginyl-tRNA--protein transferase 1, transcript variant X1	protein_coding	XP_016770578.1;XP_016770580.1;XP_016770581.1	GB45183	.	-4.64956	4673.6	0.204529	-10.84	2.22525e-27	1.709e-26	13.0453	10.6923	12.8337	12.3283	12.4419	11.1167	11.1918	11.1452	13069	5918	6856	1543	1656	1434	139.256	79.9816	87.4864	16.6045	19.5225	17.3455	280.928	174.834	177.949	28.3341	32.2873	30.4091
410462	XM_006560320	LOC410462	uncharacterized LOC410462	protein_coding	XP_006560383.2	GB40112	.	-4.64617	4118.27	0.242749	-9.12893	6.9177e-20	3.86597e-19	12.8568	10.5105	12.1615	12.674	12.112	11.0003	10.7758	10.9985	7281	9052	5358	1546	1148	1384	26.0653	40.6649	22.7392	5.55883	4.50516	5.61008	52.5827	88.8903	46.2521	9.48564	7.45086	9.83526
409058	XM_026440583,XM_392584	LOC409058	L-threonine ammonia-lyase-like, transcript variant X2	protein_coding	XP_026296368.1;XP_392584.2	GB44711	.	-4.63511	207.313	0.316277	-6.99579	2.63776e-12	9.82213e-12	8.54327	6.20058	7.89857	8.35352	7.59771	6.50009	6.67717	6.55034	401	469	229	65	79	62	0.898136	1.3197	0.608925	0.146447	0.192366	0.153705	1.81185	2.88477	1.23857	0.249898	0.318144	0.269466
406143	NM_001011616	Def1	defensin 1	protein_coding	NP_001011616.2	GB41428	.	-4.62804	27619.2	0.977722	-2.26077	0.0237737	0.0347187	15.6152	13.2607	13.6686	14.3612	15.8603	13.9054	13.5478	13.0797	14347	22879	101485	14086	9170	4693	401.673	803.876	3368.49	396.232	281.63	148.842	810.314	1757.21	6851.59	676.133	465.775	260.942
410957	XM_006560955,XM_006560956,XM_016911410,XM_394433	LOC410957	uncharacterized LOC410957, transcript variant X4	protein_coding	XP_006561018.1;XP_006561019.1;XP_016766899.1;XP_394433.4	GB55744	.	-4.61891	611.473	0.194414	-11.3549	7.01107e-30	5.83615e-29	10.1053	7.76588	9.48663	9.80585	9.46036	8.10691	8.22419	8.23658	1165	1198	878	191	216	201	7.26505	9.34599	6.60061	1.20659	1.46419	1.40432	14.6561	20.4296	13.4258	2.05893	2.42155	2.46197
408390	XM_006566976,XM_006566977,XM_006566978,XM_006566979,XM_006566980,XM_006566981,XM_006566983,XM_006566984,XM_006566985,XM_006566986	LOC408390	ankyrin repeat domain-containing protein 6, transcript variant X5	protein_coding	XP_006567039.1;XP_006567040.1;XP_006567041.1;XP_006567042.1;XP_006567043.1;XP_006567044.1;XP_006567046.1;XP_006567047.1;XP_006567048.1;XP_006567049.1	GB51967	.	-4.60615	588.201	0.223696	-9.85069	6.8076e-23	4.35636e-22	10.0481	7.71208	9.35752	9.81858	9.39755	8.19761	8.16107	8.06993	1035	1226	834	218	204	167	5.45731	8.15107	5.26982	1.27208	1.1819	1.03706	11.0093	17.8176	10.7189	2.17069	1.95469	1.81812
102656705	XR_001702936,XR_409907	LOC102656705	uncharacterized LOC102656705, transcript variant X1	lncRNA	.	.	.	-4.60587	44.2309	0.378447	-5.82241	5.80058e-09	1.68516e-08	6.31672	3.98657	5.78878	5.71128	5.69439	4.35251	4.15071	4.57945	99	69	70	15	11	18	0.96044	0.856598	0.766981	0.130017	0.100737	0.206601	1.93754	1.87246	1.56006	0.221863	0.166605	0.362201
551845	XM_006565011,XM_006565012,XM_624230	LOC551845	potassium voltage-gated channel protein Shaw, transcript variant X2	protein_coding	XP_006565074.1;XP_006565075.1;XP_624233.3	GB49879	.	-4.60475	1039.7	0.157765	-13.9646	2.56516e-44	3.22897e-43	10.8713	8.53483	10.3727	10.5066	10.2316	9.05267	8.94102	8.93358	2201	1884	1478	396	338	307	21.0272	22.5872	16.8051	3.83584	3.60797	3.3181	42.4192	49.374	34.182	6.54551	5.96704	5.81709
412209	XM_395671	LOC412209	probable cytochrome P450 6a17	protein_coding	XP_395671.3	GB49885	.	-4.59533	11785.3	0.152933	-14.3865	6.29321e-47	8.32801e-46	14.3759	12.0404	14.0093	13.9108	13.9868	12.6013	12.7378	12.4722	26043	17658	19694	4059	4714	3077	297.79	253.386	266.962	46.6271	59.1317	39.8482	600.746	553.883	543.007	79.5649	97.795	69.8595
726842	XM_026441621,XM_026441622,XM_026441623	LOC726842	optomotor-blind protein, transcript variant X2	protein_coding	XP_026297406.1;XP_026297407.1;XP_026297408.1	GB49684	.	-4.59526	798.681	0.224399	-9.80463	1.07545e-22	6.83546e-22	10.4886	8.15744	9.90797	10.2368	9.77249	8.6323	8.43718	8.69051	1562	1621	1054	292	224	281	4.1018	5.34258	3.28305	0.76443	0.643424	0.832211	8.27476	11.6785	6.6778	1.30443	1.06413	1.45898
412308	XM_006559608	LOC412308	flap endonuclease 1	protein_coding	XP_006559671.1	GB40362	.	-4.59468	777.407	0.16833	-13.0694	4.92561e-39	5.4145e-38	10.4512	8.11864	9.8183	10.0846	9.86088	8.43244	8.54224	8.58016	1480	1444	1195	243	272	261	21.4605	26.2727	20.5298	3.53438	4.31627	4.27579	43.2934	57.4302	41.7581	6.03109	7.13847	7.49607
551388	NM_001040264	Akhr	adipokinetic hormone receptor	protein_coding	NP_001035354.1	GB53230	.	-4.59176	548.753	0.210628	-10.4404	1.62057e-25	1.15842e-24	9.95144	7.61654	9.44698	9.40018	9.56672	8.25495	7.85364	8.11966	1134	811	989	234	138	178	13.7858	12.3711	14.2479	2.84654	1.83304	2.44382	27.8107	27.0424	28.9806	4.85736	3.03158	4.28436
100577386	XM_006565357,XM_006565358	LOC100577386	ankyrin repeat and LEM domain-containing protein 2, transcript variant X1	protein_coding	XP_006565420.1;XP_006565421.1	GB41488	.	-4.59112	1653.89	0.194372	-11.3126	1.13691e-29	9.39566e-29	11.5387	9.20861	11.0054	11.2667	10.7996	9.59904	9.62852	9.69389	3390	3289	2131	547	555	551	34.3946	41.3451	25.3554	5.5071	6.03661	6.19475	69.386	90.3773	51.5735	9.39736	9.98365	10.8603
100576128	XM_026445188	LOC100576128	cilia- and flagella-associated protein 100	protein_coding	XP_026300973.1	GB52802	.	-4.58978	120.975	0.512777	-4.28729	1.80866e-05	3.85246e-05	7.75993	5.43814	7.03292	7.74274	6.53677	5.55949	5.52586	6.22241	214	321	99	30	28	61	2.17821	4.09096	1.18516	0.296897	0.301856	0.703765	4.39422	8.94253	2.41064	0.506628	0.499225	1.2338
413279	XM_396724	LOC413279	alpha/beta hydrolase domain-containing protein 17B	protein_coding	XP_396724.2	GB43471	.	-4.58936	185.428	0.234844	-9.36065	7.92498e-21	4.63465e-20	8.38344	6.05218	7.7628	8.09623	7.9638	6.55213	6.53078	6.69876	325	342	309	61	58	66	4.46683	5.89829	5.03653	0.837766	0.874771	1.01562	9.01114	12.8932	10.2444	1.42957	1.44674	1.78052
552210	XM_026444830	LOC552210	fumarylacetoacetase	protein_coding	XP_026300615.1	GB40119	.	-4.5865	4547.27	0.202126	-10.8714	1.57724e-27	1.21858e-26	13.0029	10.6688	12.3359	12.4782	12.8325	11.2106	11.1488	11.2364	7601	6594	9709	1608	1455	1490	98.0444	106.73	148.464	20.8331	20.5852	21.759	197.79	233.303	301.98	35.5497	34.0449	38.1466
100578999	XM_003250964,XM_006567205,XM_006567206,XM_016911773,XM_016911774	LOC100578999	uncharacterized LOC100578999, transcript variant X4	protein_coding	XP_003251012.1;XP_006567268.1;XP_006567269.1;XP_016767262.1;XP_016767263.1	GB44053	.	-4.57143	540.924	0.171048	-12.8189	1.28564e-37	1.36107e-36	9.92771	7.60279	9.36895	9.44976	9.40416	7.96928	7.87736	8.16327	1103	896	884	180	157	204	17.3915	17.1649	16.0176	2.732	2.58551	3.49621	35.0846	37.5211	32.5801	4.66191	4.27606	6.12934
100577260	XR_003306547	LOC100577260	uncharacterized LOC100577260	lncRNA	.	.	.	-4.55457	76.5491	0.31968	-6.8422	7.79846e-12	2.81257e-11	7.1037	4.78864	6.74359	6.73683	6.38193	5.24381	5.23055	5.41432	181	135	97	25	24	28	1.19022	1.11307	0.752382	0.161611	0.168157	0.205853	2.40109	2.43308	1.53036	0.275775	0.278106	0.36089
412739	XM_396192	LOC412739	roundabout homolog 2	protein_coding	XP_396192.5	GB40316	.	-4.54058	816.534	0.259276	-8.41913	3.79297e-17	1.85638e-16	10.5179	8.20307	9.85465	10.297	9.94849	8.84047	8.40069	8.73456	1419	1656	1208	351	197	277	5.37689	7.87863	5.42651	1.33387	0.817308	1.18806	10.8471	17.2221	11.0377	2.27612	1.3517	2.08285
411076	XM_394550	LOC411076	queuosine salvage protein	protein_coding	XP_394550.2	GB46767	.	-4.53201	1002.75	0.119524	-18.2403	2.47304e-74	5.41968e-73	10.8161	8.50233	10.3539	10.3388	10.245	8.9441	8.8886	8.94457	2210	1632	1534	361	330	324	27.7257	25.7007	22.8158	4.54906	4.5423	4.60394	55.9325	56.1797	46.4078	7.76255	7.51229	8.07136
409369	XM_392884	LOC409369	brain protein I3	protein_coding	XP_392884.1	GB40441	.	-4.51532	838.405	0.180291	-12.0629	1.65909e-33	1.53588e-32	10.5551	8.24836	10.1028	10.2479	9.89849	8.74786	8.63792	8.78113	1793	1553	1128	305	260	285	22.4329	24.3946	16.7263	3.8313	3.56109	4.03672	45.255	53.3247	34.0217	6.53776	5.88952	7.07694
550677	XM_623072	LOC550677	protein mab-21	protein_coding	XP_623075.1	GB11848	.	-4.50117	2041.58	0.295955	-7.33321	2.24709e-13	8.94501e-13	11.837	9.53535	11.0737	11.6167	11.1826	10.2321	9.73769	9.71557	3385	4342	2923	1036	562	501	28.5786	46.0049	29.2565	8.78002	5.19651	4.78646	57.6529	100.563	59.5084	14.9823	8.59426	8.39135
413802	XM_397241	LOC413802	pleckstrin homology domain-containing family M member 2	protein_coding	XP_397241.4	GB51273	.	-4.50104	4226.07	0.118687	-18.2856	1.07793e-74	2.38252e-73	12.8915	10.5852	12.4549	12.3751	12.5522	11.1513	11.1136	11.0641	8864	6126	7564	1575	1470	1266	39.9115	34.6136	40.3765	7.12486	7.26058	6.45487	80.5154	75.6626	82.1266	12.1579	12.0079	11.3163
102654795	XM_016914150,XM_016914151	LOC102654795	putative uncharacterized protein DDB_G0281733, transcript variant X2	protein_coding	XP_016769639.2;XP_016769640.2	.	.	-4.49697	334.784	0.274364	-7.90537	2.67138e-15	1.18444e-14	9.22831	6.92954	8.48863	8.97199	8.56	7.15998	7.19335	7.52514	576	696	479	99	101	138	2.46817	3.63089	2.36123	0.409526	0.457855	0.661061	4.97916	7.93684	4.8028	0.698818	0.757224	1.15893
727007	XM_001122721,XM_016914725,XM_026443784	LOC727007	alpha-tocopherol transfer protein, transcript variant X1	protein_coding	XP_001122721.2;XP_016770214.1;XP_026299569.1	GB45148	.	-4.49526	9169.71	0.0930901	-23.2936	5.14627e-120	2.19503e-118	14.0067	11.7045	13.5077	13.5752	13.456	12.1331	12.139	12.1286	19268	15444	14156	3248	3201	2898	142.397	143.249	124.039	24.1707	26.0038	24.3359	287.264	313.132	252.297	41.2451	43.0063	42.6644
102655506	XR_003304967,XR_003304968	LOC102655506	uncharacterized LOC102655506, transcript variant X2	lncRNA	.	.	.	-4.48583	77.7448	0.325434	-6.6538	2.85624e-11	9.9033e-11	7.12233	4.8308	6.77657	6.70494	6.44582	5.28112	5.14399	5.52756	186	130	103	26	21	32	1.32744	1.10926	0.792679	0.170024	0.149483	0.255033	2.67792	2.42476	1.61233	0.290132	0.247223	0.447109
725784	XM_001121591,XM_006564900	LOC725784	uncharacterized LOC725784, transcript variant X1	protein_coding	XP_001121591.2;XP_006564963.1	.	.	-4.48236	2563.94	0.161343	-13.4141	5.00225e-41	5.80149e-40	12.1694	9.86889	11.6243	11.6549	11.8513	10.4549	10.3644	10.2322	4945	3823	4805	1030	902	700	43.526	41.8061	50.0938	9.25342	8.67022	7.14827	87.8072	91.385	101.892	15.7901	14.3392	12.5319
100578309	XM_016917825,XM_026446325,XM_026446326	LOC100578309	uncharacterized LOC100578309, transcript variant X1	protein_coding	XP_016773314.2;XP_026302110.1;XP_026302111.1	GB50339	.	-4.47299	463.522	0.258211	-8.37007	5.75838e-17	2.79052e-16	9.69576	7.40456	9.20495	9.46527	8.82203	7.80118	7.75635	7.90079	989	958	519	161	149	163	12.338	14.843	7.64939	2.00592	2.03512	2.28441	24.89	32.4456	15.559	3.42291	3.36578	4.0049
410422	XM_006558483,XM_393902	LOC410422	dihydrofolate reductase, transcript variant X2	protein_coding	XP_006558546.1;XP_393902.1	GB48252	.	-4.46123	1332.85	0.112753	-19.1343	1.30847e-81	3.23885e-80	11.2236	8.93132	10.7558	10.7176	10.8052	9.42228	9.34916	9.43012	2802	2021	2278	488	436	442	48.1188	43.5215	46.3776	8.41319	8.17422	8.58465	97.0724	95.1346	94.3332	14.3563	13.5189	15.0501
100577162	XR_001702489,XR_001702490	LOC100577162	uncharacterized LOC100577162, transcript variant X2	lncRNA	.	GB46954	.	-4.44718	47.8946	0.42939	-5.01384	5.33552e-07	1.30908e-06	6.4238	4.14552	6.20289	5.61316	5.82628	4.50085	4.41821	4.83986	135	56	72	15	13	21	1.84162	0.98394	1.13253	0.187835	0.18659	0.323676	3.71519	2.15082	2.3036	0.320524	0.308592	0.567448
410739	XM_006565292,XM_006565293,XM_006565294,XM_016910928,XM_016910949	LOC410739	teneurin-m, transcript variant X3	protein_coding	XP_006565355.2;XP_006565356.2;XP_006565357.3;XP_016766417.2;XP_016766438.1	GB48972	.	-4.44397	3183.63	0.142554	-15.095	1.74708e-51	2.55793e-50	12.4766	10.1919	11.9187	12.1226	11.9131	10.5915	10.5636	10.7018	6260	5748	4816	1099	1039	1127	9.83998	12.5698	8.94255	1.64011	1.69258	1.89242	19.8507	27.4767	18.1894	2.79869	2.79928	3.31769
411053	XM_006558668	LOC411053	cubilin	protein_coding	XP_006558731.2	GB53104	.	-4.4383	639.694	0.255229	-8.42383	3.64386e-17	1.78764e-16	10.1589	7.87758	9.69765	9.97392	9.39658	8.52888	8.23854	8.31455	1327	1310	754	279	190	192	2.20418	2.72995	1.48532	0.464299	0.345551	0.360659	4.4466	5.96746	3.02118	0.792283	0.571489	0.632286
102655123	XR_003305883,XR_003305884	LOC102655123	uncharacterized LOC102655123, transcript variant X1	lncRNA	.	.	.	-4.43562	149.235	0.511175	-4.20431	2.61879e-05	5.49973e-05	8.05423	5.77645	7.33825	8.12129	6.82998	6.51908	6.18652	5.78663	252	409	114	78	51	27	1.96941	4.13459	1.06477	0.584799	0.416218	0.223787	3.97299	9.0379	2.16577	0.997905	0.688363	0.39233
408650	XM_392190	LOC408650	inositol oxygenase	protein_coding	XP_392190.2	GB55515	.	-4.43323	17447.2	0.198703	-10.8119	3.0237e-27	2.30507e-26	14.9304	12.6489	14.5179	14.5607	14.3244	13.1269	13.2856	12.9033	38520	30129	24514	6329	7502	4277	508.576	499.212	383.697	83.9535	108.659	63.9619	1025.98	1091.24	780.448	143.259	179.706	112.134
413998	XM_026441167	LOC413998	lateral signaling target protein 2 homolog	protein_coding	XP_026296952.1	GB51210	.	-4.42641	1555.42	0.222956	-9.62582	6.22063e-22	3.85874e-21	11.4406	9.16251	10.7557	11.2643	10.8931	9.72668	9.67698	9.51596	2577	3221	2295	618	569	426	10.343	16.2246	10.9236	2.49034	2.50324	1.93332	20.8653	35.4658	22.2188	4.24953	4.13998	3.38939
552512	XM_006567913,XM_006567914,XM_006567915,XM_006567916,XM_006567917,XM_624888	LOC552512	kinesin 3E, transcript variant X6	protein_coding	XP_006567976.2;XP_006567977.2;XP_006567978.2;XP_006567979.2;XP_006567980.2;XP_624891.4	GB44709	.	-4.41781	4992.32	0.156236	-13.7186	7.85863e-43	9.56566e-42	13.125	10.8475	12.4904	12.6647	12.5911	11.2938	11.2475	11.0374	9588	8536	8196	2007	1860	1324	28.8418	31.9859	29.0199	6.18947	6.09581	4.47322	58.184	69.9187	59.0271	10.5618	10.0816	7.84218
410878	XM_026438909,XM_026438910,XM_394354	LOC410878	epoxide hydrolase 4, transcript variant X1	protein_coding	XP_026294694.1;XP_026294695.1;XP_394354.4	GB52496	.	-4.41434	1045.9	0.239369	-8.94934	3.57605e-19	1.92853e-18	10.8737	8.59315	10.4453	10.1256	10.5789	9.19741	9.08451	8.81928	2308	1251	2039	452	386	253	36.4539	24.751	38.1572	7.16073	6.67027	4.51826	73.5402	54.1037	77.6125	12.2191	11.0316	7.92115
107966112	XR_001706548	LOC107966112	uncharacterized LOC107966112	lncRNA	.	.	.	-4.41022	22.3319	0.537717	-3.98137	6.85185e-05	0.000137919	5.31913	3.05408	4.93883	4.75178	4.75066	3.20246	3.75351	3.74438	53	33	34	4	10	9	0.314679	0.241991	0.235936	0.02304	0.062613	0.058124	0.634816	0.528973	0.4799	0.039315	0.103552	0.1019
102656349	XM_026445785,XM_026445786,XM_026445787,XR_001706040	LOC102656349	uncharacterized LOC102656349, transcript variant X1	protein_coding	XP_026301570.1;XP_026301571.1;XP_026301572.1	.	.	-4.40648	36.1996	0.523165	-4.08977	4.31794e-05	8.85726e-05	6.02059	3.73555	5.46039	5.33267	5.54381	4.13737	4.5333	3.52519	77	51	65	13	21	4	1.48521	1.56789	1.47667	0.216383	0.352389	0.097726	2.99619	3.42728	3.00358	0.369239	0.582798	0.171328
411133	XM_026440864,XM_026440865,XM_026440866	LOC411133	T-box transcription factor TBX20, transcript variant X2	protein_coding	XP_026296649.1;XP_026296650.1;XP_026296651.1	GB45715	.	-4.40347	261.466	0.264417	-8.08815	6.05756e-16	2.77401e-15	8.86626	6.59478	8.24494	8.63209	8.0882	7.07948	6.98942	6.86534	498	547	329	106	93	73	3.56391	5.01237	2.86792	0.800499	0.807326	0.637829	7.18964	10.9567	5.83342	1.36598	1.33519	1.1182
102656464	XM_006567756	LOC102656464	uncharacterized LOC102656464	protein_coding	XP_006567819.2	.	.	-4.39195	480.274	0.173384	-12.3129	7.71725e-35	7.46555e-34	9.74686	7.47518	9.25476	9.26478	9.28717	7.92782	8.0557	7.75436	997	755	797	175	200	126	15.7373	14.943	14.9115	2.77203	3.4617	2.23914	31.7477	32.6642	30.3303	4.73022	5.72514	3.92552
100578011	XM_003250424	LOC100578011	kinetochore protein ndc80	protein_coding	XP_003250472.2	GB54282	.	-4.38598	389.894	0.255403	-8.35111	6.76262e-17	3.25729e-16	9.44381	7.17946	8.97573	9.02687	8.86925	7.26561	7.71183	7.78466	834	658	580	90	156	156	7.34236	7.26305	6.05028	0.794387	1.49779	1.55175	14.8121	15.8765	12.3064	1.35555	2.47713	2.72044
102653993	XM_016914839	LOC102653993	transcription factor Sox-21-B-like	protein_coding	XP_016770328.1	.	.	-4.38243	110.855	0.322438	-6.6113	3.80971e-11	1.31298e-10	7.62755	5.36304	6.88159	7.4122	7.04651	5.89741	5.6037	5.89152	180	230	165	45	30	40	0.760547	1.21741	0.822308	0.190365	0.135875	0.190264	1.53429	2.66117	1.67259	0.324841	0.224718	0.33356
727052	XM_026443683	LOC727052	mucin-17-like	protein_coding	XP_026299468.1	GB43517	.	-4.38147	88.1633	0.466427	-4.56967	4.88502e-06	1.10239e-05	7.29277	5.03367	6.12773	7.23247	6.40373	5.15821	5.28852	5.4884	105	234	108	26	30	35	0.084171	0.236244	0.102832	0.020764	0.025666	0.031195	0.169802	0.516412	0.209162	0.035431	0.042447	0.054689
100576106	XM_003251458	LOC100576106	uncharacterized protein DDB_G0292186	protein_coding	XP_003251506.2	GB46438	.	-4.37712	874.1	0.14848	-14.3452	1.14178e-46	1.50325e-45	10.6081	8.34411	10.0468	10.2728	10.0952	8.84683	8.76438	8.78118	1670	1570	1357	336	297	278	28.0242	33.0768	27.0064	5.65748	5.45358	5.27555	56.5346	72.3033	54.9317	9.65398	9.01941	9.24878
102655560	XR_407615	LOC102655560	uncharacterized LOC102655560	lncRNA	.	.	.	-4.35275	69.1624	0.393454	-5.39308	6.92612e-08	1.84114e-07	6.9434	4.69153	6.2192	6.78212	6.19009	5.17059	4.88724	5.25861	117	154	88	27	18	27	0.243094	0.402209	0.215132	0.055325	0.040173	0.061886	0.490406	0.879198	0.437583	0.094407	0.066441	0.108494
408467	XM_016916021,XM_016916023,XM_016916024,XM_016916025,XM_016916026,XM_016916027,XM_016916028,XM_392015	LOC408467	chloride channel protein 2, transcript variant X3	protein_coding	XP_016771510.2;XP_016771512.2;XP_016771513.2;XP_016771514.2;XP_016771515.2;XP_016771516.2;XP_016771517.2;XP_392015.3	GB52701	.	-4.34031	11533.7	0.235859	-8.97911	2.72975e-19	1.48532e-18	14.3242	12.0766	13.6771	14.1627	13.5166	12.4919	12.4599	12.4368	20989	25396	13796	4354	4100	3656	69.7497	104.53	54.1432	14.4457	15.8259	13.3927	140.709	228.494	110.129	24.6503	26.1736	23.4793
409691	XM_006559814,XM_393189	LOC409691	signal peptide peptidase-like 3, transcript variant X2	protein_coding	XP_006559877.1;XP_393189.1	GB42529	.	-4.33366	1466.83	0.194947	-10.8521	1.94876e-27	1.50113e-26	11.3505	9.10356	10.874	11.09	10.6492	9.54516	9.46494	9.6267	3045	2829	1875	534	473	529	32.3712	37.2348	23.5247	5.55416	5.47468	6.39431	65.3039	81.3924	47.8498	9.47767	9.05429	11.2101
411809	XM_026441043	LOC411809	enolase-phosphatase E1	protein_coding	XP_026296828.1	GB52285	.	-4.33065	961.151	0.131885	-16.0335	7.45538e-58	1.23324e-56	10.7423	8.49453	10.2099	10.3492	10.2062	8.86051	8.92404	8.95439	1925	1658	1484	329	348	331	9.2244	9.96929	8.43112	1.57999	1.82775	1.79717	18.6088	21.7921	17.1491	2.69611	3.02282	3.15069
100577530	XM_003251145,XM_006568184	LOC100577530	uncharacterized LOC100577530, transcript variant X2	protein_coding	XP_003251193.2;XP_006568247.2	GB49794	.	-4.32206	5862.47	0.289176	-7.30254	2.82383e-13	1.11591e-12	13.3456	11.1053	12.7586	13.2581	12.3906	11.6081	11.4261	11.496	11119	13633	5895	2405	1888	1886	43.8376	67.2588	28.1475	9.53101	8.12951	8.39388	88.4356	147.022	57.2526	16.2638	13.445	14.7157
100578909	XM_006564680,XM_006564681,XM_016913624	LOC100578909	procollagen-lysine,2-oxoglutarate 5-dioxygenase 3, transcript variant X2	protein_coding	XP_006564743.1;XP_006564744.1;XP_016769113.2	GB41911	.	-4.31233	11867.5	0.131255	-16.0639	4.57161e-58	7.61099e-57	14.3678	12.1253	13.7569	13.9925	13.9524	12.5578	12.6151	12.539	21433	20364	20196	4280	4491	3752	162.525	193.058	180.98	32.7846	38.0627	32.4702	327.869	422.01	368.118	55.9439	62.9501	56.9248
410395	XM_393875	LOC410395	chromobox protein homolog 1	protein_coding	XP_393875.1	GB52058	.	-4.30781	2484.79	0.148205	-14.2165	7.23607e-46	9.37148e-45	12.1105	9.87065	11.6405	11.7829	11.5036	10.3807	10.2638	10.2984	5173	4469	3485	987	837	801	90.6777	98.3018	72.4155	17.3781	16.0882	15.8987	182.928	214.88	147.295	29.6541	26.6074	27.8727
100576765	XM_026440091	LOC100576765	uncharacterized LOC100576765	protein_coding	XP_026295876.1	GB53151	.	-4.29527	519.971	0.188104	-11.1787	5.18618e-29	4.20186e-28	9.85405	7.61768	9.46485	9.38598	9.20509	8.14666	7.88744	8.00673	1213	841	724	223	159	169	23.9652	20.843	16.9611	4.41379	3.43072	3.77782	48.3461	45.5611	34.4993	7.53172	5.6739	6.62305
726582	XM_001122309,XM_006562939,XM_026444896,XM_026444898,XM_026444899,XM_026444900,XM_026444901,XM_026444902,XM_026444903,XM_026444904,XM_026444905,XM_026444906,XM_026444908	LOC726582	prominin-like protein, transcript variant X13	protein_coding	XP_001122309.4;XP_006563002.1;XP_026300681.1;XP_026300683.1;XP_026300684.1;XP_026300685.1;XP_026300686.1;XP_026300687.1;XP_026300688.1;XP_026300689.1;XP_026300690.1;XP_026300691.1;XP_026300693.1	GB54145	.	-4.29513	1201.63	0.229499	-9.16212	5.08855e-20	2.85767e-19	11.0612	8.82624	10.4215	10.7971	10.5544	9.3354	9.0305	9.41878	2098	2293	1858	476	317	472	11.2565	15.4483	11.6507	2.55539	1.83586	2.84321	22.7083	33.7687	23.6977	4.36054	3.03624	4.98456
100577695	XR_001705984,XR_003306266,XR_003306267,XR_003306268,XR_003306269,XR_003306270	LOC100577695	uncharacterized LOC100577695, transcript variant X3	lncRNA	.	.	.	-4.29421	65.229	0.362011	-5.80753	6.34016e-09	1.83571e-08	6.86109	4.62854	6.67532	6.10994	6.375	5.07282	5.12198	5.22153	178	75	102	22	23	24	1.59644	0.863778	1.18109	0.155441	0.183547	0.206629	3.22057	1.88815	2.40237	0.265246	0.30356	0.36225
409736	XM_006568047,XM_006568051,XM_016915922,XM_393234	LOC409736	methylmalonate-semialdehyde dehydrogenase [acylating]-like protein, transcript variant X4	protein_coding	XP_006568110.1;XP_006568114.1;XP_016771411.1;XP_393234.2	GB40278	.	-4.29093	5243.35	0.131745	-15.9497	2.86369e-57	4.70685e-56	13.1876	10.9525	12.6032	12.8187	12.7062	11.4239	11.4037	11.3025	9844	9155	8448	2040	1948	1578	100.446	117.772	102.323	21.2081	22.1444	18.7165	202.634	257.441	208.128	36.1896	36.6236	32.8126
410520	XM_393999	LOC410520	uncharacterized oxidoreductase YjmC	protein_coding	XP_393999.3	GB52700	.	-4.28649	59.4918	0.327002	-6.42137	1.35055e-10	4.47669e-10	6.72617	4.49017	5.99743	6.18494	6.06977	4.87827	4.5577	4.75356	114	103	95	26	17	20	0.958701	1.08467	0.945558	0.221147	0.151535	0.183059	1.93403	2.371	1.92329	0.377367	0.250615	0.320929
100576949	XM_006568909	LOC100576949	uncharacterized LOC100576949	protein_coding	XP_006568972.2	GB55406	.	-4.28447	2918.47	0.162818	-12.8924	4.96728e-38	5.32975e-37	12.3416	10.1093	11.926	11.9523	11.7317	10.6457	10.4047	10.5676	6441	4956	4098	1216	885	993	74.8597	72.2773	56.4678	14.1963	11.2721	13.0622	151.018	157.992	114.857	24.2247	18.6423	22.8998
726165	XM_026442305,XM_026442306,XM_026442307	LOC726165	fork head domain transcription factor slp1, transcript variant X1	protein_coding	XP_026298090.1;XP_026298091.1;XP_026298092.1	GB43876	.	-4.28066	1279.96	0.170507	-12.3035	8.67574e-35	8.37708e-34	11.1545	8.9215	10.7478	10.5756	10.6975	9.19097	9.48071	9.34169	2881	1817	2120	390	544	422	19.6644	15.5687	17.1465	2.66119	4.07944	3.25045	39.6699	34.0319	34.8764	4.54108	6.74678	5.6985
102654793	XR_001704969	LOC102654793	uncharacterized LOC102654793	lncRNA	.	.	.	-4.27653	38.268	0.471414	-4.44713	8.70263e-06	1.91287e-05	6.08973	3.85914	5.91145	5.39949	5.27019	4.5163	4.18996	4.13048	113	51	46	19	12	10	1.42058	0.805123	0.673224	0.23274	0.152362	0.142076	2.8658	1.75994	1.36935	0.397149	0.251984	0.249079
410107	XM_006558862,XM_393594	LOC410107	broad-complex core protein isoforms 1/2/3/4/5, transcript variant X2	protein_coding	XP_006558925.1;XP_393594.3	GB41167	.	-4.2728	155.293	0.347265	-6.03338	1.60561e-09	4.88738e-09	8.10607	5.88235	7.41168	7.89845	7.48745	6.22772	5.99033	6.60657	263	321	220	52	37	74	1.911	2.9452	1.89503	0.382562	0.288437	0.605663	3.85515	6.43798	3.85453	0.652806	0.477031	1.06181
726736	XM_001122457,XM_006571766	LOC726736	laminin subunit beta-1, transcript variant X2	protein_coding	XP_001122457.2;XP_006571829.1	GB48203	.	-4.26121	7139.01	0.130019	-16.0843	3.2886e-58	5.48383e-57	13.6305	11.4062	13.1305	13.2636	13.0669	11.807	11.7688	11.9025	14559	12461	10565	2577	2406	2595	47.5575	51.15	41.0075	8.45961	8.61674	9.6398	95.94	111.81	83.4102	14.4355	14.2508	16.8999
100576503	XR_120199	LOC100576503	uncharacterized LOC100576503	lncRNA	.	.	.	-4.25693	399.52	0.28117	-7.43258	1.06503e-13	4.32125e-13	9.4693	7.24626	8.73343	9.27086	8.8942	7.63244	7.87482	7.44303	645	828	588	142	186	100	9.358	15.0655	10.1072	2.06389	2.94559	1.63148	18.8783	32.932	20.5582	3.52184	4.87157	2.86022
551918	XM_624304	LOC551918	chromatin assembly factor 1 subunit B	protein_coding	XP_624307.2	GB53136	.	-4.25196	1271.01	0.127393	-16.3912	2.21005e-60	3.83398e-59	11.1406	8.91851	10.6512	10.7438	10.5857	9.32072	9.39386	9.28805	2631	2163	1906	463	495	399	26.5139	27.3544	22.7665	4.68473	5.46682	4.55415	53.4878	59.7946	46.3075	7.99406	9.04129	7.98407
552186	XM_006570718,XM_624564	LOC552186	cell division cycle protein 20 homolog, transcript variant X1	protein_coding	XP_006570781.1;XP_624567.3	GB47460	.	-4.24885	1261.59	0.184432	-11.3162	1.09071e-29	9.02107e-29	11.1281	8.90842	10.5572	10.8873	10.5363	9.40841	9.37549	9.27399	2350	2451	1780	500	470	380	22.2107	29.0485	19.95	4.73415	4.87025	4.04608	44.8066	63.4977	40.5788	8.07838	8.05467	7.09336
410399	XM_026444799	LOC410399	protein bowel	protein_coding	XP_026300584.1	GB49901	.	-4.24878	103.471	0.32863	-6.35075	2.14262e-10	6.98772e-10	7.52051	5.29979	6.73309	7.27405	7.03108	5.82378	5.51291	5.83408	159	206	167	43	28	39	3.4634	5.61658	4.29506	0.933123	0.648547	0.95701	6.98688	12.2774	8.73625	1.59229	1.0726	1.67777
411124	XM_006569945,XM_006569946,XM_016912300,XM_394598	LOC411124	phosphoinositide 3-kinase adapter protein 1, transcript variant X4	protein_coding	XP_006570008.2;XP_006570009.2;XP_016767789.2;XP_394598.6	GB41282	.	-4.24866	3146.06	0.203773	-10.2418	1.28774e-24	8.83777e-24	12.4453	10.2274	11.8645	12.2216	11.7286	10.6328	10.5538	10.6871	5993	6398	4040	1177	1046	1127	21.8313	31.187	18.7508	4.12546	3.84412	4.40288	44.0413	68.1723	38.1396	7.03971	6.3576	7.71888
552805	XM_006567813,XM_625180	LOC552805	protein shifted, transcript variant X2	protein_coding	XP_006567876.1;XP_625183.2	GB44651	.	-4.24604	809.921	0.250105	-8.34099	7.36733e-17	3.537e-16	10.4889	8.2711	9.93597	10.1876	9.92301	8.68992	8.41564	8.9374	1553	1497	1186	296	204	357	15.5351	18.812	14.0937	2.99925	2.26198	4.10554	31.3396	41.1215	28.667	5.11794	3.74098	7.1976
100576349	XM_003251834,XM_006572110,XM_006572111,XM_026440917	LOC100576349	growth arrest-specific protein 1, transcript variant X4	protein_coding	XP_003251882.2;XP_006572173.2;XP_006572174.2;XP_026296702.1	GB54569	.	-4.24445	520.665	0.194135	-10.7429	6.39736e-27	4.80244e-26	9.8515	7.63282	9.40189	9.56193	9.23483	8.04652	8.21878	8.02036	1083	953	707	181	219	157	13.1058	14.074	9.88112	2.2295	2.93324	2.14846	26.4389	30.7646	20.0984	3.80443	4.85114	3.76656
726743	XM_006570003	LOC726743	doublesex- and mab-3-related transcription factor A2	protein_coding	XP_006570066.1	GB46472	.	-4.24297	83.6053	0.37385	-5.5773	2.4428e-08	6.74727e-08	7.21088	4.998	6.83898	6.88394	6.29389	5.47198	5.12632	5.56139	200	157	89	34	21	34	0.75401	0.743566	0.397891	0.12762	0.08331	0.141977	1.5211	1.62538	0.809318	0.217772	0.137783	0.248905
100577120	XM_003249254	LOC100577120	dual specificity protein kinase TTK	protein_coding	XP_003249302.2	GB49084	.	-4.239	544.014	0.155409	-13.408	5.42733e-41	6.28038e-40	9.91529	7.69965	9.48854	9.49316	9.33901	8.04365	8.12068	8.20465	1191	897	793	183	197	200	6.51076	6.15124	5.14056	1.0049	1.17736	1.23386	13.1345	13.4461	10.456	1.71478	1.94718	2.16314
408510	XM_006563565	LOC408510	uncharacterized LOC408510	protein_coding	XP_006563628.2	.	.	-4.23522	692.118	0.280289	-7.4296	1.08926e-13	4.41782e-13	10.2595	8.04718	9.91448	10.0271	9.32874	8.45941	8.35681	8.60928	1628	1364	692	251	216	270	19.4393	20.4423	9.79618	3.00833	2.82237	3.64461	39.2158	44.6853	19.9257	5.13344	4.66779	6.38951
113219187	XR_003305938	LOC113219187	uncharacterized LOC113219187	lncRNA	.	.	.	-4.22002	169.794	0.322611	-6.43886	1.20371e-10	4.00411e-10	8.23795	6.02629	8.01573	7.26359	7.66054	6.3796	6.24706	6.4447	488	173	267	65	54	63	17.0148	7.53487	11.034	2.25162	2.05206	2.45568	34.3248	16.4706	22.4435	3.84218	3.3938	4.30516
409474	XM_026443953	LOC409474	laminin subunit gamma-1	protein_coding	XP_026299738.1	GB46618	.	-4.2147	9144.34	0.169575	-12.239	1.92306e-34	1.83794e-33	13.9833	11.7761	13.52	13.7188	13.3057	12.2298	12.2024	12.2101	18959	17322	11798	3481	3294	3049	59.0181	67.6695	43.5391	10.8874	11.247	10.7495	119.06	147.92	88.5595	18.5784	18.6008	18.8453
107965117	XR_001704627	LOC107965117	uncharacterized LOC107965117	lncRNA	.	.	.	-4.2029	86.5686	0.306204	-6.76473	1.33556e-11	4.74877e-11	7.2613	5.05665	6.72641	6.88582	6.75656	5.65889	5.21392	5.61379	169	149	135	39	21	33	2.18056	2.40566	2.06427	0.505363	0.291146	0.483109	4.39894	5.25858	4.19877	0.862355	0.481513	0.846959
100577472	XM_006571991,XM_006571992,XM_006571993,XM_006571995,XM_026441689	LOC100577472	insulin gene enhancer protein ISL-1, transcript variant X5	protein_coding	XP_006572054.1;XP_006572055.1;XP_006572056.1;XP_006572058.1;XP_026297474.1	GB45757	.	-4.20109	223.729	0.257173	-8.05204	8.14274e-16	3.70099e-15	8.63003	6.42367	7.95737	8.3945	8.06811	6.97154	6.87162	6.68907	382	444	331	97	84	61	2.87862	4.00016	2.94238	0.73458	0.589767	0.614876	5.80718	8.74404	5.98487	1.25349	0.975385	1.07797
100577140	XM_003251369,XM_006569589	LOC100577140	UDP-glucuronosyltransferase 2B19, transcript variant X1	protein_coding	XP_003251417.1;XP_006569652.1	GB44735	.	-4.19767	1820.05	0.126415	-16.3714	3.06016e-60	5.29095e-59	11.6558	9.45255	11.2132	11.2106	11.1853	9.864	9.81899	9.99953	3838	2869	2887	655	606	693	34.7139	32.5401	30.9417	5.92007	5.98371	7.06421	70.0301	71.1301	62.9361	10.102	9.89617	12.3846
727239	XM_026441842	LOC727239	protein P54-like	protein_coding	XP_026297627.1	GB46250	.	-4.19181	2144.43	0.105335	-19.6285	8.82104e-86	2.35883e-84	11.8917	9.69012	11.3677	11.4843	11.4177	10.1071	10.0914	10.1388	4228	3562	3440	799	767	745	46.6315	49.3014	44.979	8.85158	9.27459	9.30311	94.0719	107.769	91.4883	15.1044	15.3388	16.3097
412544	XM_006569940,XM_016912342	LOC412544	protein dopey-1 homolog, transcript variant X1	protein_coding	XP_006570003.1;XP_016767831.1	GB41287	.	-4.16576	6687.37	0.139372	-14.7704	2.27373e-49	3.17584e-48	13.5302	11.3382	12.963	13.223	13.0958	11.7429	11.8475	11.8234	12139	11833	10750	2332	2597	2312	27.253	33.3308	28.6122	5.26075	6.39197	5.87979	54.9787	72.8585	58.1979	8.97698	10.5714	10.3081
107964817	XR_001703865	LOC107964817	uncharacterized LOC107964817	lncRNA	.	.	.	-4.16505	14.7867	0.606305	-3.39488	0.000686576	0.00124243	4.70832	2.51568	4.13383	4.40232	4.09848	3.02652	3.15033	3.09965	28	28	21	5	6	5	0.116972	0.150008	0.102471	0.020982	0.024268	0.019835	0.235973	0.327906	0.208429	0.035804	0.040136	0.034773
408961	XM_026442500	LOC408961	apolipophorins	protein_coding	XP_026298285.1	GB54507	.	-4.16355	190118	0.188613	-10.9103	1.02972e-27	8.02172e-27	18.3581	16.1682	17.7044	18.1266	17.8635	16.6182	16.5049	16.7043	320864	367735	291962	72218	61387	71925	558.352	803.049	602.3	126.265	117.187	141.78	1126.39	1755.4	1225.09	215.46	193.809	248.56
726750	XM_001122470,XM_006561783,XM_006561784,XM_006561785,XM_016914103	LOC726750	fibroin heavy chain, transcript variant X5	protein_coding	XP_001122470.3;XP_006561846.2;XP_006561847.2;XP_006561848.2;XP_016769592.2	GB42621	.	-4.14779	9216.96	0.840889	-2.44068	0.0146594	0.0221642	14.0026	11.8061	12.4869	12.7132	14.2495	12.0121	12.1379	12.1793	7097	6796	32031	3096	3516	3383	28.4538	33.8416	143.801	11.42	14.0514	14.1795	57.4012	73.975	292.494	19.4871	23.2389	24.8586
410985	XM_394460	LOC410985	palmitoyltransferase ZDHHC23	protein_coding	XP_394460.1	GB53020	.	-4.14449	615.146	0.274462	-7.47351	7.80858e-14	3.17949e-13	10.0834	7.90195	9.4792	9.84314	9.25452	7.97627	8.38246	8.2834	1191	1276	735	171	273	223	13.3893	18.0027	9.79713	1.93124	3.36323	2.833	27.0109	39.3525	19.9276	3.29548	5.56227	4.96665
107964584	XR_001703343,XR_003304897	LOC107964584	uncharacterized LOC107964584, transcript variant X1	lncRNA	.	.	.	-4.14092	35.7925	0.424921	-4.82432	1.40484e-06	3.33581e-06	5.987	3.79467	5.33158	5.46724	5.7692	4.40051	4.315	4.26505	60	52	73	15	13	11	1.65449	1.82835	2.61384	0.387394	0.357568	0.324355	3.33769	3.99662	5.31661	0.661052	0.591364	0.568639
100577801	XM_003250858,XM_006566358,XM_006566361,XM_006566362,XM_016914823,XM_016914830,XM_016914834,XM_026443830,XM_026443831,XM_026443832,XM_026443833,XM_026443834,XM_026443835,XM_026443836,XM_026443837,XM_026443839	LOC100577801	zinc finger protein ush, transcript variant X13	protein_coding	XP_003250906.2;XP_006566421.2;XP_006566424.2;XP_006566425.2;XP_016770312.2;XP_016770319.2;XP_016770323.2;XP_026299615.1;XP_026299616.1;XP_026299617.1;XP_026299618.1;XP_026299619.1;XP_026299620.1;XP_026299621.1;XP_026299622.1;XP_026299624.1	GB45131	.	-4.14042	2423.94	0.146922	-13.9514	3.08288e-44	3.87594e-43	12.0637	9.88094	11.5227	11.7473	11.4813	10.3205	10.3004	10.2331	4717	4423	3500	958	915	773	18.1757	22.4931	15.1563	2.69553	3.51778	3.1116	36.6667	49.1682	30.8283	4.59967	5.81788	5.45507
102654533	XM_006558737	LOC102654533	protein pangolin, isoforms A/H/I/S	protein_coding	XP_006558800.1	.	.	-4.1334	102.562	0.309403	-6.61703	3.66488e-11	1.26433e-10	7.50058	5.32531	7.0616	7.05182	6.94572	5.38936	5.824	5.95234	222	165	153	24	42	45	1.46268	1.36865	1.1934	0.155136	0.301722	0.336952	2.95073	2.99176	2.42741	0.264725	0.499004	0.590724
552695	XM_006570348,XM_625071	LOC552695	RCC1 and BTB domain-containing protein 1, transcript variant X1	protein_coding	XP_006570411.1;XP_625074.3	GB43127	.	-4.12855	2330.16	0.127522	-16.0414	6.56555e-58	1.0878e-56	12.0075	9.82798	11.6639	11.5342	11.4412	10.2432	10.2572	10.2656	5432	3576	3360	872	868	804	51.3584	42.4227	37.5913	8.22782	8.93067	8.55199	103.608	92.7327	76.4617	14.04	14.77	14.9929
113218736	XM_026440276	LOC113218736	structural maintenance of chromosomes protein 1B-like	protein_coding	XP_026296061.1	.	.	-4.12674	19.9669	0.600829	-3.40363	0.000664957	0.00120585	5.14145	2.96195	4.87684	4.45126	4.38609	3.73617	3.04696	3.32797	55	27	26	12	4	6	1.66608	1.00832	0.937153	0.343341	0.133673	0.192696	3.36106	2.20411	1.90619	0.585881	0.221076	0.337824
725041	XM_001120937	LOC725041	leucine-rich repeat-containing protein 15	protein_coding	XP_001120937.2	GB47740	.	-4.11497	140.415	0.585027	-3.48853	0.000485693	0.000891892	7.95346	5.78173	7.32087	7.43471	7.44659	5.80404	5.15022	6.73215	269	226	236	37	13	99	2.3061	2.43959	2.40387	0.314523	0.119425	0.962704	4.6522	5.33275	4.88952	0.536704	0.19751	1.68776
724687	XM_001120578,XM_006565051,XM_026444715	LOC724687	disks large-associated protein 5, transcript variant X1	protein_coding	XP_001120578.2;XP_006565114.1;XP_026300500.1	GB49919	.	-4.11253	405.175	0.30076	-6.78292	1.17774e-11	4.205e-11	9.48189	7.31034	8.95465	9.01333	8.92671	7.4726	7.34377	8.02521	833	662	627	123	102	212	4.98085	4.97895	4.43843	0.736912	0.681345	1.44958	10.0481	10.8836	9.02786	1.25747	1.12684	2.54132
100577163	XM_016916939	LOC100577163	insulin-like growth factor-binding protein complex acid labile subunit	protein_coding	XP_016772428.2	.	.	-4.11101	16603.4	0.237137	-8.6005	7.93684e-18	4.00802e-17	14.8358	12.6656	14.4514	14.6148	13.9742	13.1768	13.0025	13.0667	37129	32713	17643	7069	5599	5555	492.608	544.669	277.498	94.2226	81.4798	83.4792	993.762	1190.6	564.438	160.782	134.755	146.351
408464	XM_006562911,XM_006562913,XM_016916041	LOC408464	protein HGV2, transcript variant X1	protein_coding	XP_006562974.2;XP_006562976.2;XP_016771530.2	GB54156	.	-4.10956	4421.95	0.174219	-11.7036	1.22163e-31	1.07316e-30	12.9283	10.7572	12.4635	12.5909	12.1866	11.0871	11.1762	11.0822	9541	8108	5589	1628	1771	1452	99.7498	106.719	69.1973	16.9506	20.3251	16.9274	201.23	233.279	140.749	28.9246	33.6147	29.6761
100576993	XM_006557341,XM_016911834	LOC100576993	zinc finger protein 1, transcript variant X1	protein_coding	XP_006557404.1;XP_016767323.1	.	.	-4.10598	6317.08	0.130035	-15.6706	2.40183e-55	3.83772e-54	13.4447	11.273	12.8913	13.0006	12.9553	11.5376	11.6491	11.7357	12383	10350	10213	2118	2372	2410	54.136	56.6872	52.8559	9.23839	11.3153	11.8565	109.211	123.914	107.51	15.7645	18.7139	20.7861
113218552	XR_003304721,XR_003304722	LOC113218552	uncharacterized LOC113218552, transcript variant X1	lncRNA	.	.	.	-4.10209	73.108	0.44324	-4.59426	4.34296e-06	9.85666e-06	7.01263	4.83465	6.16251	6.76646	6.80704	5.73033	5.20402	5.12547	94	133	143	43	21	17	0.20858	0.367783	0.380522	0.093719	0.050395	0.041188	0.420779	0.803945	0.773991	0.159923	0.083346	0.072209
100578337	XM_003249471,XM_006559593,XM_006559594,XM_006559596,XM_016913438,XM_016913439,XM_016913440	LOC100578337	uncharacterized LOC100578337, transcript variant X2	protein_coding	XP_003249519.2;XP_006559656.1;XP_006559657.1;XP_006559659.1;XP_016768927.1;XP_016768928.1;XP_016768929.1	GB40521	.	-4.09874	1380.79	0.142448	-14.2871	2.63172e-46	3.45606e-45	11.2499	9.08104	10.7848	10.793	10.611	9.50766	9.34857	9.40123	3021	2283	1966	584	473	462	8.94508	8.86817	7.29413	1.92232	1.60563	1.7106	18.0453	19.3851	14.8364	3.28026	2.65548	2.99893
102655807	XR_003304359,XR_003304360,XR_003304361,XR_003304362,XR_003304363,XR_003304364	LOC102655807	uncharacterized LOC102655807, transcript variant X4	lncRNA	.	.	.	-4.09449	56.7835	0.367561	-5.53292	3.14952e-08	8.61174e-08	6.64997	4.47254	6.11133	5.93183	6.19526	5.01275	4.87014	4.46084	121	76	102	28	23	12	0.71254	0.545358	0.709347	0.165587	0.151632	0.072002	1.43744	1.19211	1.44283	0.282558	0.250777	0.12623
552221	XM_003251597,XM_006570752,XM_006570753,XM_006570754,XM_006570755,XM_006570756,XM_006570757,XM_006570758,XM_006570759,XM_006570760,XM_006570761,XM_006570762,XM_006570763,XM_016911317	LOC552221	F-BAR domain only protein 2, transcript variant X3	protein_coding	XP_003251645.1;XP_006570815.1;XP_006570816.1;XP_006570817.1;XP_006570818.1;XP_006570819.1;XP_006570820.1;XP_006570821.1;XP_006570822.1;XP_006570823.1;XP_006570824.1;XP_006570825.1;XP_006570826.1;XP_016766806.1	GB47466	.	-4.09223	2807.85	0.221941	-9.15957	5.21037e-20	2.92449e-19	12.2783	10.1069	11.7998	11.5152	12.11	10.5968	10.5342	10.5309	5627	3148	5933	1131	1025	936	24.2386	17.0418	30.1603	4.85556	4.86777	4.51164	48.8977	37.2521	61.3467	8.28556	8.05057	7.90954
725967	XM_006559535,XM_006559536	LOC725967	D-3-phosphoglycerate dehydrogenase, transcript variant X1	protein_coding	XP_006559598.1;XP_006559599.1	GB40503	.	-4.08731	4324.84	0.326911	-6.21316	5.19291e-10	1.63718e-09	12.9007	10.7315	11.8964	12.3313	12.914	11.1513	11.114	11.271	4993	5905	10885	1596	1491	1657	43.3469	64.4945	112.36	13.6944	14.1701	16.0663	87.4459	140.98	228.543	23.3682	23.4352	28.1664
100576247	XM_006559225,XM_006559226,XM_006559227,XM_006559228,XM_006559230,XR_003305537,XR_003305538	LOC100576247	frizzled 2, transcript variant X4	protein_coding	XP_006559288.1;XP_006559289.1;XP_006559290.1;XP_006559291.1;XP_006559293.1	GB12765	.	-4.08696	10253.5	0.218069	-9.3137	1.23451e-20	7.16281e-20	14.139	11.977	13.7338	13.9064	13.3076	12.403	12.3759	12.3779	22546	20041	11301	4009	3796	3489	66.6706	74.4084	39.6376	12.1212	12.3069	11.9811	134.498	162.651	80.6238	20.6837	20.3538	21.0045
552393	NM_001142461	Tmem98	transmembrane protein 98	protein_coding	NP_001135933.1	GB40417	.	-4.08487	947.602	0.165392	-12.2756	1.22432e-34	1.17667e-33	10.706	8.54267	10.3782	10.275	10.1245	9.02316	8.86893	9.05664	2206	1491	1321	380	307	355	50.9533	43.2184	36.171	8.8199	7.75965	9.28293	102.79	94.4721	73.5727	15.0503	12.8333	16.2743
725324	XM_001121184,XM_006566465	LOC725324	uncharacterized LOC725324, transcript variant X2	protein_coding	XP_001121184.1;XP_006566528.1	GB45177	.	-4.08342	774.246	0.132933	-15.2691	1.22823e-52	1.8347e-51	10.4143	8.25085	9.90006	10.0316	9.91707	8.68267	8.60639	8.70432	1527	1306	1202	303	270	279	10.3401	11.0088	9.72915	1.7896	1.70835	1.89282	20.8595	24.0644	19.7893	3.05378	2.82536	3.31838
410671	XM_006571367,XM_006571368,XM_006571369,XM_016914354,XM_016914371	LOC410671	proto-oncogene tyrosine-protein kinase ROS, transcript variant X1	protein_coding	XP_006571430.2;XP_006571431.2;XP_006571432.2;XP_016769843.2;XP_016769860.2	GB51619	.	-4.08016	3501.93	0.143818	-14.1055	3.51388e-45	4.50003e-44	12.5902	10.429	12.0825	12.3022	12.0173	10.8477	10.8655	10.8583	6855	6402	4964	1327	1327	1206	15.6839	18.3682	13.4645	3.04739	3.33067	3.1237	31.6399	40.1514	27.387	5.20009	5.50844	5.47629
102654482	XM_006564151,XM_026442003	LOC102654482	uncharacterized LOC102654482, transcript variant X1	protein_coding	XP_006564214.1;XP_026297788.1	.	.	-4.07386	67.9654	0.377322	-5.37047	7.85314e-08	2.07953e-07	6.90269	4.75103	6.42482	6.44918	6.43638	4.96359	4.94237	5.5657	139	107	109	19	18	37	1.95259	1.84734	1.81036	0.260653	0.280576	0.549728	3.93905	4.03814	3.68232	0.44478	0.46403	0.963751
102655195	XR_001705762	LOC102655195	uncharacterized LOC102655195	lncRNA	.	.	.	-4.07232	28.6223	0.514303	-3.93903	8.18121e-05	0.000162898	5.65699	3.49294	5.36872	5.06747	4.81043	4.16986	3.83205	3.56978	77	43	34	16	10	6	1.99354	1.38933	1.03799	0.407277	0.260085	0.161849	4.02165	3.03696	2.11129	0.694981	0.430142	0.283744
551776	XM_006564194,XM_016912458,XM_016912460,XR_001703174,XR_001703175	LOC551776	putative mediator of RNA polymerase II transcription subunit 26, transcript variant X1	protein_coding	XP_006564257.2;XP_016767947.2;XP_016767949.2	GB42025	.	-4.07016	31.2877	0.543237	-3.72781	0.00019315	0.000371264	5.78001	3.63151	5.11376	5.62562	5.21401	4.0335	3.7531	4.54542	51	65	44	10	6	18	0.171513	0.281935	0.172727	0.032972	0.018531	0.067518	0.346002	0.616289	0.351331	0.056264	0.030647	0.118369
410144	XM_393627	LOC410144	rac GTPase-activating protein 1	protein_coding	XP_393627.4	GB47768	.	-4.06089	597.451	0.127468	-15.8612	1.17651e-56	1.92455e-55	10.0394	7.88262	9.56198	9.59074	9.523	8.31478	8.26515	8.23489	1243	959	925	242	223	197	10.3113	9.98694	9.09251	2.01015	2.02646	1.85063	20.8015	21.8307	18.4944	3.43013	3.35145	3.24441
107964798	XR_001703837	LOC107964798	uncharacterized LOC107964798	lncRNA	.	.	.	-4.05127	1135.63	0.187376	-10.7718	4.67968e-27	3.52581e-26	10.9629	8.81288	10.414	10.6996	10.3468	9.17547	9.14085	9.32148	2164	2157	1564	417	391	446	24.5456	30.7104	21.0269	4.75268	4.8633	5.7211	49.517	67.1306	42.7692	8.11001	8.04317	10.0299
725589	XM_006569001,XM_006569002	LOC725589	centrosomal protein of 120 kDa, transcript variant X1	protein_coding	XP_006569064.1;XP_006569065.1	GB55366	.	-4.04847	307.398	0.174223	-11.5793	5.24864e-31	4.51471e-30	9.08127	6.92658	8.61102	8.54966	8.66994	7.34621	7.43022	7.22091	637	449	523	120	130	92	4.94763	4.2996	4.68351	0.748613	0.99703	0.644384	9.98109	9.3986	9.52637	1.27744	1.64894	1.1297
408520	XM_392065	LOC408520	upstream activation factor subunit spp27	protein_coding	XP_392065.2	GB50183	.	-4.03106	15518.2	0.128402	-15.6629	2.71048e-55	4.3242e-54	14.735	12.5908	14.2783	14.3838	14.1544	13.0437	12.9407	13.0088	32213	26823	21992	6343	5477	5457	259.981	271.668	210.417	51.4309	48.486	49.8895	524.472	593.844	427.993	87.762	80.1885	87.4633
413620	XM_006559648,XM_006559649,XM_397062	LOC413620	uncharacterized LOC413620, transcript variant X1	protein_coding	XP_006559711.2;XP_006559712.2;XP_397062.3	GB40343	.	-4.02775	1132.41	0.158218	-12.7038	5.6291e-37	5.85721e-36	10.9604	8.81524	10.4353	10.5026	10.6145	9.32752	9.11258	9.30691	2152	1727	1995	480	360	420	10.9349	10.7993	11.9404	2.69231	2.19671	2.62195	22.0594	23.6063	24.287	4.59418	3.63303	4.59664
412125	XM_006569784,XM_016913793,XM_026442321	LOC412125	ubiquitin-conjugating enzyme E2-24 kDa, transcript variant X3	protein_coding	XP_006569847.1;XP_016769282.1;XP_026298106.1	GB51664	.	-4.02066	989.75	0.220942	-9.08577	1.02967e-19	5.7049e-19	10.7632	8.6237	10.3157	10.451	10.2119	9.06378	8.82521	9.26792	2018	1733	1405	382	276	438	22.4667	24.1864	18.4729	4.256	3.35542	5.49161	45.3231	52.8695	37.5744	7.26247	5.54936	9.62756
411297	XM_026443028,XM_026443029,XM_026443030,XM_394771	LOC411297	insulin-like peptide receptor, transcript variant X2	protein_coding	XP_026298813.1;XP_026298814.1;XP_026298815.1;XP_394771.5	GB53353	.	-4.01893	120.793	0.297731	-6.74034	1.58012e-11	5.58945e-11	7.73046	5.58799	7.25886	7.3139	7.298	6.28803	5.7114	6.06755	242	192	195	63	29	43	0.715832	0.72228	0.651603	0.161909	0.095009	0.134962	1.44408	1.57885	1.32538	0.276284	0.157131	0.236609
113218526	XR_001705310,XR_001705311,XR_003305937	LOC113218526	uncharacterized LOC113218526, transcript variant X3	lncRNA	.	.	.	-4.01256	1274.84	0.181235	-11.0603	1.95338e-28	1.55099e-27	11.1279	8.99023	10.6786	10.7333	10.4174	9.45573	9.27063	9.24159	2801	2216	1669	576	453	401	32.0742	31.2411	22.6367	6.57465	5.58284	5.1607	64.7047	68.2906	46.0436	11.219	9.23319	9.04744
551736	XM_006564356,XM_006564357,XM_006564358,XM_006564359,XM_006564361,XR_003305789	LOC551736	nephrin, transcript variant X1	protein_coding	XP_006564419.1;XP_006564420.1;XP_006564421.1;XP_006564422.1;XP_006564424.1	GB47243	.	-4.01209	97.5556	0.538511	-3.72203	0.000197629	0.000379451	7.4179	5.28685	6.75602	7.11131	6.76784	5.30326	4.93802	6.20787	176	188	138	25	14	67	0.47871	0.648477	0.443019	0.06506	0.039647	0.209185	0.965723	1.41752	0.90111	0.111019	0.06557	0.36673
100577020	XM_003251622,XM_016912603,XR_001703308,XR_001703309,XR_001703310,XR_001703311,XR_001703312,XR_001703313,XR_001703314	LOC100577020	uncharacterized LOC100577020, transcript variant X6	protein_coding	XP_003251670.2;XP_016768092.1	.	.	-4.00042	580.124	0.252943	-7.90753	2.62537e-15	1.16455e-14	9.98936	7.85715	9.29953	9.82494	9.37912	8.22812	8.4026	8.12041	953	1209	800	218	263	171	15.2346	23.7509	15.3163	3.45021	4.26339	3.04033	30.7335	51.9176	31.1536	5.88747	7.051	5.33013
724979	XM_001120879,XM_016913809	LOC724979	forkhead box protein A2-A-like, transcript variant X1	protein_coding	XP_001120879.2;XP_016769298.2	GB41986	.	-3.99869	80.2816	0.376742	-5.30742	1.11186e-07	2.90843e-07	7.13695	5.00126	6.32042	7.02914	6.67835	5.43554	5.64127	5.37943	110	171	124	29	37	24	0.516845	1.00744	0.689427	0.134768	0.190743	0.123187	1.04266	2.20219	1.40231	0.229969	0.315461	0.215964
412092	XM_006569764,XM_006569766,XM_006569768,XM_016913640,XM_016913641,XM_016913642	LOC412092	myosin heavy chain, non-muscle, transcript variant X1	protein_coding	XP_006569827.1;XP_006569829.1;XP_006569831.1;XP_016769129.1;XP_016769130.1;XP_016769131.1	GB51734	.	-3.97734	3062.9	0.210385	-9.46741	2.86882e-21	1.72363e-20	12.3885	10.2653	11.8039	12.2074	11.8149	10.7203	10.558	10.8144	5405	6079	4229	1224	979	1230	15.1949	21.4648	14.1079	3.41984	2.9995	3.88433	30.6533	46.9204	28.6959	5.83564	4.96073	6.80978
107965657	XM_016916914,XM_026445842	LOC107965657	origin recognition complex subunit 1, transcript variant X1	protein_coding	XP_016772403.2;XP_026301627.1	.	.	-3.96786	338.011	0.234833	-8.46711	2.51554e-17	1.24475e-16	9.21229	7.09056	8.83211	8.51415	8.71024	7.17207	7.49307	7.54915	800	437	549	98	142	139	8.2224	5.63984	6.69868	1.00668	1.59371	1.59975	16.5874	12.3283	13.6253	1.71781	2.63577	2.80458
113218871	XR_003304928	LOC113218871	uncharacterized LOC113218871	lncRNA	.	.	.	-3.96692	15.8901	0.781242	-2.54469	0.0109374	0.0168981	4.79667	2.6842	4.80238	4.19851	3.37126	2.88843	3.40996	3.0801	56	23	9	4	9	5	0.290409	0.147286	0.051828	0.021149	0.050195	0.027632	0.585856	0.321955	0.105419	0.036089	0.083015	0.048442
104794345	NR_127325,rna-Mir6049	Mir6049	microRNA 6049	miRNA	.	.	.	-3.96361	21.4092	0.592957	-3.35069	0.000806116	0.00144482	5.22468	3.10657	4.44561	5.19484	4.51632	3.68792	3.45304	3.76799	31	51	26	9	6	9	7.05477	14.5196	6.91345	1.77296	1.06229	2.03202	14.2319	31.7387	14.0621	3.02539	1.75687	3.56241
412948	XM_026446211,XM_026446212,XM_026446214	LOC412948	delta-1-pyrroline-5-carboxylate synthase, transcript variant X1	protein_coding	XP_026301996.1;XP_026301997.1;XP_026301999.1	GB47503	.	-3.95797	15416.3	0.156746	-12.6623	9.56694e-37	9.84546e-36	14.7227	12.6025	14.4302	14.1396	14.2088	13.022	12.9127	13.0773	37444	20970	23220	6172	5284	5918	183.231	128.852	134.833	30.3558	28.3628	32.7861	369.641	281.66	274.254	51.7994	46.9079	57.4787
725935	XM_006570993	LOC725935	claspin-like	protein_coding	XP_006571056.3	GB55723	.	-3.95695	410.487	0.148621	-13.352	1.15252e-40	1.32476e-39	9.49064	7.37345	9.0819	8.99681	9.03296	7.71641	7.79214	7.84813	885	609	652	148	159	156	4.12333	3.55931	3.60034	0.691369	0.808249	0.819798	8.3182	7.78038	7.32318	1.17976	1.33672	1.43722
100578919	XM_026440212,XM_026440213	LOC100578919	tax1-binding protein 1 homolog, transcript variant X1	protein_coding	XP_026295997.1;XP_026295998.1	GB54891	.	-3.95325	45.1983	0.411069	-4.8241	1.40634e-06	3.33859e-06	6.30519	4.18554	5.55042	6.13482	5.7936	4.74503	4.55079	4.6629	68	93	68	20	15	16	0.63462	1.08977	0.756758	0.186872	0.152645	0.168383	1.28025	2.38216	1.53926	0.31888	0.252453	0.295198
100578320	XR_001702430,XR_001702431,XR_001702432,XR_003304265,XR_003304266,XR_003304267	LOC100578320	uncharacterized LOC100578320, transcript variant X6	lncRNA	.	.	.	-3.95238	202.488	0.275038	-7.20891	5.64022e-13	2.18784e-12	8.46818	6.35359	8.05106	8.20821	7.79628	6.95399	6.53871	6.84341	426	374	254	97	56	76	2.12272	2.23447	1.41717	0.426726	0.272497	0.436673	4.28226	4.88437	2.88257	0.728168	0.450671	0.765548
725611	XM_026443243,XM_026443244,XM_026443245	LOC725611	DNA polymerase alpha catalytic subunit, transcript variant X3	protein_coding	XP_026299028.1;XP_026299029.1;XP_026299030.1	GB54600	.	-3.95158	754.676	0.175923	-11.2687	1.87281e-29	1.54033e-28	10.3685	8.25318	9.95806	9.87764	9.85302	8.60814	8.47776	8.79858	1654	1144	1152	287	239	323	6.89621	5.98636	5.68229	1.12529	1.02395	1.43072	13.9121	13.0857	11.5579	1.92021	1.69347	2.50826
409822	XM_393312	LOC409822	enhancer of split m7 protein	protein_coding	XP_393312.1	GB43778	.	-3.95057	1550.16	0.218764	-9.06026	1.30143e-19	7.17213e-19	11.4034	9.29036	10.7697	11.2134	10.7052	9.61461	9.72013	9.61318	2749	3201	1992	584	648	523	27.4111	40.0576	23.5411	5.84694	7.0897	5.90735	55.2977	87.5628	47.8832	9.97727	11.7253	10.3564
104794314	NR_127302,rna-Mir6000a,rna-Mir6000a-2	Mir6000a	microRNA 6000a	miRNA	.	.	.	-3.95052	13.3425	0.626575	-3.1633	0.00155991	0.00269525	4.54504	2.43538	4.0586	4.16477	4.09242	2.89558	3.03044	3.20162	26	22	21	4	5	6	4.72771	4.96447	4.55482	0.265423	0.562966	0.690835	9.53744	10.8519	9.26461	0.45292	0.93106	1.21113
724465	XM_001120327	LOC724465	enhancer of split mbeta protein	protein_coding	XP_001120327.2	.	.	-3.94483	510.752	0.231584	-8.54966	1.23455e-17	6.17992e-17	9.80186	7.68998	9.09407	9.57104	9.16726	8.09812	7.91035	8.06102	858	1033	715	219	171	188	10.5424	15.9413	10.419	2.69783	2.30015	2.61584	21.2677	34.8465	21.1925	4.60359	3.8041	4.58593
100578276	XM_003250009	LOC100578276	uncharacterized LOC100578276	protein_coding	XP_003250057.1	GB40610	.	-3.94197	62.9592	0.431319	-4.58805	4.47401e-06	1.01452e-05	6.78879	4.67137	5.99159	6.00968	6.65451	5.12868	4.73125	5.18872	98	75	148	28	16	27	0.478665	0.45705	0.855378	0.137298	0.084367	0.145139	0.965633	0.999075	1.73986	0.234287	0.139531	0.254449
102656548	XM_026441950,XM_026441951,XM_026441952,XM_026441953	LOC102656548	nucleoside diphosphate kinase homolog 5, transcript variant X4	protein_coding	XP_026297735.1;XP_026297736.1;XP_026297737.1;XP_026297738.1	.	.	-3.93166	343.702	0.237052	-8.33208	7.94354e-17	3.80126e-16	9.22968	7.12334	8.57631	9.00788	8.67669	7.41385	7.47088	7.65988	582	673	499	119	125	144	6.55595	9.84619	6.94151	1.3358	1.49893	1.73984	13.2256	21.523	14.1192	2.27943	2.47901	3.05018
551614	XM_006561997,XM_624005,XR_409268	LOC551614	calpain-D, transcript variant X2	protein_coding	XP_006562060.2;XP_624008.2	GB55904	.	-3.92991	2074.06	0.150012	-13.1622	1.44717e-39	1.61838e-38	11.8244	9.71656	11.3054	11.5018	11.3237	10.0368	10.2289	10.1172	3961	3617	3122	730	902	723	16.0625	17.585	14.4177	2.83809	3.76516	3.15912	32.4037	38.4395	29.326	4.84294	6.22702	5.53839
552447	XM_624820	LOC552447	clavesin-2	protein_coding	XP_624823.1	GB45147	.	-3.92075	18015.5	0.197702	-9.9702	2.05822e-23	1.34377e-22	14.9461	12.8381	14.7162	14.1913	14.4666	13.2367	13.1945	13.2353	46947	20762	28363	7255	6746	6498	709.937	394.007	508.459	110.225	111.914	111.312	1432.19	861.268	1034.22	188.088	185.089	195.146
100576828	XM_006571971,XM_006571972,XM_026445981	LOC100576828	protein maelstrom homolog, transcript variant X3	protein_coding	XP_006572034.2;XP_006572035.2;XP_026301766.1	GB40047	.	-3.91761	316.793	0.20568	-9.57784	9.90988e-22	6.08868e-21	9.11423	7.00697	8.54461	8.77728	8.77921	7.62556	7.41463	7.3798	553	526	544	150	113	99	6.99871	8.28173	8.0862	1.86162	1.55117	1.36356	14.1188	18.1032	16.4475	3.17668	2.5654	2.39052
724453	XM_001119958,XM_003251286	LOC724453	serine/threonine-protein kinase PAK 3, transcript variant X1	protein_coding	XP_001119958.2;XP_003251334.1	GB48749	.	-3.91479	1860.5	0.162207	-12.1384	6.60944e-34	6.21902e-33	11.6655	9.56446	11.206	11.3831	11.0477	9.91462	9.98905	10.0146	3774	3377	2486	686	735	695	13.9926	15.7013	10.9249	2.55335	2.98272	2.91711	28.2279	34.3218	22.2215	4.35706	4.93297	5.11411
113218562	XM_026441316	LOC113218562	trypsin-7-like	protein_coding	XP_026297101.1	.	.	-3.9143	58.5237	0.345946	-5.69093	1.26349e-08	3.56916e-08	6.67891	4.57041	6.16288	6.12427	6.23282	5.21328	4.7399	4.84722	119	86	99	32	17	18	1.24459	1.13231	1.23241	0.329153	0.189307	0.213774	2.51078	2.47513	2.50675	0.56167	0.313085	0.374776
551594	NM_001168700,XM_016916906,XM_026445701,XM_026445702	Ubx	ultrabithorax	protein_coding	NP_001162171.1;XP_016772395.1;XP_026301486.1;XP_026301487.1	GB51290	.	-3.91304	1292.09	0.217335	-9.05649	1.34711e-19	7.41594e-19	11.1379	9.03866	10.523	10.98	10.4954	9.39649	9.48295	9.44222	2247	2661	1690	485	527	460	5.10002	7.11462	4.37674	1.04583	1.23894	1.11755	10.2885	15.552	8.90239	1.78462	2.04903	1.95921
727456	XM_003251812	LOC727456	glucose-6-phosphate 1-epimerase	protein_coding	XP_003251860.1	GB41591	.	-3.9107	927.099	0.192542	-10.2182	1.64438e-24	1.12109e-23	10.6607	8.5611	10.1856	10.3479	10.0797	8.99486	8.77858	9.09253	1862	1642	1294	382	286	385	30.1892	33.4164	24.8622	6.21917	5.0711	7.0682	60.9021	73.0457	50.5703	10.6124	8.38684	12.3916
102655953	XM_026441394	LOC102655953	putative uncharacterized protein DDB_G0286901	protein_coding	XP_026297179.1	.	.	-3.90829	153.934	0.33186	-5.92581	3.10758e-09	9.23593e-09	8.06765	5.97029	7.26413	7.87085	7.32497	6.0339	6.41764	6.29386	244	335	201	46	72	57	2.84638	4.90861	2.78152	0.53786	0.92175	0.748599	5.74213	10.7298	5.65768	0.917809	1.52444	1.3124
100578030	XM_026443811,XM_026443812,XM_026443813,XM_026443814,XM_026443815,XM_026443816,XM_026443817,XM_026443818,XM_026443819	LOC100578030	antitrypsin, transcript variant X9	protein_coding	XP_026299596.1;XP_026299597.1;XP_026299598.1;XP_026299599.1;XP_026299600.1;XP_026299601.1;XP_026299602.1;XP_026299603.1;XP_026299604.1	GB48820	.	-3.88377	5753.85	0.742558	-2.6361	0.00838657	0.013174	13.3033	11.2023	12.1475	12.1696	13.5709	11.5785	11.606	11.635	5677	4359	18550	2217	2243	2130	73.2537	69.8039	280.649	28.9811	31.7467	31.844	147.778	152.586	570.847	49.4536	52.5044	55.8271
409260	XM_006566484,XM_006566485,XM_016915135,XM_392781	LOC409260	short-chain dehydrogenase/reductase family 16C member 6, transcript variant X1	protein_coding	XP_006566547.1;XP_006566548.1;XP_016770624.1;XP_392781.4	GB44980	.	-3.86855	5095.34	0.193101	-10.1076	5.11051e-24	3.40547e-23	13.1152	11.0314	12.4795	12.9306	12.642	11.544	11.3873	11.4802	8348	9883	7633	2223	1795	1846	52.4376	78.4331	57.361	14.8368	12.4515	13.2358	105.785	171.449	116.674	25.3176	20.5929	23.2041
410818	NM_001114188,XM_006568692,XM_016917992	Eyg	eyegone	protein_coding	NP_001107660.1;XP_006568755.1;XP_016773481.1	GB55405	.	-3.86585	475.171	0.237314	-8.22027	2.03048e-16	9.51799e-16	9.69168	7.6083	9.05913	9.51105	9.06257	8.09622	7.9891	7.88409	819	965	636	215	185	149	3.38546	5.00606	3.12064	0.892467	0.835898	0.690511	6.82964	10.9429	6.34746	1.52291	1.38245	1.21056
725603	XM_026443175,XM_026443176,XM_026443177	LOC725603	protein-cysteine N-palmitoyltransferase Rasp, transcript variant X1	protein_coding	XP_026298960.1;XP_026298961.1;XP_026298962.1	GB14963	.	-3.85953	169.113	0.23694	-8.22329	1.97988e-16	9.285e-16	8.20268	6.12224	7.861	7.78717	7.57309	6.40068	6.65733	6.50102	389	271	225	58	78	59	4.46619	3.90978	3.05145	0.662634	0.978221	0.732461	9.00986	8.54649	6.20672	1.13072	1.61783	1.28411
113218905	XR_003305052	LOC113218905	uncharacterized LOC113218905	lncRNA	.	.	.	-3.85238	108.583	0.405614	-4.79705	1.61016e-06	3.80148e-06	7.56865	5.48278	6.69183	6.91634	7.56748	5.72831	6.0778	5.91749	142	135	268	34	52	39	1.02085	1.21519	2.29117	0.24469	0.407998	0.318739	2.0594	2.6563	4.66029	0.417541	0.674768	0.558795
100578232	XM_003251166	LOC100578232	notch homolog 2 N-terminal-like protein	protein_coding	XP_003251214.1	GB44370	.	-3.83228	4209.39	0.105091	-18.443	5.93165e-76	1.34564e-74	12.8387	10.7667	12.4266	12.4259	12.2993	11.1767	11.128	11.1533	8992	6735	6120	1746	1611	1523	231.033	217.153	186.398	45.0699	45.3848	44.3115	466.075	474.68	379.139	76.9077	75.0596	77.6843
102656138	XR_003305541,XR_408250	LOC102656138	uncharacterized LOC102656138, transcript variant X1	lncRNA	.	.	.	-3.82507	103.155	0.401299	-4.82305	1.41376e-06	3.35468e-06	7.49198	5.41618	6.645	6.75641	7.30114	5.98251	5.32236	5.69362	157	132	233	58	25	37	1.92944	2.1013	3.50923	0.744454	0.313368	0.477073	3.89234	4.59328	7.13787	1.27034	0.518263	0.836376
113219100	XM_026443766	LOC113219100	uncharacterized LOC113219100	protein_coding	XP_026299551.1	.	.	-3.82442	1476.88	0.151635	-12.7625	2.65705e-37	2.78721e-36	11.3258	9.25792	10.8934	11.0242	10.7183	9.66658	9.66086	9.65245	3050	2606	1975	601	584	530	18.2918	19.6105	14.0424	3.61696	3.84205	3.59849	36.901	42.8671	28.5625	6.17201	6.35417	6.30866
552206	XM_026446132,XM_026446133	LOC552206	putative ATP-dependent RNA helicase me31b, transcript variant X2	protein_coding	XP_026301917.1;XP_026301918.1	GB40750	.	-3.82394	826.54	0.178706	-10.8282	2.53154e-27	1.93991e-26	10.489	8.42172	10.028	10.1621	10.0203	8.7278	8.79667	9.02412	1619	1390	1243	284	303	366	10.1771	11.5147	9.30906	1.74422	2.04586	2.54746	20.5307	25.1701	18.9348	2.97635	3.38355	4.46607
100576584	XM_026440747	LOC100576584	leucine-rich repeat-containing protein 74B	protein_coding	XP_026296532.1	GB48640	.	-3.81981	22.894	0.640938	-3.01668	0.00255564	0.004297	5.31553	3.25744	4.59545	4.72606	5.07268	3.41416	3.22058	4.19401	37	32	47	6	4	16	0.411728	0.443518	0.615406	0.061381	0.047732	0.192612	0.830599	0.969496	1.25175	0.104741	0.078941	0.337677
100578699	XM_003249898	LOC100578699	uncharacterized LOC100578699	protein_coding	XP_003249946.2	GB42892	.	-3.81909	84.2579	0.323571	-5.97466	2.30569e-09	6.92042e-09	7.19255	5.12644	6.66758	6.95526	6.43171	5.44615	5.60162	5.42901	166	166	101	32	38	28	0.525481	0.65677	0.378264	0.099721	0.131158	0.097204	1.06008	1.43565	0.769397	0.170165	0.216916	0.170413
411147	XM_394621,XR_411843	LOC411147	AP-2 complex subunit alpha, transcript variant X1	protein_coding	XP_394621.2	GB53540	.	-3.81845	2820.08	0.197291	-9.79763	1.15256e-22	7.29412e-22	12.2627	10.1932	11.9716	11.6134	11.9163	10.6408	10.4765	10.7522	6564	3414	4804	1156	922	1186	28.0578	18.5007	23.8467	4.86688	4.22933	5.62087	56.6022	40.4411	48.5046	8.30488	6.99469	9.85417
551460	XM_016912733,XM_016912734,XM_016912735,XM_016912736,XM_026441563,XM_026441564,XM_026441565,XM_026441566,XM_026441567,XM_026441568,XM_026441569	LOC551460	homeobox protein cut, transcript variant X10	protein_coding	XP_016768222.2;XP_016768223.2;XP_016768224.2;XP_016768225.2;XP_026297348.1;XP_026297349.1;XP_026297350.1;XP_026297351.1;XP_026297352.1;XP_026297353.1;XP_026297354.1	GB55715	.	-3.81806	2412.09	0.25291	-7.64241	2.13188e-14	8.97076e-14	12.0312	9.96749	11.2581	11.8509	11.4217	10.4166	10.0917	10.3488	3719	5032	3398	1124	746	932	12.8476	21.8004	13.8985	3.90607	2.83223	3.64844	25.918	47.654	28.2699	6.66534	4.68408	6.39623
100578715	XM_006564719,XM_026446449	LOC100578715	protein wntless, transcript variant X2	protein_coding	XP_006564782.1;XP_026302234.1	GB46580	.	-3.79707	732.275	0.142483	-13.5096	1.37347e-41	1.61837e-40	10.3125	8.25345	9.8347	9.95793	9.78768	8.71306	8.59222	8.61418	1457	1236	1075	324	274	258	14.865	15.9595	13.0644	3.27456	3.0577	3.00686	29.9879	34.8863	26.5732	5.58774	5.05698	5.27145
102655568	XR_001705525,XR_412200	LOC102655568	uncharacterized LOC102655568, transcript variant X2	lncRNA	.	.	.	-3.79546	23.9273	0.506254	-3.801	0.000144112	0.000279925	5.38198	3.3134	4.71071	4.71412	5.1492	3.76719	3.85195	3.6102	41	31	50	10	11	7	0.193732	0.185928	0.278202	0.045568	0.055205	0.057658	0.390825	0.406425	0.565869	0.077758	0.0913	0.101084
102656661	XM_016912860,XM_026441173,XM_026441174	LOC102656661	uncharacterized LOC102656661, transcript variant X3	protein_coding	XP_016768349.2;XP_026296958.1;XP_026296959.1	.	.	-3.7943	1420.53	0.136045	-14.1412	2.11737e-45	2.72513e-44	11.2678	9.21062	10.7377	10.9173	10.6979	9.58691	9.52891	9.54948	2762	2476	2053	599	547	514	7.55223	8.6259	6.80198	1.64873	1.44399	1.53833	15.2355	18.8555	13.8354	2.81341	2.38815	2.69691
409531	XM_006564420,XM_393037	LOC409531	NECAP-like protein CG9132, transcript variant X1	protein_coding	XP_006564483.1;XP_393037.2	GB47310	.	-3.78827	2972.53	0.332653	-5.77642	7.63068e-09	2.19215e-08	12.3372	10.2781	12.3729	11.3633	11.6649	10.679	10.6142	10.7155	9856	2647	3751	1222	1104	1146	164.615	55.5095	74.2561	20.5074	20.2831	21.7945	332.085	121.34	151.039	34.994	33.5452	38.2088
100578177	XM_026441948,XM_026441949	LOC100578177	uncharacterized LOC100578177, transcript variant X2	protein_coding	XP_026297733.1;XP_026297734.1	GB53779	.	-3.78562	128.602	0.275825	-6.96286	3.33422e-12	1.23487e-11	7.80457	5.74895	7.23809	7.22261	7.48905	6.1976	5.8609	6.24459	241	178	240	58	37	55	2.2054	2.0293	2.66154	0.51641	0.370346	0.558168	4.44906	4.4359	5.41363	0.881207	0.612497	0.978546
411772	XM_006560638,XM_026445663,XM_026445664,XM_026445665,XM_026445666	LOC411772	Y+L amino acid transporter 2, transcript variant X1	protein_coding	XP_006560701.1;XP_026301448.1;XP_026301449.1;XP_026301450.1;XP_026301451.1	GB49475	.	-3.77486	290.853	0.223134	-8.58867	8.79822e-18	4.43001e-17	8.97766	6.93129	8.62783	8.61307	8.36932	7.23306	7.23507	7.52437	647	478	385	104	102	133	4.49214	3.90664	3.22688	0.704447	0.757044	0.962514	9.06221	8.53961	6.56356	1.20207	1.25204	1.68742
100576224	XM_006563634,XM_016916661,XM_026445543,XM_026445544,XM_026445545	LOC100576224	carbonic anhydrase 2, transcript variant X2	protein_coding	XP_006563697.2;XP_016772150.1;XP_026301328.1;XP_026301329.1;XP_026301330.1	GB49982	.	-3.77238	76.5014	0.287492	-6.66271	2.68826e-11	9.34283e-11	7.0529	5.00164	6.62925	6.58466	6.54517	5.3145	5.57484	5.28301	163	117	116	28	38	24	2.41754	2.15877	2.1084	0.385619	0.614888	0.375163	4.87702	4.7189	4.28853	0.658023	1.01693	0.657714
410746	XM_026445456,XR_003306147	LOC410746	glucose dehydrogenase [FAD, quinone], transcript variant X2	protein_coding	XP_026301241.1	GB51816	.	-3.76466	53.9441	0.632644	-3.02306	0.00250234	0.00421288	6.54572	4.49776	5.71546	6.33653	6.01023	5.4057	3.99504	4.75394	78	110	82	42	5	17	0.504817	0.909714	0.639978	0.287296	0.031071	0.129103	1.01839	1.98856	1.30173	0.490244	0.051387	0.226336
102654542	XM_026440886	LOC102654542	uncharacterized LOC102654542	protein_coding	XP_026296671.1	.	.	-3.76146	156.391	0.290775	-6.57311	4.92762e-11	1.68867e-10	8.08229	6.04008	7.88635	7.56479	7.32951	6.48741	6.2665	6.47771	417	227	184	70	52	62	3.63941	2.48563	1.89818	0.606284	0.492875	0.607866	7.34195	5.4334	3.86094	1.03457	0.815142	1.06568
100576434	XM_003251413,XM_006569898	LOC100576434	protein atonal, transcript variant X2	protein_coding	XP_003251461.2;XP_006569961.1	GB41317	.	-3.75772	97.7637	0.297445	-6.42088	1.35491e-10	4.48824e-10	7.40214	5.36145	6.98959	7.15773	6.67178	5.75131	5.7688	5.79723	206	183	115	39	39	37	2.17246	2.37155	1.36547	0.369163	0.401434	0.453143	4.38262	5.18402	2.7774	0.629943	0.663912	0.794422
552261	XM_624637	LOC552261	EF-hand domain-containing protein D2 homolog	protein_coding	XP_624640.1	GB51014	.	-3.75128	3765	0.153085	-12.4596	1.23926e-35	1.2359e-34	12.6704	10.6299	12.1474	12.3718	12.1615	11.1265	10.9372	10.9913	7055	6627	5537	1749	1363	1335	142.422	167.891	132.517	35.4675	30.1824	30.5225	287.314	366.996	269.542	60.522	49.9171	53.5103
113219121	XM_026443931,XM_026443932,XM_026443933	LOC113219121	uncharacterized LOC113219121, transcript variant X1	protein_coding	XP_026299716.1;XP_026299717.1;XP_026299718.1	.	.	-3.7465	1095.42	0.248858	-7.65714	1.90115e-14	8.02933e-14	10.893	8.85101	10.7508	10.0835	10.3871	9.19821	9.21216	9.29145	3043	1159	1636	430	428	432	26.4037	12.3446	16.9253	3.22225	3.49826	3.87542	53.2655	26.9843	34.4265	5.49847	5.7856	6.79416
412844	XM_026439639	LOC412844	dual specificity protein phosphatase CDC14A	protein_coding	XP_026295424.1	GB51493	.	-3.745	23.064	0.539767	-3.52924	0.000416758	0.000771343	5.31833	3.28833	5.03947	5.01789	4.93594	3.49518	4.12249	4.12662	49	36	34	4	12	11	0.240231	0.219734	0.196785	0.018635	0.060128	0.058928	0.48463	0.480322	0.400266	0.031799	0.099442	0.103309
100578207	XM_016912978	LOC100578207	pickpocket protein 19	protein_coding	XP_016768467.1	GB53792	.	-3.74258	337.857	0.321532	-5.92176	3.18508e-09	9.46082e-09	9.19659	7.15403	8.2947	8.60789	9.15029	7.50835	7.52599	7.59098	433	450	800	133	133	132	4.46558	5.82404	9.77843	1.37692	1.49404	1.53172	9.00864	12.7309	19.8896	2.34959	2.47091	2.68532
100578363	XM_026442247	LOC100578363	protein Ycf2	protein_coding	XP_026298032.1	.	.	-3.73356	284.531	0.219687	-8.65118	5.09675e-18	2.60052e-17	8.9448	6.91204	8.68344	8.33736	8.37159	7.16439	7.29347	7.3448	713	378	404	103	118	115	3.01199	2.00277	2.02189	0.437054	0.545593	0.546517	6.07624	4.37791	4.11257	0.745793	0.902329	0.958122
107964069	XM_016910863,XR_001702206,XR_001702208,XR_003306562	LOC107964069	uncharacterized LOC107964069, transcript variant X1	protein_coding	XP_016766352.1	.	.	-3.73223	68.7832	0.328082	-5.79135	6.98213e-09	2.01312e-08	6.8986	4.8552	6.35236	6.38568	6.53342	5.4422	5.28496	4.95665	130	101	121	36	29	17	1.22071	1.14984	0.92641	0.393118	0.205372	0.0853	2.4626	2.51346	1.88434	0.670819	0.339656	0.149543
100576143	XM_003251614,XM_016912928	LOC100576143	HAUS augmin-like complex subunit 3, transcript variant X2	protein_coding	XP_003251662.1;XP_016768417.1	GB45416	.	-3.73182	227.501	0.199444	-9.52589	1.63631e-21	9.93528e-21	8.62222	6.58816	8.29326	8.05395	8.09223	7.018	6.91411	6.9078	534	315	338	102	88	80	5.01795	3.67156	3.7904	0.94773	0.890515	0.833774	10.1229	8.02575	7.70977	1.61721	1.47278	1.46172
410166	XM_016915502,XM_026444387,XM_026444388,XM_026444389,XM_026444390,XM_026444391	LOC410166	myelin regulatory factor-like protein, transcript variant X5	protein_coding	XP_016770991.2;XP_026300172.1;XP_026300173.1;XP_026300174.1;XP_026300175.1;XP_026300176.1	GB49391	.	-3.72811	1624.1	0.204648	-9.27661	1.74957e-20	1.00663e-19	11.4538	9.42423	10.9966	11.2353	10.7435	9.82196	9.71655	9.86638	3266	3106	1951	684	589	647	14.1796	16.4729	9.76754	3.03005	2.71809	3.12716	28.6051	36.0086	19.8674	5.17051	4.49531	5.48236
113219256	XM_026445349	LOC113219256	replication protein A 32 kDa subunit-like	protein_coding	XP_026301134.1	.	.	-3.71919	727.602	0.315947	-5.9978	2.00013e-09	6.03136e-09	10.3024	8.26848	10.0577	9.19315	9.83186	8.62184	8.59051	8.30015	1999	631	1242	340	321	209	41.438	16.4042	30.5164	7.07892	7.29871	4.88694	83.5948	35.8582	62.071	12.0795	12.071	8.5675
100578212	XM_006567338	LOC100578212	tektin-3	protein_coding	XP_006567401.1	GB53377	.	-3.71669	611.794	0.250499	-7.56099	4.00012e-14	1.6582e-13	10.0452	8.02022	9.61968	9.7746	9.45003	8.33599	8.20765	8.68591	1242	1088	808	225	187	307	13.1207	14.4307	10.1138	2.38955	2.15777	3.67469	26.4691	31.5444	20.5718	4.07755	3.56863	6.44225
552030	XM_006572115	LOC552030	uncharacterized LOC552030	protein_coding	XP_006572178.1	GB40251	.	-3.70691	313.798	0.198557	-9.51979	1.73531e-21	1.05302e-20	9.08319	7.05799	8.54345	8.78638	8.73242	7.60727	7.37532	7.55547	548	527	515	145	106	122	1.97427	2.38443	2.1987	0.52246	0.415513	0.494331	3.98278	5.21218	4.47221	0.89153	0.687196	0.866633
412187	XM_016917110,XM_016917111,XM_016917112,XM_016917113,XM_395650	LOC412187	broad-complex core protein isoforms 1/2/3/4/5, transcript variant X1	protein_coding	XP_016772599.1;XP_016772600.1;XP_016772601.1;XP_016772602.1;XP_395650.3	GB40303	.	-3.70685	2218.66	0.168985	-11.1855	4.79935e-29	3.89151e-28	11.9028	9.88074	11.3943	11.6585	11.3045	10.215	10.2555	10.3138	4214	4116	2975	867	891	876	14.0095	17.0528	11.6029	2.90174	3.21221	3.28814	28.2621	37.2761	23.6006	4.95155	5.31251	5.76459
113218528	XR_001706034,XR_003306276	LOC113218528	uncharacterized LOC113218528, transcript variant X2	lncRNA	.	.	.	-3.70662	131.721	0.249397	-7.57872	3.48993e-14	1.4543e-13	7.83146	5.80612	7.45175	7.42505	7.41349	6.44338	6.04659	6.26779	274	200	204	68	40	49	2.46373	2.2582	2.19001	0.61665	0.400475	0.493686	4.97021	4.93624	4.45454	1.05226	0.662326	0.865503
551602	XM_623993	LOC551602	ras GTPase-activating protein-binding protein 2	protein_coding	XP_623996.3	GB43301	.	-3.70332	1590.91	0.14982	-12.6072	1.92604e-36	1.97032e-35	11.4238	9.40205	10.9242	11.1169	10.9141	9.81103	9.69274	9.8651	3032	2759	2322	674	571	645	18.0502	20.6067	16.3868	4.02984	3.72661	4.34914	36.4136	45.0447	33.3311	6.87655	6.16326	7.62466
100576374	XM_026445244,XM_026445245	LOC100576374	protein MMS22-like, transcript variant X2	protein_coding	XP_026301029.1;XP_026301030.1	GB41744	.	-3.6999	378.906	0.233264	-8.09164	5.88684e-16	2.69822e-15	9.35619	7.3347	8.79232	8.70983	8.94386	7.55013	7.36121	7.82296	750	518	674	149	116	183	3.78443	3.27381	4.02489	0.752847	0.641039	1.04322	7.6345	7.15631	8.18672	1.28466	1.06018	1.82891
409847	XM_006560114,XM_006560115,XM_016914402,XM_016914403	LOC409847	15-hydroxyprostaglandin dehydrogenase [NAD(+)], transcript variant X3	protein_coding	XP_006560177.1;XP_006560178.1;XP_016769891.1;XP_016769892.1	GB46363	.	-3.69719	4383.56	0.212325	-8.88464	6.41266e-19	3.41722e-18	12.8844	10.8662	12.5345	12.5758	12.0941	11.2281	11.1014	11.3054	9979	7792	4939	1846	1551	1814	84.6963	82.8619	49.6024	15.6531	14.3846	17.3692	170.862	181.13	100.893	26.7105	23.7899	30.4507
107965822	XM_026445951	LOC107965822	retrovirus-related Pol polyprotein from type-1 retrotransposable element R2	protein_coding	XP_026301736.1	.	.	-3.69363	537.912	0.482009	-3.91079	9.1994e-05	0.000182328	9.86248	7.84	9.63075	8.991	9.2115	8.41237	8.27457	7.15387	1495	596	768	325	273	59	7.50733	3.75723	4.56938	1.64008	1.49997	0.335664	15.1449	8.21302	9.29423	2.79864	2.48073	0.588466
412196	XM_395658	LOC412196	uncharacterized LOC412196	protein_coding	XP_395658.5	GB47415	.	-3.69264	6356.37	0.225078	-8.37333	5.60117e-17	2.72072e-16	13.425	11.4036	13.1813	12.7491	13.0221	11.7743	11.9936	11.6172	15532	7504	10245	2536	3221	1872	169.072	102.508	132.21	27.7344	38.4551	23.0768	341.078	224.075	268.917	47.3261	63.599	40.457
113218749	XR_003304599,XR_003304600,XR_003304601	LOC113218749	uncharacterized LOC113218749, transcript variant X1	lncRNA	.	.	.	-3.69188	25.2112	0.485025	-3.88507	0.000102302	0.000201712	5.44312	3.43538	5.28014	4.93764	4.98889	3.84362	3.99912	4.18973	63	33	36	8	10	12	0.216152	0.144181	0.14732	0.025306	0.034206	0.043349	0.436054	0.315167	0.299651	0.043183	0.056571	0.075996
102654948	XR_001704951,XR_410761	LOC102654948	uncharacterized LOC102654948, transcript variant X1	lncRNA	.	.	.	-3.67129	79.8908	0.287522	-6.52572	6.76772e-11	2.29564e-10	7.10647	5.09203	6.52721	6.757	6.55526	5.56946	5.40159	5.33418	148	140	118	39	31	26	2.22754	2.63715	2.09797	0.582917	0.496091	0.41876	4.49372	5.76461	4.26733	0.994695	0.820461	0.734146
100577122	XM_003249744,XM_006560982,XM_016916870	LOC100577122	cellular tumor antigen p53, transcript variant X3	protein_coding	XP_003249792.1;XP_006561045.1;XP_016772359.1	GB50534	.	-3.66806	1675.97	0.132612	-14.1391	2.17967e-45	2.80181e-44	11.4963	9.48774	11.0802	11.1507	10.9534	9.86789	9.93621	9.82191	3459	2783	2353	692	735	587	55.7221	56.3262	44.9898	11.1975	12.9439	10.7088	112.411	123.125	91.5104	19.1075	21.4073	18.774
411796	XM_006562405,XM_006562406,XM_016915283	LOC411796	serine hydroxymethyltransferase, transcript variant X2	protein_coding	XP_006562468.1;XP_006562469.1;XP_016770772.1	GB54056	.	-3.66574	4832.44	0.312825	-5.99091	2.08671e-09	6.28143e-09	13.0312	11.0164	12.5153	12.1076	13.0509	11.4615	11.5378	11.342	8757	4268	11593	2045	2194	1583	80.6023	48.9519	125.296	18.7339	22.1556	16.3887	162.603	107.005	254.855	31.9677	36.6421	28.7316
726227	XM_026444922	LOC726227	DNA primase small subunit	protein_coding	XP_026300707.1	GB54132	.	-3.66501	650.565	0.151692	-12.3528	4.70672e-35	4.58761e-34	10.1305	8.12356	9.67244	9.79531	9.55494	8.51513	8.44938	8.49489	1313	1113	902	281	254	246	14.3145	15.2174	11.6534	3.07561	3.02911	3.03123	28.8773	33.2641	23.7034	5.24824	5.0097	5.31418
100578220	XM_006568072,XM_006568073,XM_016915856,XM_016915857,XM_016915858,XM_016915859,XM_026444775	LOC100578220	uncharacterized LOC100578220, transcript variant X1	protein_coding	XP_006568135.2;XP_006568136.3;XP_016771345.2;XP_016771346.2;XP_016771347.2;XP_016771348.2;XP_026300560.1	GB41544	.	-3.66148	116.84	0.295273	-6.34135	2.27758e-10	7.40212e-10	7.65261	5.64613	6.98783	7.43444	7.18804	6.14922	5.85579	6.12789	187	221	178	55	37	48	0.8054	1.23311	0.950376	0.229831	0.170882	0.23661	1.62477	2.69548	1.93308	0.392185	0.282614	0.41481
100578072	XM_003251149,XM_006568187	LOC100578072	uncharacterized LOC100578072, transcript variant X2	protein_coding	XP_003251197.1;XP_006568250.1	GB49772	.	-3.66042	36.4284	0.476034	-3.93251	8.40628e-05	0.000167186	5.97886	3.96212	5.35513	5.15629	5.85245	4.57167	4.2617	4.21037	64	39	82	20	13	11	0.580407	0.439175	0.879492	0.175011	0.126564	0.108181	1.17088	0.960002	1.78891	0.298641	0.209317	0.189657
724565	XM_016912939	LOC724565	trypsin-7	protein_coding	XP_016768428.1	GB41097	.	-3.65913	1565.11	0.322557	-5.80207	6.54995e-09	1.89486e-08	11.399	9.3915	10.5617	11.0259	11.2472	10.0612	9.80418	9.44473	2057	2493	3210	890	643	373	36.2131	55.0882	67.012	15.7473	12.4117	7.43145	73.0543	120.419	136.304	26.8713	20.5271	13.0284
725215	XM_006569896,XM_026440909	LOC725215	venom acid phosphatase Acph-1, transcript variant X1	protein_coding	XP_006569959.1;XP_026296694.1	GB41326	.	-3.65452	86.6681	0.436956	-4.27888	1.87839e-05	3.99192e-05	7.22688	5.21803	6.44733	6.54354	7.12628	5.17265	5.8972	5.54187	129	107	198	21	52	31	1.33626	1.40183	2.45085	0.214984	0.579197	0.348015	2.6957	3.06429	4.98509	0.366851	0.957905	0.610119
551952	XM_624334	LOC551952	putative N-acetylglucosamine-6-phosphate deacetylase	protein_coding	XP_624337.2	GB46067	.	-3.65393	1862.64	0.119707	-15.6168	5.59293e-55	8.82725e-54	11.6495	9.64422	11.1858	11.2033	11.3182	10.1159	10.0516	10.0089	3587	2737	3174	834	755	657	48.9196	46.8432	51.3165	11.4263	11.2842	10.1355	98.6879	102.396	104.379	19.4979	18.6623	17.769
100577164	XR_003304645,XR_120206	LOC100577164	uncharacterized LOC100577164, transcript variant X1	lncRNA	.	.	.	-3.65001	174.003	0.424569	-4.39953	1.08488e-05	2.36297e-05	8.22533	6.22442	7.92482	8.02472	7.48191	7.11778	6.23335	6.47326	387	321	189	123	39	50	1.04662	1.09321	0.601611	0.330431	0.111384	0.149529	2.11139	2.38968	1.22369	0.56385	0.184213	0.262146
552812	XM_625187	LOC552812	serine/threonine-protein phosphatase 6 regulatory ankyrin repeat subunit A	protein_coding	XP_625190.1	GB41601	.	-3.64916	1272.35	0.177023	-10.5498	5.08806e-26	3.68813e-25	11.096	9.09654	10.6212	10.8604	10.5353	9.47511	9.42363	9.60314	2429	2317	1721	515	473	539	9.58896	11.4789	8.05542	2.04151	2.04657	2.4079	19.3443	25.0919	16.3849	3.48365	3.38472	4.22139
724643	XM_006558519,XM_016915765	LOC724643	borealin, transcript variant X1	protein_coding	XP_006558582.1;XP_016771254.1	GB14288	.	-3.64244	641.684	0.151395	-12.3181	7.23747e-35	7.00799e-34	10.1089	8.1112	9.71885	9.74612	9.52017	8.46985	8.48793	8.49159	1372	1057	868	265	265	244	23.1481	22.4564	17.2401	3.98181	4.37232	4.15495	46.6977	49.088	35.0668	6.7946	7.23117	7.28422
725270	XM_026439151	LOC725270	sentrin-specific protease 6	protein_coding	XP_026294936.1	GB46304	.	-3.64156	81.2751	0.283333	-6.5808	4.67927e-11	1.6057e-10	7.12887	5.12893	6.6524	6.79562	6.71958	5.7093	5.39736	5.62036	153	133	127	40	26	32	1.33259	1.45833	1.31454	0.344305	0.247018	0.307621	2.6883	3.18779	2.6738	0.587526	0.40853	0.539304
100578696	XM_006558613,XM_016917798	LOC100578696	uncharacterized LOC100578696, transcript variant X2	protein_coding	XP_006558676.2;XP_016773287.2	GB47749	.	-3.63704	1254.44	0.196612	-9.47432	2.68502e-21	1.61697e-20	11.0755	9.07953	10.5417	10.7948	10.6233	9.59573	9.26907	9.55433	2258	2187	1899	603	395	515	9.28573	11.1618	9.33472	2.45538	1.75514	2.36422	18.7325	24.3989	18.987	4.18987	2.90275	4.14481
551401	XM_006563787,XM_006563788,XM_026442355	LOC551401	cytosolic 10-formyltetrahydrofolate dehydrogenase, transcript variant X1	protein_coding	XP_006563850.2;XP_006563851.2;XP_026298140.1	GB43892	.	-3.63393	13351	0.156093	-11.9258	8.68775e-33	7.89392e-32	14.4907	12.4924	14.1276	13.828	14.1316	12.9026	12.8083	12.8378	29604	16385	22994	5971	5221	4960	192.492	133.713	177.329	38.9201	37.1744	36.4162	388.322	292.287	360.691	66.4136	61.481	63.8427
726651	XM_016916679	LOC726651	Fanconi anemia group I protein	protein_coding	XP_016772168.2	GB50237	.	-3.63223	531.751	0.22473	-8.28042	1.22744e-16	5.81176e-16	9.83778	7.84225	9.50837	9.42216	9.25983	8.19914	8.42941	7.9962	1200	825	722	217	279	151	5.40103	4.65793	3.84991	0.977754	1.3754	0.765713	10.8958	10.1819	7.83081	1.66845	2.2747	1.3424
413577	XM_006571297,XM_016917291,XM_016917293,XM_016917297	LOC413577	serine/threonine-protein kinase 32B, transcript variant X2	protein_coding	XP_006571360.1;XP_016772780.1;XP_016772782.1;XP_016772786.1	GB48942	.	-3.62098	696.524	0.25746	-7.21036	5.58049e-13	2.16548e-12	10.2237	8.23508	9.53402	10.0496	9.67968	8.79209	8.41042	8.54552	1102	1388	990	370	229	248	7.10309	11.6329	7.57218	2.43715	1.62316	1.77502	14.3294	25.4286	15.402	4.15877	2.68447	3.11186
409639	XM_393137	LOC409639	UPF0183 protein CG7083	protein_coding	XP_393137.3	GB51513	.	-3.61848	3341.1	0.133497	-13.8984	6.48039e-44	8.10795e-43	12.4869	10.4986	12.0044	12.2034	11.9669	10.8794	10.9117	10.8729	6375	5839	4747	1394	1418	1241	63.1453	72.5809	55.7393	13.8742	15.4001	13.9231	127.386	158.656	113.375	23.675	25.4694	24.4092
552150	XM_624529	LOC552150	uncharacterized LOC552150	protein_coding	XP_624532.3	GB48126	.	-3.61634	1796.08	0.106083	-17.4818	1.97102e-68	3.92758e-67	11.5927	9.60399	11.1879	11.1782	11.1354	9.94689	10.0487	9.98285	3713	2756	2724	716	792	671	31.0383	28.9142	26.9934	6.01023	7.2569	6.34966	62.6151	63.2042	54.9052	10.2559	12.0018	11.1319
410451	NM_001159303,XM_016915678	LOC410451	venom serine carboxypeptidase	protein_coding	NP_001152775.1;XP_016771167.1	GB40141	.	-3.61172	9199.45	0.116842	-15.8564	1.2699e-56	2.07403e-55	13.9485	11.962	13.5998	13.5927	13.4528	12.4459	12.3768	12.3329	19580	14570	13039	4176	3758	3265	244.405	229.082	195.38	52.6095	47.2037	46.0588	493.05	500.755	397.408	89.7733	78.0679	80.7476
412885	XM_016913981,XM_016913982,XM_016913983,XM_016913984,XM_016913985,XM_016913986,XM_016913987	LOC412885	protein N-terminal asparagine amidohydrolase, transcript variant X4	protein_coding	XP_016769470.1;XP_016769471.1;XP_016769472.1;XP_016769473.1;XP_016769474.1;XP_016769475.1;XP_016769476.1	GB53385	.	-3.61138	9804.41	0.139747	-13.2564	4.14143e-40	4.67701e-39	14.041	12.054	13.7174	13.623	13.5601	12.4288	12.5832	12.3819	21565	14689	14221	3946	4649	3342	170.273	141.406	132.359	29.5192	38.6128	27.9487	343.5	309.102	269.222	50.3718	63.8598	48.9979
408619	XM_006561913,XM_026445754,XM_392160	LOC408619	ubiquitin carboxyl-terminal hydrolase 3, transcript variant X1	protein_coding	XP_006561976.1;XP_026301539.1;XP_392160.2	GB53220	.	-3.60883	2670.1	0.195913	-9.45077	3.36333e-21	2.01254e-20	12.1616	10.1782	11.5287	11.9421	11.6092	10.5491	10.4093	10.6069	4506	5110	3784	1161	960	1115	44.2764	63.216	44.1671	11.8211	10.5698	12.6794	89.321	138.185	89.8368	20.1716	17.4809	22.2287
726218	XM_026446273	LOC726218	acetyl-CoA acetyltransferase, mitochondrial	protein_coding	XP_026302058.1	GB47436	.	-3.60756	3487.36	0.127457	-14.5227	8.6973e-48	1.17505e-46	12.548	10.5639	12.1328	12.2521	12.0227	10.9966	10.9418	10.9793	7008	5925	4845	1517	1389	1333	95.9823	101.833	78.6637	20.8769	20.862	20.6773	193.63	222.6	160.004	35.6245	34.5027	36.2503
102656252	XR_003305794,XR_003305795	LOC102656252	uncharacterized LOC102656252, transcript variant X1	lncRNA	.	.	.	-3.60643	151.188	0.282152	-6.55879	5.4247e-11	1.85348e-10	8.01828	6.03644	7.40524	7.83724	7.41617	6.24458	6.4772	6.48649	258	299	202	52	68	63	1.50214	2.18358	1.41975	0.332603	0.470129	0.452842	3.03034	4.77313	2.8878	0.567556	0.777523	0.793897
413377	XM_026445729,XM_026445730,XM_026445734,XM_026445736,XM_026445738,XM_026445739,XM_026445741,XM_026445747	LOC413377	PHD finger protein rhinoceros, transcript variant X2	protein_coding	XP_026301514.1;XP_026301515.1;XP_026301519.1;XP_026301521.1;XP_026301523.1;XP_026301524.1;XP_026301526.1;XP_026301532.1	GB54912	.	-3.60448	821.508	0.198043	-9.34035	9.60162e-21	5.60565e-20	10.461	8.47863	9.9171	10.2369	9.91383	8.97415	8.73269	8.86589	1477	1528	1139	397	290	313	2.9161	3.78195	2.63137	0.780009	0.624105	0.691961	5.88279	8.26704	5.35227	1.33101	1.03218	1.21311
409643	XM_006563924,XM_393141	LOC409643	failed axon connections, transcript variant X2	protein_coding	XP_006563987.1;XP_393141.2	GB53672	.	-3.60174	23028.7	0.177459	-10.4176	2.06142e-25	1.46441e-24	15.2691	13.289	14.7671	15.0707	14.6477	13.6384	13.6748	13.6964	43138	43834	29529	9379	9590	9024	256.075	326.861	208.166	56.1045	62.5016	60.8216	516.593	714.493	423.415	95.7371	103.368	106.629
552757	XM_026445408	LOC552757	probable peroxisomal acyl-coenzyme A oxidase 1	protein_coding	XP_026301193.1	GB54436	.	-3.59402	4159.03	0.152657	-12.0898	1.19555e-33	1.11376e-32	12.8015	10.8222	12.4804	12.4312	12.2484	11.2376	11.3162	11.1157	9205	6565	5624	1787	1921	1381	63.8391	57.139	46.2364	12.4468	14.6116	10.8488	128.786	124.901	94.0459	21.2392	24.1654	19.0195
724976	XM_026441251,XM_026441252	LOC724976	WD repeat-containing protein 26, transcript variant X1	protein_coding	XP_026297036.1;XP_026297037.1	GB48563	.	-3.58584	3997.27	0.13099	-14.0645	6.27588e-45	7.97779e-44	12.7429	10.7676	12.2512	12.4651	12.2697	11.1555	11.1432	11.2113	7434	6918	5861	1667	1607	1600	36.6421	42.9554	34.4864	8.33654	8.7537	9.03346	73.9199	93.8972	70.1462	14.2255	14.4773	15.8369
552095	XM_624474	LOC552095	poly [ADP-ribose] polymerase	protein_coding	XP_624477.3	GB46510	.	-3.58304	882.946	0.154135	-11.9452	6.87522e-33	6.26355e-32	10.5643	8.59055	10.154	10.1961	10.0133	8.96242	8.84379	9.04717	1839	1438	1234	379	321	376	10.1325	9.94236	8.0558	2.09796	1.93467	2.34409	20.4408	21.7332	16.3857	3.57998	3.19966	4.10953
726727	XM_006563925,XM_026439780,XM_026439781,XM_026439782,XM_026439784,XR_003304417,XR_003304418,XR_003304419,XR_003304420	LOC726727	ecotropic viral integration site 5 ortholog, transcript variant X4	protein_coding	XP_006563988.3;XP_026295565.1;XP_026295566.1;XP_026295567.1;XP_026295569.1	GB49746	.	-3.58239	432.132	0.254534	-7.23253	4.74091e-13	1.84246e-12	9.53083	7.55867	8.85949	9.43304	8.9709	7.88577	7.99552	7.98916	670	898	582	168	188	171	3.79607	6.37501	3.90912	0.958455	1.19718	1.07333	7.65799	13.9353	7.95124	1.63551	1.97996	1.88171
410951	XM_006560913,XM_006560915,XM_006560916,XM_006560920,XM_016911104,XM_026439411,XM_026439412,XM_026439413	LOC410951	RNA binding protein fox-1 homolog 2, transcript variant X5	protein_coding	XP_006560976.2;XP_006560978.2;XP_006560979.1;XP_006560983.2;XP_016766593.1;XP_026295196.1;XP_026295197.1;XP_026295198.1	GB55760	.	-3.5797	1262.09	0.20015	-9.19231	3.84506e-20	2.17353e-19	11.0777	9.10598	10.4482	10.8532	10.4616	9.50129	9.34989	9.40869	2179	2446	1709	589	482	474	16.8766	24.2599	15.8645	4.8738	4.46242	4.61984	34.046	53.0302	32.2687	8.31668	7.38017	8.09924
551746	XM_006558182,XM_624133	LOC551746	transcriptional activator cubitus interruptus, transcript variant X1	protein_coding	XP_006558245.2;XP_624136.4	GB54885	.	-3.57751	1325.19	0.230991	-7.96115	1.70441e-15	7.62918e-15	11.1469	9.1773	10.4943	11.019	10.5204	9.51511	9.48032	9.60336	2159	2740	1716	551	517	549	6.73287	10.8322	6.47569	1.85151	1.96484	2.01601	13.5825	23.6783	13.1717	3.15943	3.24954	3.53435
102653659	XR_001704441,XR_003305423	LOC102653659	uncharacterized LOC102653659, transcript variant X1	lncRNA	.	.	.	-3.57324	173.866	0.386071	-4.7588	1.94749e-06	4.5593e-06	8.21871	6.24963	8.12529	7.64152	7.06971	6.61668	6.4922	6.41124	535	250	143	84	71	59	14.888	8.0613	4.13272	2.15824	2.33347	1.74264	30.0344	17.6214	8.40606	3.68284	3.85922	3.0551
107965228	XR_001704924	LOC107965228	uncharacterized LOC107965228	lncRNA	.	.	.	-3.56982	27.0897	0.4943	-3.71405	0.00020397	0.000390826	5.53635	3.57783	5.23708	4.83393	4.93587	3.57761	3.95628	4.14435	68	34	39	7	12	14	1.79896	1.10384	1.22249	0.187018	0.325792	0.399936	3.62912	2.41292	2.48657	0.319128	0.538811	0.701144
552049	XM_006564682,XM_006564683	LOC552049	protein DDI1 homolog 2, transcript variant X2	protein_coding	XP_006564745.1;XP_006564746.1	GB41754	.	-3.56242	5782.6	0.0983145	-18.6428	1.44544e-77	3.34526e-76	13.2748	11.3075	12.8218	12.8798	12.8363	11.7412	11.6687	11.6362	11387	9049	8940	2646	2374	2093	82.3804	81.9403	76.5265	19.2163	18.8642	17.1441	166.19	179.115	155.657	32.7908	31.1986	30.0559
413125	XM_016915530	LOC413125	LIM/homeobox protein Lhx9	protein_coding	XP_016771019.1	GB40663	.	-3.5611	38.8345	0.477712	-3.83562	0.000125245	0.000244568	6.05481	4.09954	5.81787	5.59587	5.65116	4.45236	4.24222	5.02407	89	53	58	13	9	25	0.380767	0.286714	0.292665	0.05461	0.039767	0.1214	0.768139	0.626734	0.595287	0.093187	0.065768	0.212831
726887	XM_006559032,XM_016916861,XM_016916862,XM_016916863,XM_016916864,XM_016916865,XM_016916866,XM_026445389,XM_026445390	LOC726887	ras-related protein Rab-32, transcript variant X7	protein_coding	XP_006559095.2;XP_016772350.2;XP_016772351.2;XP_016772352.2;XP_016772353.1;XP_016772354.2;XP_016772355.1;XP_026301174.1;XP_026301175.1	GB51797	.	-3.55843	3674.59	0.237733	-7.70292	1.32991e-14	5.67716e-14	12.6175	10.6549	12.3011	12.3498	11.7919	11.1292	10.8707	11.0047	8414	6619	3870	1813	1303	1405	95.4574	94.6282	50.8929	13.3863	10.7947	11.4422	192.571	206.85	103.517	22.8425	17.8528	20.0599
725761	XM_001121570,XM_016912793	LOC725761	uncharacterized abhydrolase domain-containing protein DDB_G0269086, transcript variant X1	protein_coding	XP_001121570.2;XP_016768282.1	GB45315	.	-3.55623	1433.11	0.152294	-12.0185	2.84101e-33	2.61363e-32	11.26	9.29702	10.735	10.9827	10.7213	9.6483	9.62	9.69399	2654	2551	2025	608	575	576	15.5745	19.0653	14.039	3.62435	3.75626	3.88106	31.4191	41.6752	28.5556	6.18462	6.2123	6.80404
102653936	XM_016916071	LOC102653936	uncharacterized LOC102653936	protein_coding	XP_016771560.1	.	.	-3.54706	97.527	0.333462	-5.47775	4.30763e-08	1.16518e-07	7.38435	5.41938	6.45983	7.02519	7.06749	5.7516	5.73074	5.69693	127	170	183	43	41	36	0.893655	1.49758	1.521	0.297756	0.312413	0.284454	1.80281	3.2736	3.09375	0.508093	0.516685	0.498688
408859	XM_006569509,XM_392390	LOC408859	pyrroline-5-carboxylate reductase 2, transcript variant X1	protein_coding	XP_006569572.1;XP_392390.1	GB47849	.	-3.54355	14983.3	0.202668	-9.00586	2.13989e-19	1.16929e-18	14.6442	12.6872	14.1872	14.4204	14.0167	13.1357	13.1516	12.8764	29203	27658	18974	7010	6989	4591	365.3	428.259	296.339	100.391	108.818	73.6581	736.936	936.141	602.761	171.307	179.968	129.133
102654387	XR_003304896,XR_410211,XR_410213	LOC102654387	uncharacterized LOC102654387, transcript variant X2	lncRNA	.	.	.	-3.54249	39.3881	0.528681	-3.45154	0.000557401	0.00101958	6.07898	4.11685	5.08177	5.44495	6.03954	4.186	4.50727	4.70493	46	51	96	11	17	20	0.563795	0.776369	1.41068	0.129468	0.224237	0.271735	1.13737	1.69708	2.86937	0.220926	0.370855	0.47639
411091	XM_003250634	LOC411091	RNA-binding protein 34	protein_coding	XP_003250682.1	GB50302	.	-3.53668	5493.3	0.139434	-13.0699	4.88996e-39	5.38104e-38	13.1973	11.2418	12.6436	12.8907	12.7163	11.5254	11.6437	11.6055	9888	9502	8236	2175	2451	2148	82.3858	99.3466	81.3489	18.2052	22.4035	20.2653	166.201	217.164	165.466	31.0655	37.052	35.528
551661	XM_624050	LOC551661	uncharacterized LOC551661	protein_coding	XP_624053.4	GB43292	.	-3.53181	133.238	0.220754	-8.2463	1.63378e-16	7.7039e-16	7.83211	5.87803	7.45612	7.39687	7.27526	6.2851	6.21849	6.19635	290	205	187	61	55	49	2.48311	2.20371	1.89458	0.520974	0.513169	0.47425	5.0093	4.81714	3.85361	0.888994	0.848705	0.831427
107964405	XM_016912115	LOC107964405	uncharacterized LOC107964405	protein_coding	XP_016767604.1	.	.	-3.53034	21.4611	0.82578	-2.20374	0.0275424	0.0397698	5.20573	3.24876	4.17528	3.6634	5.10043	3.29671	2.48404	3.81603	32	14	61	9	2	15	0.750268	0.406627	1.69272	0.195288	0.051442	0.401578	1.51355	0.888855	3.44303	0.333241	0.085077	0.704023
100576913	XR_120184	LOC100576913	uncharacterized LOC100576913	lncRNA	.	.	.	-3.52096	26.6646	0.439568	-4.13126	3.60782e-05	7.45694e-05	5.51086	3.56308	5.12866	5.00415	5.11766	3.93008	4.07264	4.07639	56	37	43	10	12	11	0.575354	0.479362	0.527124	0.103441	0.130668	0.126832	1.16069	1.04785	1.07218	0.176512	0.216106	0.222354
409365	XM_392880	LOC409365	lysosomal alpha-glucosidase	protein_coding	XP_392880.5	GB53384	.	-3.51889	6284.06	0.145649	-12.4623	1.19859e-35	1.19999e-34	13.3897	11.4416	13.0452	13.0402	12.767	11.7909	11.7987	11.8215	13805	10295	8053	2667	2634	2482	64.6094	60.4632	44.6791	12.5388	13.5192	13.1557	130.34	132.168	90.8784	21.3963	22.3587	23.0639
102655867	XR_003304248	LOC102655867	uncharacterized LOC102655867	lncRNA	.	.	.	-3.51619	38.1525	0.606832	-2.98932	0.00279601	0.00467148	6.02587	4.0865	5.47841	5.52087	5.68355	3.75376	4.25849	5.02316	70	55	67	5	12	29	1.06473	1.03966	1.20543	0.073428	0.196878	0.483746	2.14793	2.27262	2.45187	0.125298	0.325607	0.848074
408634	XM_392174	LOC408634	major facilitator superfamily domain-containing protein 1	protein_coding	XP_392174.1	GB54985	.	-3.51605	2199.06	0.138672	-13.0809	4.23592e-39	4.68128e-38	11.8748	9.92719	11.3554	11.5863	11.408	10.3427	10.3256	10.2439	4002	3788	3267	992	951	790	37.7298	44.8262	36.5137	9.3914	9.82997	8.43246	76.1142	97.9867	74.2698	16.0256	16.2573	14.7833
102655710	XM_006562285,XM_026444484	LOC102655710	basic proline-rich protein, transcript variant X2	protein_coding	XP_006562348.2;XP_026300269.1	.	.	-3.51392	3478.48	0.265937	-6.8177	9.25123e-12	3.32028e-11	12.5367	10.5898	11.5931	12.222	12.2423	10.9186	10.7194	11.0063	4352	6176	6504	1555	1200	1544	20.7022	37.9574	37.6607	7.62346	6.44579	8.60678	41.7636	82.972	76.6027	13.0087	10.6604	15.0889
406078	NM_001011572	Tsf1	transferrin 1	protein_coding	NP_001011572.1	GB50226	.	-3.50839	48566.7	0.168296	-10.7597	5.33525e-27	4.01681e-26	16.3418	14.3951	15.8008	15.8965	16.1357	14.7479	14.7826	14.9122	83481	69063	90859	19283	19689	21111	687.15	713.398	886.619	159.47	177.785	196.846	1386.22	1559.43	1803.4	272.121	294.029	345.099
113218532	XM_026444661	LOC113218532	protein bowel-like	protein_coding	XP_026300446.1	.	.	-3.50613	529.136	0.226901	-7.97653	1.50505e-15	6.75733e-15	9.81773	7.87529	9.10463	9.61733	9.38436	8.17561	8.21277	8.33062	795	1003	820	211	216	228	7.87901	12.4695	9.63491	2.09275	2.3409	2.55189	15.8947	27.2574	19.5976	3.57109	3.87149	4.47382
411200	XM_394674	LOC411200	tryptophan 5-hydroxylase 1	protein_coding	XP_394674.3	GB44366	.	-3.49955	183.242	0.397378	-4.54774	5.42254e-06	1.21809e-05	8.296	6.34815	7.67233	7.30841	8.32568	6.52481	6.80251	6.80458	306	156	457	62	86	79	2.68754	1.71879	4.76314	0.547671	0.8226	0.777577	5.42171	3.75714	9.68833	0.934551	1.36046	1.3632
100578443	XM_003249618	LOC100578443	uncharacterized LOC100578443	protein_coding	XP_003249666.1	GB43564	.	-3.4972	212.161	0.20093	-8.98918	2.49071e-19	1.35596e-18	8.4991	6.56237	8.07858	8.14649	7.9998	6.85091	6.87819	7.08698	427	343	305	82	83	98	4.18748	4.22346	3.53946	0.808273	0.889263	1.08021	8.44761	9.23216	7.19934	1.37924	1.47071	1.89377
412274	XM_006559157	LOC412274	plexin-B	protein_coding	XP_006559220.1	GB46270	.	-3.49604	1066.79	0.184802	-9.77112	1.49792e-22	9.45662e-22	10.8283	8.89032	10.4693	10.5996	10.2292	9.25278	9.40633	9.26793	2202	1883	1330	430	507	393	5.54178	5.94609	3.96722	1.08744	1.39763	1.11887	11.1797	12.9977	8.06942	1.85561	2.31147	1.96154
725239	XM_001121112,XM_006571374	LOC725239	RNA-binding protein 33, transcript variant X2	protein_coding	XP_001121112.2;XP_006571437.2	GB51560	.	-3.49497	666.319	0.208275	-8.66777	4.40674e-18	2.25851e-17	10.1488	8.21159	9.61621	9.93722	9.55872	8.6415	8.42745	8.63045	1209	1251	882	314	237	278	6.33226	8.29424	5.56224	1.59306	1.31094	1.71066	12.7744	18.1306	11.3137	2.71841	2.1681	2.99903
406154	NM_001011626,NM_001098167	PRF	profilin	protein_coding	NP_001011626.2;NP_001091636.1	GB40389	.	-3.48705	20378.6	0.201346	-8.94982	3.56075e-19	1.92128e-18	15.0821	13.149	14.5097	14.9096	14.4603	13.4486	13.4388	13.5925	35673	39905	26236	8360	8084	8893	896.956	1259.94	782.001	211.131	222.805	253.251	1809.47	2754.13	1590.61	360.276	368.486	443.986
100578543	XM_003251723	LOC100578543	uncharacterized LOC100578543	protein_coding	XP_003251771.1	GB53930	.	-3.45731	62.4606	0.391333	-4.57321	4.80303e-06	1.08555e-05	6.73398	4.80154	5.8701	6.39135	6.36882	5.26697	5.20614	4.79461	86	110	111	33	30	16	0.349738	0.565252	0.539316	0.13529	0.133516	0.074244	0.705544	1.2356	1.09698	0.23086	0.220816	0.13016
102655740	XM_006567308	LOC102655740	mitochondrial import receptor subunit TOM40 homolog 1-like	protein_coding	XP_006567371.1	.	.	-3.45581	11.2412	0.70896	-2.52345	0.011621	0.0178739	4.25466	2.35035	4.02136	3.69915	3.6717	2.59923	2.75404	3.16548	28	15	15	3	4	7	0.394062	0.253571	0.248317	0.028796	0.059982	0.10185	0.794961	0.554288	0.505083	0.049137	0.099202	0.178558
113219033	XR_003305424	LOC113219033	uncharacterized LOC113219033	lncRNA	.	.	.	-3.45387	52.0032	0.550587	-3.24783	0.00116288	0.00204451	6.47088	4.55196	6.45998	5.13268	5.71407	4.61895	4.63639	4.99729	179	35	67	19	19	27	5.53876	1.35492	2.45853	0.562305	0.639898	0.926024	11.1736	2.96174	5.0007	0.959521	1.0583	1.62345
102654570	XR_001704622	LOC102654570	uncharacterized LOC102654570	lncRNA	.	.	.	-3.45048	24.6564	0.488117	-3.66059	0.000251633	0.000477718	5.39478	3.46666	4.83797	4.87279	5.26826	3.93441	4.07703	3.9436	41	32	50	10	12	9	0.174207	0.170239	0.252831	0.041856	0.055317	0.042466	0.351437	0.372129	0.514264	0.071423	0.091486	0.07445
412574	XM_006569307,XM_006569308,XM_396029	LOC412574	PR domain zinc finger protein 10, transcript variant X3	protein_coding	XP_006569370.1;XP_006569371.1;XP_396029.4	GB53021	.	-3.44659	2850.55	0.217401	-8.21141	2.18606e-16	1.0238e-15	12.2401	10.3243	11.6793	12.0555	11.5152	10.533	10.6429	10.6915	5194	5658	3399	1120	1248	1211	22.5281	30.6141	17.878	4.78906	5.81639	5.83055	45.447	66.9202	36.3643	8.17208	9.61944	10.2218
727298	XM_026443293	LOC727298	intraflagellar transport protein 122 homolog	protein_coding	XP_026299078.1	GB51120	.	-3.44639	1385.02	0.178821	-9.98254	1.81749e-23	1.1881e-22	11.2001	9.2832	10.7821	10.9507	10.5625	9.57234	9.66863	9.68478	2791	2477	1725	557	612	572	14.6787	16.348	10.7541	2.94036	3.52943	3.40409	29.6121	35.7355	21.8742	5.01745	5.83715	5.96786
552849	XM_006563388,XM_625225	LOC552849	polyadenylate-binding protein-interacting protein 2, transcript variant X1	protein_coding	XP_006563451.1;XP_625228.3	GB50102	.	-3.44291	3123.62	0.131553	-13.5582	7.08513e-42	8.42543e-41	12.3748	10.4575	12.0438	12.0044	11.8267	10.8856	10.8105	10.801	6794	4894	4215	1458	1304	1182	92.2236	83.7803	67.7607	19.9545	19.6535	18.5717	186.047	183.137	137.827	34.0505	32.504	32.5588
409836	XM_006559483,XM_006559484,XM_006559485,XM_006559486,XM_006559487,XM_006559488,XM_006559489,XM_006559490,XM_006559491,XM_006559492,XM_006559493,XM_006559494,XM_006559495,XM_006559498,XM_006559500,XM_006559502,XM_016913334,XM_016913335,XM_026442551,XM_026442552	LOC409836	rho GTPase-activating protein 100F, transcript variant X3	protein_coding	XP_006559546.1;XP_006559547.1;XP_006559548.1;XP_006559549.1;XP_006559550.1;XP_006559551.1;XP_006559552.1;XP_006559553.1;XP_006559554.1;XP_006559555.1;XP_006559556.1;XP_006559557.1;XP_006559558.1;XP_006559561.1;XP_006559563.1;XP_006559565.1;XP_016768823.1;XP_016768824.1;XP_026298336.1;XP_026298337.1	GB40420	.	-3.44127	698.565	0.179578	-9.92849	3.12945e-23	2.02903e-22	10.2155	8.29593	9.5765	9.73541	9.8234	8.69984	8.5368	8.42993	1216	1069	1204	359	291	235	3.23334	3.57134	3.79454	0.968005	0.841247	0.710328	6.52277	7.80667	7.71819	1.65181	1.3913	1.2453
412972	XM_396423	LOC412972	WD repeat domain phosphoinositide-interacting protein 3	protein_coding	XP_396423.3	GB49837	.	-3.43993	1334.97	0.193575	-9.20769	3.33203e-20	1.8887e-19	11.1474	9.23203	10.7483	10.8366	10.5932	9.7476	9.39821	9.62912	2722	2230	1798	696	446	543	24.9726	25.6667	19.5559	6.40922	4.48292	5.64195	50.3785	56.1055	39.7771	10.9367	7.41409	9.89114
724238	XM_006559854,XM_016911215,XM_016911217,XM_016911229,XM_016911237	LOC724238	paired box protein Pax-6, transcript variant X2	protein_coding	XP_006559917.2;XP_016766704.2;XP_016766706.2;XP_016766718.2;XP_016766726.2	GB50342	.	-3.43383	96.5216	0.389212	-4.57288	4.8107e-06	1.0868e-05	7.35435	5.44342	6.42182	7.25187	6.80822	5.73176	5.57911	5.93558	120	210	139	41	33	47	0.748475	1.65277	1.04366	0.256299	0.225064	0.329292	1.50993	3.61282	2.12283	0.437351	0.372223	0.577295
413109	XM_006566260,XM_026443870	LOC413109	uncharacterized LOC413109, transcript variant X2	protein_coding	XP_006566323.1;XP_026299655.1	GB45091	.	-3.42725	270.14	0.268202	-6.62579	3.45404e-11	1.19318e-10	8.84062	6.9327	8.5369	8.37668	7.97792	7.00298	7.27507	7.22244	669	428	295	97	131	113	1.42127	1.1413	0.743676	0.204181	0.302744	0.268911	2.86719	2.4948	1.51266	0.348416	0.500694	0.471439
550749	XM_026440687,XM_026440688	LOC550749	C-1-tetrahydrofolate synthase, cytoplasmic, transcript variant X2	protein_coding	XP_026296472.1;XP_026296473.1	GB48881	.	-3.42704	10771.3	0.301254	-5.89857	3.66666e-09	1.08321e-08	14.1657	12.2486	13.8777	13.1571	14.0268	12.5637	12.7467	12.5441	24564	8688	22044	4415	5371	3868	137.173	60.6775	145.608	24.674	32.8924	24.3435	276.726	132.636	296.171	42.1039	54.3991	42.6776
100576341	NM_001270826	CPR16	cuticular protein 16	protein_coding	NP_001257755.1	GB52920	.	-3.42622	262.306	0.451383	-3.93594	8.28718e-05	0.000164913	8.79216	6.8875	8.03793	8.95454	7.90501	7.4237	7.4789	6.8783	358	680	240	135	141	60	5.75696	13.7288	4.57749	2.178	2.48698	1.07762	11.6138	30.01	9.31073	3.71656	4.11309	1.88921
724646	XM_001120537,XM_006560216	LOC724646	uncharacterized LOC724646, transcript variant X2	protein_coding	XP_001120537.3;XP_006560279.2	GB43561	.	-3.42164	4027.33	0.208333	-8.51852	1.6161e-17	8.04312e-17	12.7402	10.8313	12.4809	12.126	11.991	10.9878	11.0195	11.1727	10434	5497	4951	1625	1650	1804	83.4671	55.1806	46.9466	13.0538	14.4741	16.5429	168.382	120.621	95.4905	22.2752	23.9379	29.0021
102655437	XR_411095	LOC102655437	uncharacterized LOC102655437	lncRNA	.	.	.	-3.41606	23.5131	0.484106	-3.66104	0.000251193	0.00047706	5.32065	3.40494	4.75404	4.91148	4.77574	3.86739	3.88454	3.47913	44	39	35	12	12	6	0.178881	0.199353	0.166961	0.049047	0.054316	0.023752	0.360865	0.43577	0.339602	0.083694	0.089831	0.041641
412399	XM_026444351,XM_026444352,XM_026444353,XM_026444354	LOC412399	organic cation transporter protein, transcript variant X4	protein_coding	XP_026300136.1;XP_026300137.1;XP_026300138.1;XP_026300139.1	GB48846	.	-3.41404	1734.44	0.283421	-6.25035	4.09523e-10	1.30305e-09	11.5188	9.61826	10.9522	11.4521	10.7268	9.79988	9.91816	10.1255	3025	3736	1853	633	715	836	20.3554	30.9263	14.4347	4.5446	5.38607	7.0997	41.0639	67.6024	29.3605	7.75494	8.90776	12.4468
551706	XM_016914568,XM_016914569,XM_026443125,XM_026443126,XM_026443127,XM_026443128,XM_026443129,XM_026443130,XM_026443131,XM_026443132,XM_026443133,XM_624095	LOC551706	unconventional myosin-IXb, transcript variant X11	protein_coding	XP_016770057.2;XP_016770058.2;XP_026298910.1;XP_026298911.1;XP_026298912.1;XP_026298913.1;XP_026298914.1;XP_026298915.1;XP_026298916.1;XP_026298917.1;XP_026298918.1;XP_624098.3	GB54226	.	-3.40967	1635.69	0.189647	-9.33119	1.04688e-20	6.10155e-20	11.4364	9.5347	10.8626	11.2158	10.8447	9.9462	9.78578	9.82562	2880	3074	2188	804	651	626	8.41187	12.3922	8.23305	2.16257	2.05956	2.04506	16.9697	27.0884	16.7462	3.69023	3.4062	3.58528
725720	XM_006561954,XM_006561955	LOC725720	muscle, skeletal receptor tyrosine protein kinase, transcript variant X2	protein_coding	XP_006562017.1;XP_006562018.1	GB53257	.	-3.4017	1193.68	0.114654	-15.4051	1.51169e-53	2.31853e-52	10.9835	9.08249	10.5045	10.6036	10.5203	9.4629	9.41361	9.3752	2292	1899	1802	557	514	450	15.346	15.9944	14.3167	3.72492	3.74677	3.4018	30.9581	34.9625	29.1204	6.35623	6.19659	5.96384
411171	XM_016912741	LOC411171	putative protein FAM10A4	protein_coding	XP_016768230.1	GB41442	.	-3.40169	6480.28	0.170536	-10.3571	3.88726e-25	2.72769e-24	13.4266	11.5239	13.1537	12.7622	13.0168	11.8089	11.9045	11.8722	15260	7694	10296	2689	2948	2602	95.7251	60.565	76.5675	16.9449	20.2861	18.4855	193.111	132.39	155.74	28.9149	33.5502	32.4076
411086	XM_006564729,XM_006564730,XM_006564731	LOC411086	protein jagged-1, transcript variant X1	protein_coding	XP_006564792.1;XP_006564793.1;XP_006564794.1	GB48639	.	-3.40138	1039.5	0.216221	-8.16812	3.13239e-16	1.45576e-15	10.7806	8.88357	10.2428	10.633	10.1282	9.17611	9.27045	9.25287	1850	2051	1272	429	470	422	4.77631	6.63428	3.89079	1.10637	1.32742	1.22856	9.63548	14.502	7.91397	1.88791	2.19535	2.15384
100578020	XM_006572151	LOC100578020	uncharacterized LOC100578020	protein_coding	XP_006572214.2	GB51244	.	-3.39308	21.8669	0.545615	-3.23047	0.00123585	0.00216321	5.2181	3.30971	4.65094	4.55318	5.1231	4.0047	3.68093	3.65867	37	25	47	13	8	7	0.799646	0.675007	1.19405	0.269247	0.180947	0.159425	1.61316	1.47551	2.42873	0.459445	0.29926	0.279495
724998	XM_026444117	LOC724998	solute carrier family 2, facilitated glucose transporter member 10	protein_coding	XP_026299902.1	GB43210	.	-3.39239	1213.61	0.162543	-10.8421	2.17525e-27	1.67185e-26	11.0054	9.11072	10.5551	10.6545	10.4575	9.3463	9.36097	9.57249	2414	1999	1692	486	484	569	15.2663	15.8664	12.6806	3.08631	3.35334	4.07119	30.7974	34.6828	25.7926	5.26651	5.54592	7.13737
410674	XM_003251682,XM_006571375,XM_006571376	LOC410674	heterogeneous nuclear ribonucleoprotein L, transcript variant X2	protein_coding	XP_003251730.2;XP_006571438.1;XP_006571439.1	GB51622	.	-3.392	2130.55	0.193774	-9.09378	9.56576e-20	5.3142e-19	11.8159	9.92182	11.1957	11.6234	11.2578	10.2723	10.2908	10.1806	3543	4080	2921	971	971	781	17.1022	24.4932	16.5508	4.64229	5.10557	4.20865	34.5012	53.5401	33.6648	7.92164	8.44385	7.37836
724477	XM_016913932,XM_016913933	LOC724477	vitamin K-dependent protein C, transcript variant X1	protein_coding	XP_016769421.1;XP_016769422.1	GB41410	.	-3.39064	143.538	0.370975	-4.74846	2.04976e-06	4.78571e-06	7.92285	6.03003	7.05666	7.86525	7.43404	6.12614	6.54025	6.47889	180	309	207	45	74	63	2.30737	4.97606	3.15666	0.577769	1.03334	0.921049	4.65477	10.8773	6.42072	0.985908	1.70899	1.61473
102655849	XR_412150	LOC102655849	uncharacterized LOC102655849	lncRNA	.	.	.	-3.38975	225.446	0.229087	-7.68782	1.49661e-14	6.36505e-14	8.57618	6.68062	7.99268	8.34245	8.02242	7.11584	6.94436	6.96919	391	417	312	113	90	85	3.1972	4.27846	3.02726	0.923195	0.802272	0.788729	6.44986	9.35239	6.15751	1.57535	1.32684	1.38275
410317	XM_006566310,XM_006566312,XM_016914843,XM_393798	LOC410317	small conductance calcium-activated potassium channel protein, transcript variant X1	protein_coding	XP_006566373.1;XP_006566375.1;XP_016770332.1;XP_393798.4	GB45070	.	-3.38571	736.654	0.34509	-5.09854	3.42275e-07	8.53578e-07	10.2798	8.39181	9.30217	10.2806	9.61032	8.67495	8.53304	8.81442	870	1755	928	325	268	343	1.54632	3.8772	1.93307	0.59288	0.541873	0.696349	3.11947	8.47525	3.93191	1.0117	0.896176	1.2208
100576761	XM_006570470	LOC100576761	protein Spindly	protein_coding	XP_006570533.1	GB43237	.	-3.37697	1524.71	0.116446	-15.0776	2.27448e-51	3.32068e-50	11.3355	9.44397	10.8919	10.8312	10.9231	9.79284	9.79557	9.6803	3069	2164	2450	707	694	555	29.2585	25.8855	27.6897	6.7696	7.25715	5.98761	59.0246	56.5838	56.3215	11.5517	12.0022	10.4971
107964014	XM_016916086	LOC107964014	uncharacterized LOC107964014	protein_coding	XP_016771575.2	.	.	-3.3721	30.8079	0.471509	-3.71923	0.000199833	0.000383184	5.7005	3.8221	5.21713	5.54218	5.15736	4.07987	4.15739	4.58498	55	58	40	10	11	18	0.277688	0.364982	0.238763	0.045837	0.061114	0.099321	0.560194	0.797823	0.485649	0.078216	0.101073	0.174124
100578949	XR_001703862	LOC100578949	uncharacterized LOC100578949	lncRNA	.	.	.	-3.37063	30.0233	0.721824	-2.42859	0.0151575	0.0228938	5.67173	3.7886	5.90093	4.33215	5.30301	3.95538	4.34594	4.65286	105	13	44	7	13	18	6.7893	1.00712	3.39723	0.411756	0.8831	1.26493	13.6964	2.2015	6.91005	0.702625	1.46052	2.2176
552691	XM_026441087,XM_026441088	LOC552691	serine/threonine-protein kinase VRK1, transcript variant X2	protein_coding	XP_026296872.1;XP_026296873.1	GB46727	.	-3.36961	967.354	0.110679	-15.8348	1.79129e-56	2.90262e-55	10.677	8.79044	10.2417	10.3063	10.2316	9.12792	9.15591	9.1652	1892	1514	1449	420	425	394	20.0774	20.3335	18.4164	4.5435	5.02378	4.75563	40.503	44.4474	37.4593	7.75306	8.30858	8.33729
102653832	XM_006560092,XM_006560093	LOC102653832	uncharacterized LOC102653832, transcript variant X1	protein_coding	XP_006560155.1;XP_006560156.1	.	.	-3.36741	694.922	0.401416	-4.36366	1.27907e-05	2.76783e-05	10.2028	8.31433	10.3501	9.21281	9.36067	8.73031	8.6921	8.51393	2463	584	706	341	319	236	25.073	7.46354	8.51013	3.4859	3.55189	2.7126	50.5809	16.3147	17.3098	5.94837	5.8743	4.75558
100578484	XM_003251240	LOC100578484	uncharacterized LOC100578484	protein_coding	XP_003251288.1	GB55603	.	-3.3673	386.253	0.245034	-7.14837	8.78165e-13	3.36217e-12	9.34923	7.46717	8.8145	9.20268	8.76546	7.70856	7.80002	7.99845	673	747	495	146	160	186	6.42022	8.94345	5.59969	1.39462	1.67448	2.0003	12.9518	19.5497	11.3899	2.37979	2.76935	3.5068
552031	XM_006564562,XM_016913446,XM_016913447,XM_016913448,XM_016913449,XM_016913450,XM_624411	LOC552031	chromodomain-helicase-DNA-binding protein Mi-2 homolog, transcript variant X6	protein_coding	XP_006564625.1;XP_016768935.1;XP_016768936.1;XP_016768937.1;XP_016768938.1;XP_016768939.1;XP_624414.2	GB41803	.	-3.36403	10822	0.120366	-14.5406	6.6971e-48	9.08376e-47	14.1596	12.2761	13.7469	13.7949	13.5973	12.6051	12.5481	12.6318	22241	17490	14791	4884	4467	4522	55.845	55.2247	43.938	12.6998	12.6994	12.9382	112.659	120.717	89.3709	21.671	21.0028	22.6825
113219097	XR_003305633,XR_003305634	LOC113219097	uncharacterized LOC113219097, transcript variant X2	lncRNA	.	.	.	-3.36258	14.0655	0.634431	-2.7577	0.00582098	0.00934145	4.57178	2.68378	4.01841	4.50077	4.24132	3.50425	3.12389	3.39853	21	27	21	8	4	6	0.589114	0.969037	0.706179	0.200874	0.120104	0.168819	1.18845	2.11824	1.43638	0.342772	0.198635	0.295964
102655790	XR_407758	LOC102655790	uncharacterized LOC102655790	lncRNA	.	.	.	-3.36233	149.185	0.268729	-6.51013	7.50855e-11	2.53942e-10	7.97707	6.09392	7.47846	7.78588	7.31592	6.54116	6.41528	6.36196	278	284	182	75	63	54	2.19172	2.80793	1.69857	0.588793	0.541643	0.479522	4.42147	6.13792	3.45493	1.00472	0.895796	0.840671
411955	XM_006561115,XM_006561116	LOC411955	uncharacterized LOC411955, transcript variant X1	protein_coding	XP_006561178.1;XP_006561179.1	GB50749	.	-3.36195	2761.78	0.143063	-12.2274	2.21848e-34	2.11052e-33	12.1906	10.3065	11.8825	11.6864	11.6914	10.5891	10.7341	10.5955	6239	3838	3982	1158	1345	1047	27.3208	21.0382	20.544	5.02751	6.43278	5.19515	55.1156	45.9878	41.7869	8.57898	10.6389	9.10783
551817	XM_624202	LOC551817	putative peptidyl-prolyl cis-trans isomerase dodo	protein_coding	XP_624205.2	GB45376	.	-3.36138	647.176	0.173072	-10.106	5.19829e-24	3.4595e-23	10.0965	8.21392	9.67405	9.70763	9.69331	8.62778	8.39947	8.71397	1266	982	999	303	224	301	23.2503	22.6332	21.7626	5.58213	4.5146	6.26102	46.904	49.4744	44.2657	9.5254	7.46647	10.9765
102653921	XR_003304719,XR_003304720	LOC102653921	uncharacterized LOC102653921, transcript variant X1	lncRNA	.	.	.	-3.36043	19.2629	0.612354	-2.85562	0.00429535	0.00702752	5.02356	3.13666	4.62436	4.87469	4.12596	3.6826	3.76971	3.20479	40	39	18	10	11	4	0.382903	0.487947	0.19451	0.095129	0.108003	0.039951	0.772449	1.06662	0.395637	0.162329	0.178621	0.070039
102656498	XR_001703868	LOC102656498	uncharacterized LOC102656498	lncRNA	.	.	.	-3.35769	914.663	0.223696	-7.81179	5.63822e-15	2.45456e-14	10.5946	8.71409	10.3809	10.1602	9.91012	9.1389	8.88028	9.12918	2256	1356	1083	451	323	400	27.005	20.3708	15.3718	5.42122	4.24225	5.42293	54.4785	44.529	31.2665	9.25082	7.01604	9.50717
552040	XM_006570093,XM_016912986,XM_016912994,XM_016912998,XM_624420	LOC552040	transcription activator MSS11, transcript variant X1	protein_coding	XP_006570156.1;XP_016768475.1;XP_016768483.1;XP_016768487.1;XP_624423.3	GB46507	.	-3.35256	912.312	0.233738	-7.46675	8.22016e-14	3.34313e-13	10.589	8.71133	9.84217	10.3935	10.1695	9.0437	8.92231	9.15876	1313	1723	1422	407	344	418	10.7739	17.6523	13.8812	2.95886	3.03809	3.76582	21.7347	38.5867	28.2346	5.04902	5.02454	6.60201
100577430	XM_026445092	LOC100577430	uncharacterized LOC100577430	protein_coding	XP_026300877.1	GB43784	.	-3.34696	1195.57	0.164033	-10.625	2.27991e-26	1.67615e-25	10.9831	9.10329	10.5055	10.3945	10.7258	9.47234	9.43427	9.41517	2273	1521	2194	556	520	466	14.0879	11.8308	16.1232	3.4574	3.5313	3.27009	28.4202	25.8613	32.7951	5.89973	5.84025	5.73294
107965593	XR_001705670	LOC107965593	uncharacterized LOC107965593	lncRNA	.	.	.	-3.34516	55.9296	0.308323	-5.65016	1.60295e-08	4.48634e-08	6.56155	4.68758	6.16131	6.19661	6.07355	5.04799	5.06522	5.13453	113	88	80	24	24	24	5.36802	5.23321	4.49179	1.15298	1.25039	1.26227	10.8292	11.4394	9.1364	1.96745	2.06795	2.21293
726286	XM_026440888	LOC726286	uncharacterized LOC726286	protein_coding	XP_026296673.1	GB45701	.	-3.3441	21389.7	0.195717	-8.89865	5.65296e-19	3.02174e-18	15.141	13.2656	14.9806	14.7451	14.4993	13.6721	13.7305	13.5831	53223	31446	25158	9688	10167	7798	340.033	252.116	190.546	62.1859	71.2583	56.4355	685.965	551.107	387.576	106.115	117.851	98.9394
100577197	XM_026444413,XM_026444424,XM_026444429	LOC100577197	uncharacterized LOC100577197, transcript variant X1	protein_coding	XP_026300198.1;XP_026300209.1;XP_026300214.1	GB46458	.	-3.33838	25.8242	0.480521	-3.6193	0.000295399	0.000556102	5.44646	3.58067	4.98092	4.93151	5.14221	3.75836	3.91813	4.2841	49	35	45	8	10	15	1.19374	1.06512	1.30716	0.160725	0.249739	0.380315	2.40818	2.32828	2.65879	0.274262	0.41303	0.666746
100578818	XM_016915507,XM_016915508,XM_016915509,XM_016915510,XM_016915511,XM_016915512,XM_016915513,XM_026444475	LOC100578818	amyloid beta A4 precursor protein-binding family B member 1-interacting protein, transcript variant X4	protein_coding	XP_016770996.2;XP_016770997.2;XP_016770998.2;XP_016770999.2;XP_016771000.2;XP_016771001.2;XP_016771002.2;XP_026300260.1	GB52021	.	-3.33833	5080.85	0.264552	-6.57386	4.90275e-11	1.68071e-10	13.0627	11.1937	12.6437	12.9125	12.1792	11.3773	11.6235	11.5031	10359	10154	4965	1953	2560	2039	21.6187	25.9703	12.0247	4.13618	5.27965	4.90373	43.6124	56.769	24.4584	7.058	8.73176	8.59693
409893	XM_006563943,XM_006563944,XM_006563945,XM_006563947,XM_006563948,XM_006563949,XM_006563950,XM_006563951,XM_006563952,XM_006563953,XM_006563954,XM_016911279,XM_016911280,XM_026439744	LOC409893	protein alan shepard, transcript variant X3	protein_coding	XP_006564006.1;XP_006564007.1;XP_006564008.1;XP_006564010.1;XP_006564011.1;XP_006564012.1;XP_006564013.1;XP_006564014.1;XP_006564015.1;XP_006564016.1;XP_006564017.1;XP_016766768.1;XP_016766769.1;XP_026295529.1	GB53719	.	-3.33617	25079.4	0.0982008	-17.7004	4.16455e-70	8.61453e-69	15.3703	13.4978	15.0096	14.9397	14.8686	13.8534	13.8273	13.8144	53455	37343	35865	11556	10963	9900	163.647	143.548	130.155	35.5426	36.7765	34.3394	330.134	313.785	264.738	60.6502	60.8229	60.2019
412926	XM_016916214,XM_396377	LOC412926	dipeptidase 1, transcript variant X2	protein_coding	XP_016771703.1;XP_396377.3	GB42269	.	-3.33115	95.0444	0.337371	-5.14573	2.66481e-07	6.72195e-07	7.32853	5.4551	7.07107	6.61753	6.83372	6.03327	5.61795	5.5675	234	111	143	59	35	30	1.14015	0.674861	0.825033	0.288607	0.182549	0.161821	2.30008	1.47519	1.67814	0.492482	0.301908	0.283695
725890	XM_026445580,XM_026445581,XM_026445582,XM_026445583,XM_026445584,XM_026445585,XM_026445586,XM_026445587	LOC725890	kinesin F, transcript variant X1	protein_coding	XP_026301365.1;XP_026301366.1;XP_026301367.1;XP_026301368.1;XP_026301369.1;XP_026301370.1;XP_026301371.1;XP_026301372.1	GB50137	.	-3.32879	1875.23	0.199739	-8.68633	3.74323e-18	1.92323e-17	11.6256	9.75849	11.0505	11.4013	11.0185	10.1735	10.0481	9.93168	3301	3514	2472	967	818	653	20.4541	26.5036	18.1439	6.26569	5.38121	4.48747	41.2631	57.9347	36.905	10.6918	8.89972	7.86718
102654085	XR_003304217	LOC102654085	uncharacterized LOC102654085	lncRNA	.	.	.	-3.31575	71.4672	0.364714	-4.74162	2.1202e-06	4.94681e-06	6.90961	5.04966	6.1815	6.76107	6.33237	5.26461	5.28185	5.55581	107	145	97	28	28	36	0.311555	0.530043	0.334143	0.079827	0.089878	0.119253	0.628515	1.15863	0.679654	0.136217	0.148646	0.209067
100578053	XR_001703718,XR_001703719,XR_003305061	LOC100578053	uncharacterized LOC100578053, transcript variant X2	lncRNA	.	.	.	-3.31052	169.789	0.414515	-4.16645	3.09374e-05	6.44862e-05	8.16098	6.29894	7.71786	7.76754	7.67481	7.05133	5.99218	6.58265	336	265	249	125	32	65	4.07559	3.60813	3.53515	1.52111	0.37578	0.796211	8.22189	7.8871	7.19058	2.59563	0.621485	1.39587
412840	XM_006558938,XM_026443651,XM_026443652,XM_396292	LOC412840	homeobox protein caupolican, transcript variant X1	protein_coding	XP_006559001.1;XP_026299436.1;XP_026299437.1;XP_396292.3	GB55196	.	-3.30701	1122.37	0.181701	-9.49653	2.17002e-21	1.31295e-20	10.8831	9.02563	10.3884	10.6763	10.3318	9.39365	9.29606	9.45341	2037	2042	1487	514	447	495	6.37767	7.28155	5.07051	1.44983	1.67521	1.67155	12.866	15.9169	10.3135	2.47401	2.77054	2.93047
551739	XM_016915791,XM_624127	LOC551739	DNA primase large subunit, transcript variant X2	protein_coding	XP_016771280.1;XP_624130.2	GB50658	.	-3.30429	502.317	0.169626	-10.1655	2.82553e-24	1.90001e-23	9.72434	7.86715	9.28476	9.3851	9.22831	8.06006	8.29924	8.24794	980	813	716	190	248	214	9.56779	9.88394	7.75946	1.74122	2.48697	2.2148	19.3016	21.6055	15.7829	2.97124	4.11308	3.88286
113219409	XR_003306540	LOC113219409	uncharacterized LOC113219409	lncRNA	.	.	.	-3.30071	14.3952	0.654089	-2.63385	0.00844218	0.0132492	4.59972	2.73972	4.38874	4.15611	3.781	3.30645	3.32279	2.81468	37	22	15	8	8	3	0.127316	0.09366	0.060625	0.027776	0.029876	0.007849	0.256841	0.204734	0.123313	0.047397	0.04941	0.01376
410756	XM_026446268,XM_026446269,XR_003306528	LOC410756	regulating synaptic membrane exocytosis protein 1, transcript variant X2	protein_coding	XP_026302053.1;XP_026302054.1	GB53976	.	-3.30043	3974.42	0.273633	-6.2955	3.06408e-10	9.87741e-10	12.7034	10.852	12.0962	12.6353	11.8342	11.1456	11.1304	11.1093	6818	8722	4026	1836	1765	1579	10.8178	17.6119	7.62103	2.93193	3.0795	2.84706	21.8233	38.4981	15.5014	5.00307	5.09304	4.99129
102655078	XM_006559318	LOC102655078	zonadhesin	protein_coding	XP_006559381.2	.	.	-3.29867	117.193	0.379105	-4.54197	5.57319e-06	1.25058e-05	7.63013	5.768	7.40317	6.80216	7.46166	6.18545	6.44648	5.90511	269	107	221	52	70	32	8.76016	4.37012	8.53854	1.68904	2.49358	1.17793	17.6723	9.55274	17.3676	2.8822	4.12401	2.06507
412099	XM_006561271,XM_006561272,XM_006561273	LOC412099	GRAM domain-containing protein 2B, transcript variant X1	protein_coding	XP_006561334.2;XP_006561335.2;XP_006561336.2	GB52157	.	-3.29856	4186.36	0.162285	-10.61	2.67861e-26	1.96368e-25	12.7817	10.9276	12.2485	12.573	12.2858	11.3002	11.2369	11.3241	7267	7567	5842	1925	1746	1777	61.8542	81.4515	58.8228	16.5874	16.2894	17.1677	124.781	178.047	119.647	28.3049	26.9402	30.0975
100577295	XM_003251050	LOC100577295	zinc finger protein 184	protein_coding	XP_003251098.2	GB44646	.	-3.297	2123.69	0.102902	-16.7261	8.46366e-63	1.54077e-61	11.8043	9.94898	11.438	11.432	11.3414	10.3465	10.3093	10.2923	4357	3246	3055	998	934	839	24.546	22.9505	20.4025	5.64658	5.7703	5.35335	49.5178	50.1679	41.4991	9.63538	9.54321	9.38519
102655840	XR_409823	LOC102655840	uncharacterized LOC102655840	lncRNA	.	.	.	-3.29596	130.27	0.347634	-4.94974	7.43113e-07	1.80438e-06	7.77722	5.91841	7.22164	7.47932	7.29005	6.60149	6.14971	5.86314	230	224	191	89	51	32	5.82329	7.12239	5.73817	2.24879	1.3996	0.906254	11.7476	15.569	11.6716	3.83735	2.31473	1.58879
107964323	XR_001702777	LOC107964323	uncharacterized LOC107964323	lncRNA	.	.	.	-3.29393	232.644	0.264549	-6.5009	7.98383e-11	2.69487e-10	8.61467	6.75747	7.8736	8.29256	8.38466	7.25169	7.03853	7.0646	327	378	428	123	93	88	6.57271	9.53255	10.1875	2.47249	2.03722	1.98326	13.2594	20.8374	20.7217	4.21908	3.36925	3.47693
551458	XM_006558403,XM_623850	LOC551458	leucine-rich repeat-containing protein 20, transcript variant X1	protein_coding	XP_006558466.2;XP_623853.1	GB49110	.	-3.28837	8070.26	0.184645	-9.30094	1.39214e-20	8.05928e-20	13.7267	11.8779	13.1507	13.5509	13.1566	12.2301	12.2022	12.1938	13696	15380	10660	3759	3558	3230	121.584	171.008	112.156	37.9679	38.0791	35.2072	245.277	373.811	228.128	64.7887	62.9772	61.7233
412235	XM_395697	LOC412235	caspase-1	protein_coding	XP_395697.2	GB47159	.	-3.28634	1324.9	0.133694	-12.8388	9.93454e-38	1.05607e-36	11.1219	9.2721	10.701	10.8061	10.6655	9.66777	9.5471	9.7045	2560	2135	1910	621	525	582	21.9739	22.9949	19.4317	5.34747	4.93916	5.64999	44.329	50.265	39.5245	9.12497	8.16864	9.90523
100578025	XM_003250893	LOC100578025	probable serine/threonine-protein kinase samkC	protein_coding	XP_003250941.2	GB52832	.	-3.28467	8.35759	0.782138	-2.19366	0.0282595	0.0407168	3.81203	1.96821	3.6285	3.32113	3.05045	2.50701	2.52132	2.42163	22	12	9	4	4	3	0.350969	0.230396	0.159013	0.066479	0.061087	0.051019	0.708027	0.503627	0.323435	0.11344	0.101028	0.089444
100578394	XR_407492	LOC100578394	uncharacterized LOC100578394	lncRNA	.	.	.	-3.28457	249.764	0.403146	-4.25579	2.08315e-05	4.4044e-05	8.72268	6.86446	8.15942	7.65233	8.74344	7.23158	7.35093	6.92788	440	193	609	120	135	74	5.08115	2.78858	8.34776	1.39299	1.70287	0.962606	10.2505	6.09562	16.9795	2.37701	2.81629	1.68758
107965832	XR_001706280	LOC107965832	uncharacterized LOC107965832	lncRNA	.	.	.	-3.28288	70.4061	0.442876	-3.87233	0.000107798	0.00021178	6.89297	5.04255	6.38292	5.92871	6.77106	5.01493	5.30337	5.61634	135	63	154	21	30	40	3.26344	1.9013	4.43161	0.501297	0.77368	1.08052	6.5835	4.15609	9.014	0.855417	1.27955	1.89431
725245	XM_001121117,XM_016915131	LOC725245	protein eiger, transcript variant X1	protein_coding	XP_001121117.1;XP_016770620.1	GB44888	.	-3.27902	3036.99	0.155963	-10.9851	4.50964e-28	3.5425e-27	12.3172	10.4713	11.9516	11.9976	11.7066	10.8224	10.7246	10.8536	6386	5013	3848	1417	1233	1319	39.9913	39.4744	28.6763	8.67129	8.38299	9.136	80.6764	86.288	58.3283	14.7967	13.8642	16.0167
411296	XM_394770	LOC411296	silk gland factor 1	protein_coding	XP_394770.5	GB53404	.	-3.27275	339.209	0.322356	-5.30625	1.11904e-07	2.92646e-07	9.15781	7.31155	8.32268	8.59255	8.9706	7.35646	7.38117	7.85077	476	470	705	122	123	194	4.80127	5.94857	8.43429	1.23451	1.35428	2.21075	9.68583	13.0031	17.1555	2.10657	2.23977	3.87576
409023	XM_006560747,XM_392553	LOC409023	methylthioribose-1-phosphate isomerase, transcript variant X1	protein_coding	XP_006560810.1;XP_392553.1	GB44841	.	-3.27171	3076.75	0.157928	-10.828	2.53647e-27	1.94224e-26	12.3391	10.4924	12.0345	11.7235	11.9958	10.8612	10.8719	10.7879	6793	3707	5055	1437	1424	1181	84.3581	57.6244	74.0254	17.9663	19.3202	16.5371	170.18	125.963	150.569	30.6579	31.9527	28.9919
102653657	XR_003304929	LOC102653657	uncharacterized LOC102653657	lncRNA	.	.	.	-3.2657	38.1314	0.452603	-3.77238	0.000161697	0.000313081	5.99765	4.16336	5.67991	5.69491	5.05648	4.53504	4.26817	4.58042	89	68	36	19	13	18	0.39324	0.379306	0.189538	0.084463	0.058739	0.087334	0.793302	0.829135	0.385525	0.144128	0.097146	0.153108
102653577	XM_026440492	LOC102653577	uncharacterized LOC102653577	protein_coding	XP_026296277.1	.	.	-3.26329	10.7408	0.738984	-2.30902	0.0209425	0.0308504	4.1777	2.33644	3.62512	3.44735	4.12391	2.8836	2.63128	3.07495	18	11	24	5	3	6	0.350035	0.254342	0.550554	0.078965	0.053887	0.113747	0.706143	0.555971	1.11984	0.134746	0.089121	0.199415
413346	XM_396791	LOC413346	endoglucanase E-4	protein_coding	XP_396791.3	GB40838	.	-3.25888	1203.7	0.389886	-4.37148	1.23409e-05	2.67561e-05	10.973	9.14279	10.2847	11.0667	9.85435	9.32595	9.327	9.58747	1877	3055	922	492	482	598	16.7383	34.1855	9.74527	4.40025	4.70693	6.03216	33.7669	74.7269	19.8221	7.50863	7.78456	10.5752
410410	XM_393890	LOC410410	ATP-dependent DNA helicase PIF1	protein_coding	XP_393890.1	GB54729	.	-3.25639	273.009	0.217939	-7.81539	5.47948e-15	2.38646e-14	8.84115	7.00088	8.43038	8.45616	8.36467	7.47109	7.42296	7.07965	547	421	396	146	135	81	4.85439	4.6918	4.16501	1.30015	1.31078	0.809788	9.793	10.2559	8.47173	2.21858	2.16783	1.41967
113219231	XR_003306054	LOC113219231	uncharacterized LOC113219231	lncRNA	.	.	.	-3.25352	159.805	0.590733	-2.88117	0.00396204	0.00650694	8.06514	6.2322	8.11909	7.45283	6.11313	6.44579	6.49814	6.16518	574	227	55	79	82	51	2.19711	1.09206	0.245747	0.302709	0.342177	0.221364	4.43233	2.38716	0.499856	0.516546	0.565909	0.388082
107965056	XR_001704442	LOC107965056	uncharacterized LOC107965056	lncRNA	.	.	.	-3.25103	112.963	0.377581	-4.50473	6.64581e-06	1.48e-05	7.56581	5.73467	7.48579	6.97057	6.57248	5.94115	6.02501	5.99771	335	151	103	49	53	47	21.9087	12.3451	7.95361	3.19374	3.75503	3.41513	44.1974	26.9854	16.1778	5.44982	6.21026	5.98721
100578833	XM_026439008,XM_026439009,XM_026439011	LOC100578833	putative leucine-rich repeat-containing protein DDB_G0290503, transcript variant X1	protein_coding	XP_026294793.1;XP_026294794.1;XP_026294796.1	GB49811	.	-3.25072	288.366	0.210332	-8.08607	6.16185e-16	2.81927e-15	8.92105	7.08589	8.54815	8.23135	8.53438	7.24676	7.3801	7.43516	630	343	481	116	133	130	5.38386	3.60516	4.61036	0.904165	1.17891	1.13341	10.8611	7.88061	9.37759	1.54287	1.94974	1.98703
100579052	XM_003251365	LOC100579052	mitochondrial-processing peptidase subunit beta	protein_coding	XP_003251413.2	.	.	-3.24497	158.982	0.220708	-7.69435	1.42214e-14	6.05831e-14	8.05812	6.22681	7.66485	7.72735	7.45509	6.52624	6.61189	6.50505	328	262	205	71	77	62	4.19379	4.20796	3.11086	0.902637	1.08214	0.88677	8.46033	9.19828	6.32757	1.54027	1.78969	1.55463
409869	XM_026443263,XM_026443264,XR_003305436,XR_003305437,XR_003305438,XR_003305439,XR_003305440,XR_003305441	LOC409869	kinesin 3A, transcript variant X8	protein_coding	XP_026299048.1;XP_026299049.1	GB55888	.	-3.2421	148.59	0.254912	-6.65692	2.79627e-11	9.7019e-11	7.96487	6.12962	7.6061	7.31391	7.7005	6.53383	6.56345	6.36037	310	172	264	72	73	52	2.2008	1.29925	3.16147	0.799411	0.847576	0.614964	4.43978	2.84006	6.43051	1.36412	1.40176	1.07812
412398	XM_006569693,XM_006569694,XM_006569695,XM_006569696,XM_006569697,XM_016913770	LOC412398	macoilin-1, transcript variant X1	protein_coding	XP_006569756.1;XP_006569757.1;XP_006569758.1;XP_006569759.1;XP_006569760.1;XP_016769259.1	GB51713	.	-3.24048	401.99	0.279773	-6.0628	1.33774e-09	4.09736e-09	9.39484	7.56825	8.99855	9.16558	8.83549	7.74775	7.74854	8.24861	786	698	514	145	142	237	4.82109	5.3886	3.75178	0.887779	0.96164	1.65118	9.72581	11.7791	7.63121	1.51491	1.59041	2.89475
692346	NM_001040681	Tert	telomerase reverse transcriptase	protein_coding	NP_001035771.1	GB52244	.	-3.24018	181.954	0.481415	-3.5231	0.000426527	0.000788999	8.2596	6.42242	7.9444	6.94772	7.79332	6.87138	6.57599	5.84149	482	134	323	124	88	33	3.67785	1.28195	2.91797	0.944939	0.735204	0.27723	7.4195	2.80225	5.93521	1.61245	1.21592	0.486024
726515	XM_001122247,XM_006561766	LOC726515	cilia- and flagella-associated protein 300, transcript variant X1	protein_coding	XP_001122247.5;XP_006561829.3	GB19146	.	-3.23985	396.022	0.229228	-7.39843	1.37807e-13	5.5564e-13	9.3781	7.54573	8.98524	8.66283	8.97393	7.95238	7.57869	7.79602	865	469	662	220	139	165	18.0779	12.2644	16.3577	4.59645	3.1761	3.88107	36.4694	26.809	33.2719	7.84343	5.2528	6.80406
443552	NM_001178069,XM_026441104	Cat	catalase	protein_coding	NP_001171540.1;XP_026296889.1	GB41427	.	-3.23906	14405.3	0.149192	-11.365	6.24379e-30	5.20165e-29	14.5623	12.7306	14.0687	14.0771	14.3277	13.0188	13.1267	13.1246	25793	19499	25951	6065	6754	6178	296.699	281.413	354.799	70.2322	85.1713	80.5319	598.544	615.148	721.669	119.845	140.861	141.184
113219353	XR_003306398	LOC113219353	uncharacterized LOC113219353	lncRNA	.	.	.	-3.23789	819.144	0.304368	-5.56909	2.56073e-08	7.05603e-08	10.4182	8.59421	9.74256	10.4206	9.65299	9.03773	8.81465	8.8767	1249	1850	880	435	327	323	20.922	38.8927	17.4695	7.31306	5.99585	6.12016	42.2069	85.0165	35.5334	12.4791	9.91623	10.7295
410553	XM_026445195	LOC410553	POU domain, class 4, transcription factor 1	protein_coding	XP_026300980.1	GB41727	.	-3.23554	99.5491	0.412607	-4.10561	4.03242e-05	8.29301e-05	7.37805	5.55436	6.69097	7.3224	6.6542	6.02138	5.4528	6.03333	153	217	114	55	26	50	2.39686	4.27809	2.11053	0.86066	0.448003	0.882187	4.8353	9.35157	4.29286	1.46864	0.74093	1.5466
408920	XM_006567266	LOC408920	long-chain fatty acid transport protein 4	protein_coding	XP_006567329.1	GB44020	.	-3.2337	13126.6	0.123166	-13.7472	5.29309e-43	6.45807e-42	14.4261	12.5983	14.0952	13.9669	13.9287	12.9617	12.9523	12.8348	28543	18799	18666	6358	6153	4908	193.869	160.241	150.3	43.3842	45.8419	37.7576	391.101	350.275	305.714	74.0311	75.8156	66.1944
726079	NM_001098229	nAChRb2	nicotinic acetylcholine receptor beta2 subunit	protein_coding	NP_001091699.1	GB53428	.	-3.2325	100.81	0.24796	-6.82631	8.71259e-12	3.13241e-11	7.39968	5.57509	7.04271	7.16767	7.01256	6.04468	5.95479	6.14872	192	164	144	46	40	47	2.84034	3.03477	2.52694	0.680448	0.645837	0.78347	5.72996	6.63377	5.13985	1.16112	1.06812	1.37353
100576132	XM_003251709,XM_006571577,XM_026445957,XM_026445961,XM_026445966,XM_026445974,XM_026445975,XM_026445980,XM_026445983,XM_026445985,XM_026445990	LOC100576132	uncharacterized LOC100576132, transcript variant X1	protein_coding	XP_003251757.2;XP_006571640.1;XP_026301742.1;XP_026301746.1;XP_026301751.1;XP_026301759.1;XP_026301760.1;XP_026301765.1;XP_026301768.1;XP_026301770.1;XP_026301775.1	GB54923	.	-3.22908	11480	0.188954	-8.94991	3.55786e-19	1.92073e-18	14.2298	12.4065	13.8778	13.9217	13.4978	12.7764	12.6752	12.6299	24956	19545	13112	5808	5051	4389	118.331	116.86	73.4079	27.5975	26.0067	23.1283	238.715	255.448	149.313	47.0926	43.0112	40.5471
411226	XM_016913000,XM_026441866,XM_026441867,XM_394700	LOC411226	tubulin epsilon chain, transcript variant X3	protein_coding	XP_016768489.1;XP_026297651.1;XP_026297652.1;XP_394700.4	GB49230	.	-3.22712	178.481	0.229141	-7.37644	1.62582e-13	6.52476e-13	8.22341	6.40169	7.74612	7.89683	7.80545	6.5454	6.79354	6.90574	327	286	269	63	84	88	4.03182	4.55634	3.85427	0.74492	1.11167	1.25114	8.13359	9.9598	7.83968	1.27114	1.83854	2.19342
100578413	XM_003251509	LOC100578413	uncharacterized LOC100578413	protein_coding	XP_003251557.1	GB43182	.	-3.22663	117.053	0.307252	-5.50046	3.78804e-08	1.02841e-07	7.61265	5.79382	7.18331	7.3774	6.97492	6.11764	5.87431	6.35379	229	209	143	53	38	63	2.59093	2.9654	1.9196	0.593223	0.462216	0.798288	5.22681	6.48213	3.90451	1.01228	0.764435	1.39951
408790	XM_006567217,XM_006567218,XM_006567220	LOC408790	protein croquemort, transcript variant X2	protein_coding	XP_006567280.1;XP_006567281.1;XP_006567283.1	GB44045	.	-3.22103	4470.15	0.156346	-10.7935	3.6936e-27	2.79716e-26	12.871	11.0485	12.6039	12.3749	12.3703	11.4362	11.4355	11.262	10240	6090	6257	2201	2152	1604	84.854	63.2261	61.3851	17.314	19.3306	14.5564	171.18	138.207	124.859	29.5447	31.9698	25.5195
100578813	XM_006564895	LOC100578813	uncharacterized LOC100578813	protein_coding	XP_006564958.2	GB52712	.	-3.22065	357.099	0.292541	-5.76793	8.02518e-09	2.30164e-08	9.22079	7.40259	8.49084	9.10493	8.681	7.74164	7.48068	7.88401	518	723	488	170	121	180	4.98375	8.72168	5.55901	1.64216	1.26723	1.96189	10.054	19.0649	11.3072	2.80219	2.09581	3.43947
107965722	XM_026445765,XM_026445766,XM_026445767,XR_003306234,XR_003306235,XR_003306236,XR_003306237,XR_003306238	LOC107965722	uncharacterized LOC107965722, transcript variant X5	protein_coding	XP_026301550.1;XP_026301551.1;XP_026301552.1	.	.	-3.21929	498.775	0.174865	-9.64596	5.11286e-22	3.18113e-21	9.70481	7.88468	9.13429	9.44043	9.21847	8.177	8.18405	8.2265	855	873	721	225	222	214	10.7439	14.4755	10.8281	2.73936	3.04664	2.94372	21.6741	31.6424	22.0246	4.67447	5.03869	5.16076
724947	XM_016911425	LOC724947	lactosylceramide 1,3-N-acetyl-beta-D-glucosaminyltransferase	protein_coding	XP_016766914.1	.	.	-3.21908	3193.55	0.165066	-10.218	1.64645e-24	1.12176e-23	12.3828	10.5639	11.9718	12.1335	11.7698	10.8853	10.9488	10.8506	6320	5576	3975	1456	1536	1253	63.2557	70.0326	47.1612	14.6372	16.8591	14.1985	127.609	153.086	95.927	24.977	27.8825	24.8919
552245	XM_026442872	LOC552245	N-acetyltransferase ESCO1	protein_coding	XP_026298657.1	GB42837	.	-3.21772	213.981	0.257487	-6.54804	5.8296e-11	1.98591e-10	8.48254	6.66619	8.1183	8.22358	7.81439	6.78943	7.10194	7.08571	445	371	252	76	109	98	4.4646	4.6759	2.99799	0.767193	1.19372	1.10715	9.00665	10.2212	6.09799	1.30915	1.97424	1.94099
100576836	XM_026441120,XM_026441121	LOC100576836	uncharacterized LOC100576836, transcript variant X1	protein_coding	XP_026296905.1;XP_026296906.1	GB41518	.	-3.21634	127.69	0.241753	-6.97166	3.13215e-12	1.16045e-11	7.74085	5.92041	7.31649	7.21521	7.23721	6.35096	5.99548	6.16691	267	181	191	72	46	52	5.54348	4.70589	4.70366	1.48807	1.03918	1.22218	11.1831	10.2867	9.56735	2.53926	1.71865	2.14266
409066	XM_392591	LOC409066	pyridoxine-5'-phosphate oxidase	protein_coding	XP_392591.2	GB47803	.	-3.21491	10015.3	0.180856	-9.31559	1.21276e-20	7.0445e-20	14.0362	12.2144	13.816	13.4459	13.7706	12.6733	12.6978	12.5383	22472	11473	16600	4825	4863	3669	377.951	242.14	330.979	81.5287	89.7198	69.8942	762.458	529.298	673.22	139.121	148.383	122.534
411245	XM_394718	LOC411245	dedicator of cytokinesis protein 7	protein_coding	XP_394718.3	GB54530	.	-3.21287	940.978	0.181367	-9.2843	1.62776e-20	9.39171e-20	10.6195	8.80376	10.2293	10.3935	10.1118	9.07637	9.1682	9.32552	1814	1607	1243	376	412	456	5.51718	6.1328	4.48069	1.14819	1.37415	1.56833	11.1301	13.4058	9.11383	1.95929	2.27264	2.74951
100578668	XM_003250899,XM_016913815,XM_026442423,XM_026442424	LOC100578668	glutamic acid-rich protein, transcript variant X1	protein_coding	XP_003250947.2;XP_016769304.2;XP_026298208.1;XP_026298209.1	GB52833	.	-3.21197	15.8359	0.669962	-2.51277	0.0119788	0.018386	4.7243	2.92095	4.63824	4.19262	3.76311	2.93795	3.45474	3.435	46	22	14	4	9	8	0.504464	0.291037	0.179087	0.039581	0.099648	0.090111	1.01768	0.636185	0.364266	0.067541	0.164803	0.157978
725370	XM_006564607,XM_006564608	LOC725370	uncharacterized LOC725370, transcript variant X1	protein_coding	XP_006564670.1;XP_006564671.1	GB41780	.	-3.21047	350.461	0.16127	-10.4346	1.72406e-25	1.22984e-24	9.19542	7.38005	8.85126	8.82757	8.68286	7.67419	7.76541	7.74228	735	538	479	152	166	148	18.6708	17.1018	14.3745	3.87738	4.6266	4.29537	37.6655	37.3832	29.2381	6.6164	7.65171	7.53039
102655676	XR_001702774	LOC102655676	uncharacterized LOC102655676	lncRNA	.	.	.	-3.20732	93.3109	0.303548	-5.53906	3.04103e-08	8.33276e-08	7.29021	5.47105	6.74773	6.613	7.10292	5.78162	5.74094	5.8328	167	109	185	43	40	41	1.32518	1.08634	1.74678	0.336755	0.347617	0.362482	2.67335	2.37466	3.55298	0.574642	0.574907	0.635482
409467	XM_006572148,XM_392977	LOC409467	sodium-coupled monocarboxylate transporter 2, transcript variant X2	protein_coding	XP_006572211.1;XP_392977.4	GB50864	.	-3.20655	1144.55	0.342719	-4.90495	9.34493e-07	2.25054e-06	10.8996	9.08818	10.7248	10.5938	9.7142	9.37398	9.21087	9.4295	3032	1996	829	550	444	526	19.8297	16.3965	6.42465	3.62324	3.17793	3.90314	40.0033	35.8416	13.0679	6.18273	5.25582	6.84275
552643	XM_006567444,XM_006567445,XM_625018	LOC552643	transmembrane protein adipocyte-associated 1 homolog, transcript variant X1	protein_coding	XP_006567507.1;XP_006567508.1;XP_625021.3	GB53321	.	-3.20491	6291.52	0.144784	-11.6055	3.86453e-31	3.34364e-30	13.3613	11.5472	13.0807	12.9365	12.7743	11.8808	11.8345	11.8826	14318	9279	8115	2965	2746	2666	96.958	78.8673	65.146	20.5106	20.6987	20.7743	195.598	172.398	132.508	34.9995	34.2326	36.4203
411529	XM_006558728	LOC411529	maternal embryonic leucine zipper kinase	protein_coding	XP_006558791.2	GB53155	.	-3.20404	612.926	0.201538	-8.33536	7.72595e-17	3.70401e-16	9.99998	8.18854	9.52647	9.73992	9.46549	8.43342	8.39859	8.69269	1139	1059	828	257	241	313	9.50536	11.0835	8.18328	2.15354	2.20196	2.95025	19.1756	24.2278	16.645	3.67483	3.64172	5.17221
413288	XM_006567984,XM_006567985,XM_006567986,XM_006567987,XM_016911287	LOC413288	polycomb protein Pcl, transcript variant X4	protein_coding	XP_006568047.1;XP_006568048.1;XP_006568049.1;XP_006568050.1;XP_016766776.1	GB49190	.	-3.20167	616.157	0.146876	-11.4302	2.9545e-30	2.48747e-29	10.0082	8.19682	9.63213	9.68174	9.48274	8.49816	8.53145	8.58607	1251	986	831	272	277	271	3.33061	3.2311	2.60072	0.674148	0.746187	0.751721	6.71901	7.06293	5.28991	1.15037	1.23408	1.31787
107965854	XM_016917590,XM_026442873	LOC107965854	uncharacterized LOC107965854, transcript variant X1	protein_coding	XP_016773079.2;XP_026298658.1	.	.	-3.19171	892.654	0.136849	-12.2349	2.0247e-34	1.9333e-33	10.544	8.7341	10.0447	10.0762	10.1722	9.10128	8.93395	9.03457	1663	1287	1463	453	364	376	39.1228	37.8269	41.1368	10.7121	9.21989	9.91714	78.9243	82.6867	83.6731	18.2792	15.2483	17.3861
552037	XM_006568791,XM_624417	LOC552037	POC1 centriolar protein homolog A, transcript variant X2	protein_coding	XP_006568854.1;XP_624420.3	GB55464	.	-3.18994	342.721	0.183259	-9.13204	6.72204e-20	3.7607e-19	9.16082	7.35224	8.65755	8.90661	8.69147	7.77464	7.69066	7.62932	609	588	488	174	154	131	8.1798	9.56217	7.67905	2.26663	2.17452	1.90287	16.5015	20.9022	15.6194	3.8678	3.59633	3.33601
551338	XM_006563793,XM_016913408	LOC551338	uncharacterized LOC551338, transcript variant X2	protein_coding	XP_006563856.1;XP_016768897.1	GB43840	.	-3.18944	1064.83	0.175244	-9.5484	1.31721e-21	8.03084e-21	10.7962	8.99034	10.3988	10.457	10.2893	9.27508	9.17823	9.48454	2127	1691	1472	469	408	538	56.8766	56.7459	46.3468	11.9925	11.1643	15.5972	114.74	124.042	94.2705	20.464	18.464	27.3441
102655409	XR_003304603,XR_003304604	LOC102655409	uncharacterized LOC102655409, transcript variant X1	lncRNA	.	.	.	-3.18839	88.5894	0.371834	-4.49886	6.8318e-06	1.51913e-05	7.20449	5.40302	6.7982	7.19656	6.41883	5.80892	5.7459	5.93402	165	186	85	40	36	42	0.658966	0.939843	0.394136	0.155151	0.15464	0.184565	1.32936	2.05442	0.801681	0.264751	0.255751	0.323569
550941	XM_026445674	LOC550941	ABC transporter G family member 20	protein_coding	XP_026301459.1	GB53261	.	-3.18678	287.196	0.240925	-6.94032	3.912e-12	1.44419e-11	8.9042	7.10106	8.40106	8.71929	8.46245	7.3795	7.36909	7.69813	491	510	405	116	112	153	3.25531	4.24396	3.18738	0.770905	0.813014	1.15062	6.56709	9.27696	6.48321	1.31548	1.3446	2.01721
100578614	XM_003251222	LOC100578614	tctex1 domain-containing protein 1	protein_coding	XP_003251270.1	GB55468	.	-3.18578	16.3829	0.770502	-2.16956	0.0300405	0.0430784	4.78351	2.96195	3.58862	3.8353	4.83835	3.58564	2.85798	3.15415	16	16	46	12	4	6	0.232372	0.291804	0.828014	0.185854	0.052498	0.103207	0.468775	0.637861	1.6842	0.317143	0.086825	0.180936
410872	XM_394348	LOC410872	SUMO-activating enzyme subunit 1	protein_coding	XP_394348.5	GB49813	.	-3.18454	1371.22	0.118599	-14.0903	4.36e-45	5.56979e-44	11.1614	9.35684	10.839	10.7784	10.715	9.67148	9.72871	9.77425	2868	2021	1955	598	627	607	47.3445	41.8656	38.2599	9.91705	11.3534	11.3484	95.5104	91.515	77.8214	16.9225	18.7768	19.8954
552567	XM_006557713,XM_624943	LOC552567	DEAD-box helicase Dbp80, transcript variant X2	protein_coding	XP_006557776.1;XP_624946.1	GB54342	.	-3.1806	2157.06	0.118172	-14.126	2.62686e-45	3.36826e-44	11.8153	10.0112	11.334	11.4061	11.4775	10.3197	10.31	10.408	3936	3175	3523	973	941	969	34.8593	35.2734	36.9806	8.6442	9.13379	9.71605	70.3234	77.105	75.2193	14.7505	15.1059	17.0336
100578455	XR_003305464,XR_120098	LOC100578455	uncharacterized LOC100578455, transcript variant X2	lncRNA	.	.	.	-3.1754	249.779	0.194571	-8.56723	1.06008e-17	5.32723e-17	8.70468	6.90482	8.30966	8.13764	8.30535	7.17191	7.07308	7.31553	519	327	400	114	99	121	5.59856	4.42972	5.10452	1.23087	1.16546	1.47923	11.2942	9.68303	10.3827	2.10037	1.9275	2.59331
724805	NM_001242456	UHRF1	ubiquitin-like with PHD and ring finger domains 1	protein_coding	NP_001229385.1	GB43555	.	-3.17363	668.715	0.166859	-9.98527	1.76814e-23	1.15658e-22	10.1239	8.32342	9.6217	9.77714	9.67859	8.75334	8.48427	8.63715	1221	1071	1001	360	256	282	8.29343	9.12757	8.05938	2.45559	1.90253	2.16912	16.7307	19.9522	16.393	4.19024	3.1465	3.80277
102656808	XR_003305539	LOC102656808	uncharacterized LOC102656808	lncRNA	.	.	.	-3.16783	30.8892	0.484509	-3.43337	0.000596133	0.00108696	5.68679	3.89427	5.02433	5.18097	5.29051	3.65702	4.24726	4.41576	52	46	53	7	16	18	0.244081	0.272562	0.29239	0.029798	0.078752	0.092312	0.492397	0.595799	0.594729	0.050848	0.130244	0.161837
410273	XM_016915198,XM_393754	LOC410273	transcription termination factor 2, transcript variant X1	protein_coding	XP_016770687.1;XP_393754.2	GB43220	.	-3.16729	2263.55	0.140995	-11.7965	4.06878e-32	3.62364e-31	11.8813	10.0854	11.4492	11.6184	11.3712	10.3872	10.4136	10.4868	4290	3816	3064	1005	1015	1015	26.9707	30.0701	22.8505	6.40135	7.01841	7.20727	54.4092	65.7308	46.4784	10.9233	11.6074	12.6354
410468	XM_393948	LOC410468	protein hairy	protein_coding	XP_393948.3	GB47799	.	-3.1658	4117.6	0.160251	-10.3748	3.22959e-25	2.2786e-24	12.7443	10.9488	12.1958	12.5015	12.2796	11.3643	11.2144	11.2379	7029	7180	5926	2139	1754	1654	50.8969	65.2499	50.8751	15.5569	13.9273	13.5648	102.677	142.631	103.481	26.5464	23.0336	23.7809
551659	XM_003251533	LOC551659	serine/threonine-protein kinase STE20	protein_coding	XP_003251581.1	GB53532	.	-3.16055	437.276	0.21269	-7.80561	5.92132e-15	2.57455e-14	9.51252	7.7153	9.00132	9.01753	9.34627	7.97832	8.20056	8.08501	749	571	824	178	228	182	7.66478	7.33443	10.0001	1.83109	2.55847	2.10216	15.4625	16.0325	20.3404	3.12459	4.23133	3.68539
552738	NM_001277300	LOC552738	2-hydroxyacyl-CoA lyase 1-like	protein_coding	NP_001264229.1	GB45184	.	-3.15971	3042.03	0.143596	-11.5588	6.66386e-31	5.71298e-30	12.3095	10.5143	11.9892	11.7984	11.8848	10.9472	10.7547	10.7962	6578	4063	4580	1622	1265	1219	64.088	49.6745	52.896	15.8754	13.5183	13.4531	129.288	108.585	107.592	27.0899	22.3572	23.5853
724192	XM_001119962	LOC724192	titin	protein_coding	XP_001119962.3	GB40864	.	-3.15913	25202.2	0.12745	-13.021	9.29578e-39	1.01321e-37	15.3575	13.565	14.8412	15.0777	14.8949	13.8572	13.9008	13.8933	44629	42486	36471	11433	11778	10706	121.123	144.702	117.343	31.1752	35.0674	32.914	244.347	316.308	238.679	53.1977	57.9963	57.703
100577638	XM_003249256,XM_006558423,XM_006558424	LOC100577638	uncharacterized LOC100577638, transcript variant X3	protein_coding	XP_003249304.2;XP_006558486.2;XP_006558487.2	GB49123	.	-3.15822	8314.16	0.129481	-12.8135	1.37778e-37	1.45562e-36	13.7586	11.9653	13.3845	13.3591	13.2576	12.3144	12.3406	12.1597	17159	12535	11673	4080	4116	3047	128.509	113.366	103.8	29.7029	33.8037	24.502	259.247	247.809	211.131	50.6853	55.9063	42.9556
552138	XM_624517	LOC552138	Mig-2-like GTPase Mtl	protein_coding	XP_624520.1	GB55933	.	-3.15629	442.379	0.14194	-11.6826	1.56403e-31	1.37162e-30	9.52623	7.73298	9.08289	9.21775	9.14363	8.13509	8.08472	8.10466	811	698	668	214	197	185	15.1231	16.3302	14.7811	4.00708	4.01753	3.89476	30.5085	35.6965	30.0652	6.83771	6.6444	6.82806
406123	NM_001011602	Psq	pipsqueak	protein_coding	NP_001011602.1	GB53296	.	-3.15523	2624.06	0.200444	-8.27036	1.33557e-16	6.31215e-16	12.0917	10.3024	11.4665	11.8969	11.4853	10.6447	10.5353	10.5154	4340	5014	3423	1346	1160	1039	29.6745	43.026	27.7474	9.24712	8.69962	8.04149	59.8638	94.0514	56.4388	15.7794	14.3879	14.0979
413259	XM_396705	LOC413259	neurogenic protein big brain	protein_coding	XP_396705.4	GB44889	.	-3.15334	719.355	0.228217	-7.2601	3.8679e-13	1.51401e-12	10.2244	8.43587	9.56365	10.1031	9.72731	8.70575	8.79826	8.80465	1082	1403	992	312	341	315	7.86754	12.8078	8.55274	2.27536	2.71429	2.59099	15.8716	27.9969	17.3965	3.88269	4.48903	4.54237
552546	XM_006567418,XM_016914038	LOC552546	protocadherin Fat 4, transcript variant X1	protein_coding	XP_006567481.2;XP_016769527.2	GB53331	.	-3.1489	724.679	0.199068	-8.31296	9.33404e-17	4.45016e-16	10.2349	8.44801	9.62653	10.0067	9.61106	8.65943	8.73687	8.68155	1238	1356	943	327	350	301	7.83173	10.7655	7.06534	2.2636	2.42176	2.40186	15.7993	23.5324	14.3711	3.86263	4.00523	4.2108
724978	NM_001256034,XM_026441586	Nipped-B	nipped-B protein	protein_coding	NP_001242963.1;XP_026297371.1	.	.	-3.1462	1017.58	0.189562	-8.72329	2.70226e-18	1.39883e-17	10.7249	8.93855	10.159	10.5331	10.2305	9.3603	9.20872	9.23174	1693	1854	1410	532	435	410	4.00162	5.49036	3.94383	1.24297	1.1109	1.0802	8.07266	12.0015	8.02185	2.12101	1.83727	1.89375
102653705	XR_410764	LOC102653705	uncharacterized LOC102653705	lncRNA	.	.	.	-3.14496	53.0215	0.329134	-5.0224	5.10303e-07	1.25623e-06	6.46697	4.67392	6.11185	6.01209	6.17643	5.25156	5.09442	4.9496	105	71	87	30	24	18	2.4764	2.08475	2.41918	0.690896	0.606825	0.457635	4.99575	4.5571	4.92068	1.17895	1.0036	0.802299
413508	XM_006560603	LOC413508	RNA-binding protein Rsf1	protein_coding	XP_006560666.1	GB49598	.	-3.14408	5309.37	0.10753	-15.3692	2.63523e-53	4.01785e-52	13.1095	11.3232	12.6967	12.7813	12.6419	11.7006	11.6154	11.6607	10292	8406	7529	2620	2316	2242	180.597	185.093	156.611	46.1855	44.573	44.5599	364.327	404.6	318.55	78.8112	73.7171	78.1198
412866	XM_006564347,XM_396318	LOC412866	E3 ubiquitin-protein ligase SMURF2, transcript variant X1	protein_coding	XP_006564410.1;XP_396318.4	GB47249	.	-3.14237	559.752	0.13978	-11.8176	3.16781e-32	2.82367e-31	9.86443	8.07924	9.4959	9.46608	9.48102	8.44083	8.34859	8.52886	1114	810	849	263	230	262	6.18345	5.64351	5.58484	1.46564	1.39692	1.64129	12.4742	12.3363	11.3597	2.50098	2.3103	2.87742
413270	XM_396715	LOC413270	kelch-like protein 10	protein_coding	XP_396715.5	GB46377	.	-3.13951	64.7207	0.345525	-4.7769	1.78015e-06	4.18082e-06	6.74793	4.96838	6.28527	6.59828	6.15491	5.28731	5.21853	5.53022	117	121	79	28	25	34	0.533043	0.689565	0.425903	0.126825	0.122522	0.172968	1.07533	1.50734	0.866297	0.216415	0.202634	0.303238
550824	XM_026441274,XM_026441275,XM_026441276,XM_026441277	LOC550824	nucleosome assembly protein 1-like 1, transcript variant X1	protein_coding	XP_026297059.1;XP_026297060.1;XP_026297061.1;XP_026297062.1	GB46066	.	-3.13903	16088.7	0.136612	-12.0803	1.34192e-33	1.24787e-32	14.7075	12.9244	14.205	14.4488	14.2175	13.2751	13.2518	13.2039	28743	27561	22523	7852	7476	6477	271.547	327.969	252.501	74.8238	77.6848	69.7146	547.806	716.916	513.592	127.68	128.479	122.22
727275	XM_001122985	LOC727275	proliferating cell nuclear antigen	protein_coding	XP_001122985.1	GB55970	.	-3.1388	2024.11	0.115234	-14.3205	1.62966e-46	2.14285e-45	11.7177	9.93394	11.3639	11.3928	11.247	10.3254	10.2517	10.3058	4081	3150	2801	988	885	866	55.6448	53.9069	45.2854	13.5355	13.2381	13.375	112.255	117.836	92.1116	23.097	21.8939	23.4483
102656230	XR_003304714	LOC102656230	uncharacterized LOC102656230	lncRNA	.	.	.	-3.13698	17.5617	0.57222	-2.88241	0.00394644	0.00648235	4.87305	3.07517	4.22259	4.3898	4.42943	3.66263	3.37313	3.01105	30	27	29	12	8	4	0.429195	0.477295	0.49253	0.171824	0.114817	0.060098	0.865836	1.04333	1.00182	0.293202	0.18989	0.105361
410402	XM_006557812,XM_006557813,XM_006557814,XM_016915929,XM_016915930,XM_016915931,XM_016915932	LOC410402	serine proteinase stubble, transcript variant X5	protein_coding	XP_006557875.2;XP_006557876.1;XP_006557877.1;XP_016771418.2;XP_016771419.1;XP_016771420.1;XP_016771421.1	GB54762	.	-3.13135	77.2028	0.408003	-4.03621	5.43227e-05	0.000110204	7.00308	5.21894	6.47649	6.86952	6.37182	5.80131	5.68738	5.09885	134	150	93	48	41	17	1.47095	1.46036	1.03839	0.502632	0.419851	0.116939	2.96741	3.19223	2.11212	0.857697	0.694371	0.205011
409127	XM_006571598,XM_006571599,XM_006571600,XM_006571601,XM_006571602,XM_016913237,XM_016913246,XM_392652	LOC409127	tyrosine-protein kinase Abl, transcript variant X2	protein_coding	XP_006571661.2;XP_006571662.2;XP_006571663.2;XP_006571664.2;XP_006571665.2;XP_016768726.2;XP_016768735.2;XP_392652.3	GB54910	.	-3.13022	3092.78	0.124818	-13.1894	1.01046e-39	1.13369e-38	12.3278	10.5484	11.9112	12.0564	11.8487	10.9246	10.8645	10.9128	5870	5099	4259	1500	1366	1327	22.6629	24.712	19.5153	5.81524	5.78465	5.78392	45.7189	54.0185	39.6945	9.92317	9.56695	10.14
100576989	XM_016914880	LOC100576989	uncharacterized protein DDB_G0283357	protein_coding	XP_016770369.1	GB43162	.	-3.12907	196.08	0.20396	-8.0689	7.09372e-16	3.23845e-15	8.34986	6.56923	7.77444	7.95727	8.00533	6.80282	6.85899	6.95109	332	300	325	85	89	91	1.87286	2.12155	2.17368	0.481079	0.550906	0.579692	3.77821	4.63754	4.42132	0.820916	0.911117	1.01628
104796634	NR_127377,rna-Mir3478	Mir3478	microRNA 3478	miRNA	.	.	.	-3.12496	7.38614	0.806479	-2.03829	0.0415208	0.0580807	3.61508	1.84929	3.31022	3.16286	2.96456	2.24848	2.26186	2.47746	17	11	9	3	3	4	3.7734	2.89133	2.33112	0.412046	0.372219	0.766053	7.61226	6.32023	4.74154	0.703118	0.615594	1.343
413207	XM_006568757,XM_396656	LOC413207	Na(+)/H(+) exchange regulatory cofactor NHE-RF1, transcript variant X2	protein_coding	XP_006568820.1;XP_396656.1	GB55482	.	-3.12349	6617.78	0.195816	-8.39135	4.80609e-17	2.34002e-16	13.4229	11.6482	12.807	13.2741	12.927	12.0057	11.9119	12.0119	10394	12529	9104	3232	2827	2921	52.2604	79.0754	54.1171	16.3153	15.6079	16.5806	105.427	172.853	110.075	27.8406	25.8132	29.0681
725387	XM_001121241	LOC725387	uncharacterized protein DDB_G0283357	protein_coding	XP_001121241.3	GB40021	.	-3.12097	52012.7	0.3139	-5.23095	1.68643e-07	4.33557e-07	16.4062	14.6236	15.8137	15.5037	16.4452	14.9784	15.0154	14.8528	84576	45691	123677	25391	25950	19592	342.457	232.171	593.673	103.296	115.268	89.8649	690.856	507.509	1207.55	176.264	190.636	157.546
411023	XM_016911799,XM_026440246	LOC411023	cadherin-23, transcript variant X2	protein_coding	XP_016767288.2;XP_026296031.1	GB40993	.	-3.11361	505.102	0.438239	-3.73903	0.000184732	0.000355748	9.71059	7.94048	9.78835	9.2706	8.34043	8.19931	8.32617	8.17699	1629	732	278	229	260	200	4.34349	2.25944	0.451011	0.273669	0.324843	0.261768	8.76233	4.93896	0.917367	0.466991	0.537241	0.458916
408689	NM_001011630,XM_006568149,XM_006568150	Fabp	fatty acid binding protein	protein_coding	NP_001011630.1;XP_006568212.1;XP_006568213.1	GB49757	.	-3.11204	14384.1	0.186936	-8.76164	1.92433e-18	1.00623e-17	14.548	12.7723	14.1464	13.8873	14.3592	13.1387	13.0905	13.0993	28090	16107	26946	7052	6515	6037	658.687	518.694	733.339	182.305	184.33	172.712	1328.8	1133.82	1491.63	311.087	304.855	302.789
102654579	XM_026442664,XR_003305284,XR_003305285,XR_003305286	LOC102654579	uncharacterized LOC102654579, transcript variant X2	protein_coding	XP_026298449.1	.	.	-3.10941	412.123	0.349287	-4.68567	2.79041e-06	6.43347e-06	9.42444	7.64763	9.1387	8.4023	9.17723	8.082	7.99999	7.56743	964	339	775	239	213	116	2.27268	1.25979	2.4451	0.767294	0.591658	0.273986	4.58479	2.7538	4.97339	1.30932	0.978514	0.480337
726150	XM_001121910	LOC726150	transcription factor Sox-21-B	protein_coding	XP_001121910.1	GB45076	.	-3.10388	65.4657	0.390325	-4.18645	2.83356e-05	5.93387e-05	6.76191	4.99028	6.12504	6.62605	6.12086	5.3936	5.45853	4.96719	105	131	81	35	37	18	0.512038	0.80183	0.470307	0.171065	0.196868	0.098776	1.03296	1.75274	0.956615	0.291906	0.32559	0.173169
100576592	XM_026445538,XM_026445539	LOC100576592	uncharacterized LOC100576592, transcript variant X2	protein_coding	XP_026301323.1;XP_026301324.1	GB50550	.	-3.10342	1643.33	0.346357	-4.71728	2.39021e-06	5.55296e-06	11.4205	9.64551	10.6951	10.4782	11.4944	9.87067	9.9998	9.92683	2396	1428	4127	724	824	694	32.2931	24.1506	66.275	9.76774	12.2158	10.4748	65.1465	52.7914	134.805	16.6678	20.2031	18.3638
410447	XM_006560389,XM_026444849	LOC410447	importin subunit beta-1, transcript variant X1	protein_coding	XP_006560452.1;XP_026300634.1	GB40075	.	-3.10335	3576.91	0.183201	-8.91825	4.73708e-19	2.54138e-18	12.5334	10.7676	11.9668	12.369	12.0621	11.1417	11.0334	11.1545	5813	6560	4963	1760	1513	1603	26.0923	36.2573	26.3185	7.90097	7.37714	8.00738	52.6372	79.2557	53.5324	13.4823	12.2007	14.0381
725230	XM_003251576	LOC725230	histone H4	protein_coding	XP_003251624.1	GB20104	.	-3.10287	1798.79	0.158047	-10.3362	4.83422e-25	3.38297e-24	11.5451	9.77658	11.2755	10.9945	11.0642	10.1189	9.98298	10.1121	4118	2324	2576	901	751	802	144.636	102.436	107.246	31.7878	28.9172	31.9061	291.782	223.916	218.141	54.243	47.8248	55.936
100576185	XM_026443935,XM_026443936	LOC100576185	uncharacterized LOC100576185, transcript variant X1	protein_coding	XP_026299720.1;XP_026299721.1	GB45229	.	-3.09932	1304.5	0.152827	-10.6784	1.28406e-26	9.50792e-26	11.0795	9.31455	10.6706	10.6955	10.5875	9.55334	9.50407	9.75083	2597	1996	1847	581	536	656	11.1879	10.8324	9.48787	2.45571	2.49747	3.139	22.5699	23.6789	19.2985	4.19043	4.13043	5.50311
726547	XM_006560347,XM_006560348,XM_006560349,XM_006560350,XM_006560352,XM_006560353,XM_006560354,XM_006560355,XM_006560356,XM_006560357,XM_016915753,XM_016915754,XM_016915755,XM_016915756,XM_026444575,XM_026444576,XM_026444577,XR_003305928	LOC726547	protein abrupt, transcript variant X8	protein_coding	XP_006560410.1;XP_006560411.1;XP_006560412.1;XP_006560413.1;XP_006560415.1;XP_006560416.1;XP_006560417.1;XP_006560418.1;XP_006560419.1;XP_006560420.1;XP_016771242.1;XP_016771243.1;XP_016771244.2;XP_016771245.1;XP_026300360.1;XP_026300361.1;XP_026300362.1	GB40128	.	-3.09898	6420.74	0.154277	-10.5771	3.80744e-26	2.77938e-25	13.3778	11.6131	12.7918	13.1241	12.9231	11.9525	11.9117	11.8647	10626	11145	9401	3205	2990	2594	17.902	24.8798	19.1967	5.63468	5.59535	5.04688	36.1146	54.3852	39.0466	9.61507	9.25386	8.84789
413504	XM_026443104,XM_026443105,XM_026443106,XM_026443107,XM_026443108,XM_026443109,XM_026443110,XM_026443111,XM_026443112,XM_026443113,XM_026443114,XM_026443115,XM_026443116,XM_026443117,XM_026443118,XM_026443119,XM_026443120	LOC413504	serine/threonine-protein kinase mig-15, transcript variant X2	protein_coding	XP_026298889.1;XP_026298890.1;XP_026298891.1;XP_026298892.1;XP_026298893.1;XP_026298894.1;XP_026298895.1;XP_026298896.1;XP_026298897.1;XP_026298898.1;XP_026298899.1;XP_026298900.1;XP_026298901.1;XP_026298902.1;XP_026298903.1;XP_026298904.1;XP_026298905.1	GB51134	.	-3.09783	7090.34	0.156654	-10.4131	2.15985e-25	1.53118e-24	13.523	11.7567	12.9228	13.1389	13.251	12.1131	12.0996	12.0066	11402	10665	12328	3528	3398	2789	28.8095	32.9277	36.0785	8.4388	8.94555	7.73115	58.1188	71.9774	73.3846	14.4	14.7946	13.5538
410235	XM_016914420	LOC410235	toll-like receptor Tollo	protein_coding	XP_016769909.1	GB48426	.	-3.09734	255.49	0.321595	-5.07168	3.94311e-07	9.78618e-07	8.72251	6.96126	8.08586	8.71382	7.9699	7.38955	7.2043	7.22145	397	562	272	139	109	102	1.57546	2.80085	1.27788	0.554274	0.473746	0.45646	3.17826	6.12244	2.59924	0.945818	0.783504	0.800238
411889	XM_006558044,XM_395356	LOC411889	putative serine protease K12H4.7, transcript variant X2	protein_coding	XP_006558107.2;XP_395356.4	GB43942	.	-3.09369	3402.33	0.137394	-11.8588	1.93675e-32	1.73836e-31	12.4618	10.6989	12.1411	12.1456	11.9607	11.0223	11.144	10.9997	7032	5295	4521	1552	1755	1355	62.0677	58.3057	46.9976	13.8853	17.1699	13.6802	125.212	127.452	95.5942	23.694	28.3965	23.9834
408604	XM_016914689,XM_016914695	LOC408604	TBC1 domain family member 13, transcript variant X1	protein_coding	XP_016770178.2;XP_016770184.2	GB49000	.	-3.09239	1792.68	0.142091	-11.4625	2.03514e-30	1.72186e-29	11.5379	9.7752	11.2557	11.0976	10.9936	10.1242	10.0517	10.0676	4010	2563	2379	897	806	753	32.0875	25.7439	22.5607	7.20169	7.06159	6.82024	64.7317	56.2742	45.889	12.289	11.6788	11.9568
726375	XM_001122118	LOC726375	bone morphogenetic protein 2-B	protein_coding	XP_001122118.2	GB55516	.	-3.09041	1709.13	0.131259	-12.4014	2.56692e-35	2.53305e-34	11.469	9.70634	10.9505	11.1356	11.1299	10.0939	10.0075	10.0257	2937	2660	2730	864	763	715	13.3795	15.2067	14.7399	3.9509	3.81159	3.68796	26.991	33.2407	29.9813	6.74185	6.30379	6.46552
726371	XM_026444708	LOC726371	cysteine dioxygenase type 1	protein_coding	XP_026300493.1	GB50655	.	-3.08987	1433.31	0.302608	-5.37839	7.51532e-08	1.99263e-07	11.2202	9.45335	11.0332	10.267	11.0294	9.81403	9.65588	9.92087	3433	1156	2646	692	559	704	64.7051	27.3339	59.1239	13.1017	11.5509	15.0123	130.533	59.7497	120.259	22.3568	19.1035	26.3187
102655213	XM_006565383,XR_001703413,XR_003304894	LOC102655213	uncharacterized LOC102655213, transcript variant X1	protein_coding	XP_006565446.1	.	.	-3.08959	115.885	0.303186	-5.3677	7.97455e-08	2.10952e-07	7.58932	5.8243	6.96548	7.0519	7.48059	6.13002	6.11643	6.27958	179	147	235	52	50	56	2.37204	2.51915	2.6773	0.460684	0.682959	0.697008	4.78524	5.50666	5.44569	0.786115	1.12951	1.22195
100576599	XR_001703787,XR_001703789,XR_003305022	LOC100576599	uncharacterized LOC100576599, transcript variant X3	lncRNA	.	.	.	-3.08595	60.8646	0.317701	-5.11712	3.10238e-07	7.76685e-07	6.65771	4.89476	6.33736	6.20939	6.14497	5.38058	5.24503	5.02843	132	87	84	35	29	20	1.82661	1.50814	1.37587	0.47927	0.4346	0.306895	3.68491	3.29668	2.79855	0.81783	0.718764	0.53803
412546	XM_026446266	LOC412546	regulator of telomere elongation helicase 1 homolog	protein_coding	XP_026302051.1	GB40774	.	-3.08377	851.669	0.204501	-7.94468	1.947e-15	8.70376e-15	10.4638	8.70487	10.1247	9.96154	9.99014	9.07102	8.72841	9.11969	1832	1165	1238	448	291	425	11.1099	8.86691	8.89779	2.73101	1.93149	2.91794	22.4126	19.3824	18.0983	4.66021	3.19439	5.11556
100576284	XM_003250690	LOC100576284	uncharacterized LOC100576284	protein_coding	XP_003250738.3	GB52448	.	-3.07977	39.2664	0.537966	-3.01659	0.00255637	0.00429753	6.02155	4.26041	4.80711	5.96912	5.59794	4.68398	4.54167	4.42012	34	87	62	22	18	14	0.291497	0.941945	0.631309	0.188107	0.163745	0.12822	0.588051	2.05902	1.2841	0.320987	0.27081	0.224787
727247	XM_001122957,XM_006559154	LOC727247	non-structural maintenance of chromosomes element 1 homolog, transcript variant X2	protein_coding	XP_001122957.2;XP_006559217.1	GB46249	.	-3.07722	479.69	0.288659	-5.61781	1.93391e-08	5.38489e-08	9.63892	7.87871	9.42412	8.72007	9.36516	8.29263	8.11503	8.12911	1157	419	844	261	207	193	25.2928	11.5729	21.9187	5.73698	4.98262	4.81268	51.0244	25.2975	44.5831	9.78962	8.24052	8.43731
113219029	XM_026443142	LOC113219029	uncharacterized LOC113219029	protein_coding	XP_026298927.1	.	.	-3.07022	11.0639	0.770317	-2.10088	0.0356519	0.0504661	4.1904	2.44165	3.32518	4.22797	3.72396	2.93122	2.68295	3.22614	12	25	15	5	3	7	0.605722	1.652	0.909983	0.237142	0.131754	0.417028	1.22195	3.61114	1.85093	0.40466	0.217902	0.73111
411463	XM_026445492,XM_026445493,XM_026445494,XM_026445495,XM_026445496,XR_003306153	LOC411463	PH and SEC7 domain-containing protein 2, transcript variant X3	protein_coding	XP_026301277.1;XP_026301278.1;XP_026301279.1;XP_026301280.1;XP_026301281.1	GB41193	.	-3.06291	2351.05	0.213196	-7.57471	3.59917e-14	1.49741e-13	11.9241	10.1767	11.3628	11.6847	11.4729	10.415	10.3085	10.6928	3921	4073	3396	1037	892	1285	18.5859	24.0783	19.0057	4.85168	4.59274	6.82273	37.4943	52.6333	38.6581	8.27895	7.5957	11.9612
552799	XM_006570302,XM_006570303	LOC552799	uncharacterized LOC552799, transcript variant X1	protein_coding	XP_006570365.1;XP_006570366.1	GB43181	.	-3.06158	101.916	0.368731	-4.37793	1.19813e-05	2.60195e-05	7.39487	5.64567	6.99753	7.34822	6.75372	6.29334	6.10866	5.74046	186	200	111	64	50	28	1.52804	2.06517	1.06719	0.516086	0.441675	0.251532	3.0826	4.5143	2.17069	0.880653	0.730464	0.440971
411850	XM_006570623,XM_026446107	LOC411850	protein PAT1 homolog 1, transcript variant X2	protein_coding	XP_006570686.2;XP_026301892.1	GB55269	.	-3.05976	2689.72	0.133785	-12.0598	1.72138e-33	1.59212e-32	12.1185	10.3719	11.6925	11.8083	11.6185	10.5985	10.75	10.6863	5152	4341	3696	1171	1370	1166	22.0185	23.2755	18.7162	5.02375	6.41638	5.64199	44.4189	50.8784	38.0692	8.57257	10.6117	9.8912
409414	XM_026441076,XM_026441077,XM_026441078,XM_026441079,XM_026441080,XM_026441081,XM_026441082	LOC409414	kinectin, transcript variant X1	protein_coding	XP_026296861.1;XP_026296862.1;XP_026296863.1;XP_026296864.1;XP_026296865.1;XP_026296866.1;XP_026296867.1	GB52316	.	-3.05818	12735.3	0.129413	-12.4615	1.21085e-35	1.21109e-34	14.3613	12.6157	13.9095	14.1062	13.8888	12.954	12.9058	12.9866	23258	21286	17616	6146	5678	5730	102.873	118.395	92.2078	27.1831	27.4978	28.6836	207.531	258.802	187.553	46.3854	45.4772	50.2864
100576131	XM_006569562	LOC100576131	zinc finger protein 267	protein_coding	XP_006569625.1	GB44745	.	-3.05367	323.128	0.171198	-9.40752	5.07975e-21	2.99618e-20	9.06204	7.31852	8.77657	8.59031	8.66428	7.68213	7.58273	7.73543	694	430	479	158	137	151	4.53026	3.52244	3.70846	1.03129	0.974869	1.11561	9.13911	7.69979	7.54308	1.75981	1.61229	1.95583
100577782	XR_001706443,XR_003304162	LOC100577782	uncharacterized LOC100577782, transcript variant X1	lncRNA	.	GB40936	.	-3.05274	66.375	0.332684	-4.83975	1.3e-06	3.09826e-06	6.77887	5.0376	6.2674	6.17815	6.45391	5.03604	5.28769	5.50982	124	85	116	23	31	37	2.48614	2.10734	2.51734	0.527244	0.720599	0.921793	5.0154	4.60648	5.12033	0.899694	1.19176	1.61603
409433	XM_026442756	LOC409433	protein RCC2 homolog	protein_coding	XP_026298541.1	GB55984	.	-3.04985	2354.6	0.126225	-12.745	3.32522e-37	3.47398e-36	11.9258	10.1833	11.546	11.5781	11.4231	10.4644	10.5696	10.4372	4717	3652	3220	1096	1213	952	27.5255	26.7467	22.2767	6.42538	7.76357	6.28961	55.5285	58.4663	45.3113	10.9643	12.8398	11.0266
551712	XM_006566795,XM_624101	LOC551712	lipoyltransferase 1, mitochondrial, transcript variant X1	protein_coding	XP_006566858.1;XP_624104.3	GB53832	.	-3.04343	12519.4	0.268001	-5.99139	2.08056e-09	6.26658e-09	14.3398	12.5963	13.6062	13.7961	14.3162	12.9683	12.7946	13.0221	17040	15587	27254	6290	4990	6012	156.654	179.794	296.806	58.0479	50.2777	62.5958	316.026	393.016	603.71	99.0535	83.1518	109.739
104794356	NR_127340,rna-Mir6065	Mir6065	microRNA 6065	miRNA	.	.	.	-3.04198	21.529	0.50297	-3.19107	0.00141746	0.00246314	5.15126	3.41248	4.84074	4.77983	4.46192	3.93179	3.67909	3.66315	48	34	25	13	9	8	11.8172	10.413	6.92921	2.88039	2.15558	1.90233	23.8393	22.7619	14.0942	4.91512	3.565	3.33505
552457	XM_006564983	LOC552457	glucose dehydrogenase [FAD, quinone]	protein_coding	XP_006565046.2	GB51817	.	-3.03797	82.1749	0.406795	-3.94082	8.12048e-05	0.000161751	7.08218	5.35052	6.43586	6.72718	6.59597	5.37256	5.16306	6.00046	136	137	124	31	23	58	0.84079	1.05976	0.90552	0.188782	0.154929	0.406374	1.69617	2.31654	1.84185	0.32214	0.25623	0.712432
102655032	XR_003306350,XR_003306351,XR_003306356,XR_003306358	LOC102655032	uncharacterized LOC102655032, transcript variant X2	lncRNA	.	.	.	-3.03448	42.6869	0.400084	-4.00279	6.26009e-05	0.000126278	6.13731	4.40783	5.80762	5.72732	5.601	4.82598	4.36895	4.95053	91	63	57	23	12	24	0.753175	0.693453	0.536527	0.175311	0.095926	0.228993	1.51942	1.51583	1.09131	0.299153	0.158647	0.401458
113219352	XR_003306397	LOC113219352	uncharacterized LOC113219352	lncRNA	.	.	.	-3.03342	202.974	0.24486	-6.5382	6.22636e-11	2.11827e-10	8.38559	6.65221	7.93675	8.23384	7.76841	7.04775	6.94714	6.97257	371	376	241	105	91	86	4.09178	5.21331	3.14898	1.16345	1.09178	1.06947	8.25455	11.3959	6.4051	1.98532	1.80565	1.87494
408775	XM_006569353,XM_016911675,XM_016911676,XM_016911677,XM_016911678,XM_016911679,XM_016911680,XM_016911681,XM_016911682,XM_016911683,XM_016911684,XM_016911685,XM_016911686,XM_016911687,XM_016911688,XM_026440182,XM_026440183,XM_026440184,XM_026440185,XR_003304532	LOC408775	heterogeneous nuclear ribonucleoprotein R, transcript variant X6	protein_coding	XP_006569416.1;XP_016767164.1;XP_016767165.1;XP_016767166.1;XP_016767167.1;XP_016767168.1;XP_016767169.1;XP_016767170.1;XP_016767171.1;XP_016767172.1;XP_016767173.1;XP_016767174.1;XP_016767175.1;XP_016767176.1;XP_016767177.1;XP_026295967.1;XP_026295968.1;XP_026295969.1;XP_026295970.1	GB53038	.	-3.02966	7703.67	0.195922	-8.16221	3.28957e-16	1.52744e-15	13.6317	11.9007	13.0288	13.4529	13.1523	12.2193	12.0849	12.3054	12223	14100	10741	3777	3147	3747	65.5894	96.2197	69.3239	20.9168	18.623	22.9349	132.317	210.329	141.006	35.6926	30.7996	40.2082
414042	XM_026439792	LOC414042	thioredoxin-related transmembrane protein 1	protein_coding	XP_026295577.1	GB48928	.	-3.02824	2994.44	0.0849687	-18.8126	5.95727e-79	1.4007e-77	12.271	10.5379	11.8777	11.903	11.9135	10.8839	10.8868	10.8961	5698	4383	4573	1439	1413	1310	97.0209	93.654	92.3062	24.6081	26.3807	25.2576	195.725	204.72	187.753	41.9914	43.6297	44.2802
552142	XM_006571347,XM_006571348,XM_006571349,XM_006571350,XM_006571351,XM_006571353,XM_026443282,XM_026443286	LOC552142	latrophilin Cirl, transcript variant X6	protein_coding	XP_006571410.1;XP_006571411.1;XP_006571412.1;XP_006571413.1;XP_006571414.1;XP_006571416.1;XP_026299067.1;XP_026299071.1	GB51611	.	-3.02794	1358.22	0.22497	-7.10467	1.20612e-12	4.58715e-12	11.1275	9.39732	10.4282	10.98	10.685	9.6713	9.62644	9.80447	1950	2567	1968	632	586	663	5.83121	9.74127	6.88395	1.73043	1.83598	2.14871	11.7636	21.2937	14.0021	2.95282	3.03643	3.76698
551250	XM_623641	LOC551250	microsomal triglyceride transfer protein large subunit	protein_coding	XP_623644.3	GB49869	.	-3.02711	3748.68	0.132994	-12.0151	2.95927e-33	2.71758e-32	12.5941	10.8623	12.133	12.2941	12.192	11.2853	11.1044	11.1882	6743	5956	5542	2015	1591	1613	35.5101	39.3621	34.5976	10.6588	9.18899	9.6229	71.6363	86.0425	70.3724	18.1883	15.1972	16.8703
412164	XM_006568591,XM_395627	LOC412164	protein halfway, transcript variant X2	protein_coding	XP_006568654.1;XP_395627.4	GB45871	.	-3.02301	1857.61	0.127582	-12.5095	6.62385e-36	6.68342e-35	11.5804	9.85098	11.242	11.2475	11.0566	10.1917	10.1782	10.1441	3821	2880	2446	921	887	781	37.8802	35.815	28.7209	9.1923	9.62401	8.78445	76.4175	78.2888	58.419	15.6858	15.9167	15.4004
550767	XM_623157	LOC550767	ribose 5-phosphate isomerase A	protein_coding	XP_623160.1	GB50603	.	-3.02173	947.269	0.153122	-10.419	2.03163e-25	1.44524e-24	10.6114	8.87985	10.2211	10.0785	10.3108	9.26844	9.10711	9.19835	1865	1208	1580	501	405	414	27.651	22.4623	27.7687	7.451	6.58521	6.94696	55.7818	49.1008	56.4821	12.7144	10.8909	12.179
409667	XM_016916565,XM_393165	LOC409667	BCL2/adenovirus E1B 19 kDa protein-interacting protein 3, transcript variant X2	protein_coding	XP_016772054.1;XP_393165.3	GB50136	.	-3.02018	16430.8	0.142906	-11.1586	6.49922e-29	5.23692e-28	14.7241	12.9968	14.2389	14.4925	14.2538	13.33	13.3674	13.2649	28929	28051	22726	8039	8219	6676	488.581	591.693	453.039	137.574	154.675	127.733	985.637	1293.39	921.493	234.757	255.81	223.933
410417	XM_006558538	LOC410417	receptor-type tyrosine-protein phosphatase kappa	protein_coding	XP_006558601.1	GB48234	.	-3.01642	716.738	0.139229	-11.4404	2.62735e-30	2.21384e-29	10.2072	8.4797	9.85356	9.74865	9.80309	8.86831	8.69068	8.80405	1465	987	1077	381	302	317	6.14237	5.19285	5.35069	1.60486	1.38838	1.50131	12.3913	11.3512	10.8834	2.73854	2.29617	2.63201
410809	XM_006568773	LOC410809	protein pygopus	protein_coding	XP_006568836.1	GB55474	.	-3.01422	701.639	0.16456	-9.67299	3.92751e-22	2.4525e-21	10.1744	8.44884	9.62802	9.93668	9.75991	8.77569	8.75629	8.78961	1162	1194	1030	341	326	311	8.91213	11.4899	9.36116	2.6225	2.74043	2.70122	17.9789	25.1161	19.0408	4.47506	4.53227	4.73563
410229	XM_393712	LOC410229	toll-like receptor 6	protein_coding	XP_393712.2	GB17781	.	-3.00905	828.927	0.228662	-6.95047	3.64064e-12	1.34546e-11	10.4118	8.69149	9.84254	10.2872	9.76703	9.0271	8.91049	8.98379	1382	1623	989	428	365	365	4.99007	7.35569	4.23478	1.54997	1.44424	1.49233	10.0667	16.079	8.61363	2.64488	2.38856	2.61627
552489	XM_016911369,XM_016911370,XM_624862	LOC552489	SEC14-like protein 2, transcript variant X1	protein_coding	XP_016766858.1;XP_016766859.1;XP_624865.3	GB46902	.	-3.00532	1207.8	0.119223	-13.3155	1.88086e-40	2.1476e-39	10.9576	9.23598	10.5905	10.6152	10.4866	9.59968	9.56273	9.50878	2403	1847	1672	617	578	497	25.4391	24.3733	20.8602	6.38116	6.6446	5.92714	51.3194	53.2781	42.4301	10.8889	10.9892	10.3911
102656326	XM_026440969	LOC102656326	stress response protein NST1	protein_coding	XP_026296754.1	.	.	-2.9955	32.7816	0.435312	-3.63601	0.000276896	0.000523081	5.7576	4.03209	5.09118	5.15883	5.54179	4.26514	4.46911	4.18411	52	42	64	15	19	12	0.573919	0.588421	0.841331	0.15774	0.22875	0.148161	1.15779	1.28624	1.71129	0.269168	0.378318	0.259748
113219303	XR_003306239,XR_003306240,XR_003306241,XR_003306242,XR_003306243,XR_003306244	LOC113219303	uncharacterized LOC113219303, transcript variant X4	lncRNA	.	.	.	-2.99544	53.1056	0.508352	-3.11352	0.00184867	0.00316661	6.45781	4.73035	5.85001	5.24441	6.41397	5.05948	5.01977	4.69456	94	37	128	30	28	17	1.84415	0.878045	3.27546	0.516136	0.61168	0.371224	3.72029	1.91934	6.66235	0.880738	1.01163	0.650807
412619	XM_026439538,XM_396074	LOC412619	amidophosphoribosyltransferase, transcript variant X1	protein_coding	XP_026295323.1;XP_396074.2	GB52260	.	-2.99051	3188.44	0.241512	-6.54373	6.00033e-11	2.04272e-10	12.3613	10.642	11.869	11.6596	12.3044	10.9392	11.0311	10.9671	5517	3320	6638	1482	1618	1375	60.1572	45.4998	85.6096	16.294	19.3909	16.953	121.358	99.459	174.132	27.8042	32.0697	29.7211
552169	XM_006566030,XM_006566031	LOC552169	DNA repair and recombination protein RAD54B, transcript variant X1	protein_coding	XP_006566093.1;XP_006566094.1	GB51066	.	-2.99045	213.272	0.221365	-7.13918	9.38902e-13	3.59072e-12	8.45403	6.74162	8.03141	8.05503	7.99876	7.06331	6.7849	7.18804	414	318	310	109	76	113	2.82128	2.7486	2.61147	0.765257	0.531138	0.90068	5.69151	6.00823	5.31178	1.30584	0.878424	1.57902
727035	XM_006572351	LOC727035	paired box pox-neuro protein	protein_coding	XP_006572414.1	GB53602	.	-2.97409	36.5246	0.516181	-3.04631	0.00231668	0.00392012	5.90159	4.19979	5.21291	5.92145	5.26907	4.17128	4.75243	4.70619	51	80	42	10	22	19	0.518744	1.02476	0.500284	0.10174	0.24624	0.212272	1.04649	2.24005	1.01759	0.173611	0.407244	0.372143
411157	XM_026441194,XM_026441195,XM_026441196,XM_026441197,XM_026441198,XM_026441199,XM_026441200,XM_026441201,XM_026441202,XM_026441203,XR_003304828	LOC411157	fat-like cadherin-related tumor suppressor homolog, transcript variant X11	protein_coding	XP_026296979.1;XP_026296980.1;XP_026296981.1;XP_026296982.1;XP_026296983.1;XP_026296984.1;XP_026296985.1;XP_026296986.1;XP_026296987.1;XP_026296988.1	GB46325	.	-2.97187	4338.72	0.177676	-8.84399	9.23569e-19	4.89881e-18	12.7964	11.0932	12.2701	12.6084	12.2539	11.403	11.3118	11.4429	7422	7837	5647	2167	1903	2037	7.99302	10.606	7.22646	2.34927	2.28993	2.47548	16.1247	23.184	14.6988	4.00881	3.78719	4.33986
552556	XM_006565982,XM_006565983,XM_624932	LOC552556	arginase-1, transcript variant X1	protein_coding	XP_006566045.2;XP_006566046.2;XP_624935.3	GB51043	.	-2.97163	2015.01	0.247786	-6.34118	2.28012e-10	7.40804e-10	11.6963	9.98671	11.1009	11.1453	11.7033	10.375	10.359	10.3735	2994	2352	4300	995	955	891	45.3855	44.4652	76.65	15.1534	15.7982	15.1639	91.5584	97.1975	155.908	25.8579	26.1278	26.5844
411450	XM_394925	LOC411450	probable ATP-dependent RNA helicase DDX43	protein_coding	XP_394925.4	GB42664	.	-2.96971	920.423	0.12689	-12.3755	3.54706e-35	3.4737e-34	10.5612	8.85708	10.0855	10.2359	10.145	9.12251	9.1447	9.20463	1654	1445	1360	433	435	428	12.8591	14.1028	12.5352	3.37861	3.70705	3.76596	25.9414	30.8275	25.4968	5.76529	6.13091	6.60225
552062	XM_006571770,XM_006571771,XM_006571773,XM_026444627	LOC552062	protein argonaute-2, transcript variant X1	protein_coding	XP_006571833.1;XP_006571834.1;XP_006571836.1;XP_026300412.1	GB48208	.	-2.96457	397.176	0.179633	-8.72795	2.59337e-18	1.34516e-17	9.34809	7.64758	8.92063	9.01499	8.97415	7.81475	8.00046	8.11269	729	602	596	159	195	204	2.22154	2.27285	2.07931	0.445425	0.593617	0.641489	4.48162	4.96827	4.22936	0.760076	0.981754	1.12462
100577440	XM_006561697,XM_026442800	LOC100577440	uncharacterized LOC100577440, transcript variant X1	protein_coding	XP_006561760.1;XP_026298585.1	GB42823	.	-2.96374	59.3898	0.406301	-3.85778	0.000114421	0.000224024	6.60445	4.90523	5.75859	6.42261	6.17538	4.91474	5.15555	5.39056	76	113	91	21	28	34	1.26406	2.37816	1.84386	0.368711	0.595346	0.675386	2.55005	5.19847	3.75046	0.629171	0.984613	1.18405
724358	XM_006561835,XM_006561837,XM_016914181,XM_026442829	LOC724358	neuroligin 1, transcript variant X4	protein_coding	XP_006561898.2;XP_006561900.2;XP_016769670.2;XP_026298614.1	GB42884	.	-2.9633	688.464	0.270184	-5.8005	6.61158e-09	1.91108e-08	10.1371	8.44027	9.49852	10.0704	9.39874	8.66946	8.66445	8.73638	1085	1446	757	330	321	320	2.81005	4.96554	2.42568	0.875745	1.07851	0.938228	5.66885	10.8543	4.93388	1.49438	1.78369	1.64485
725964	XM_006561297,XM_006561299,XM_006561302,XM_016912649,XM_016912650,XM_026441423,XR_003304916	LOC725964	uncharacterized LOC725964, transcript variant X4	protein_coding	XP_006561360.2;XP_006561362.2;XP_006561365.2;XP_016768138.2;XP_016768139.2;XP_026297208.1	GB52144	.	-2.963	5571.71	0.231737	-6.76222	1.35895e-11	4.82694e-11	13.1588	11.4573	12.949	12.6011	12.4406	11.7915	11.7222	11.4573	14010	7416	6500	3155	2855	1923	56.4363	38.1314	30.629	12.3071	12.4239	8.65819	113.852	83.3523	62.3	21.0009	20.5473	15.179
102654221	XR_001705908	LOC102654221	uncharacterized LOC102654221	lncRNA	.	.	.	-2.96159	21.9766	0.581208	-2.69503	0.00703821	0.0111698	5.16724	3.46887	4.6505	5.24014	4.42665	3.73458	4.13978	3.88813	35	49	21	8	14	9	0.378548	0.670648	0.276115	0.082496	0.168934	0.105462	0.763664	1.46599	0.561625	0.140772	0.279392	0.184889
408478	XM_006565791,XM_006565792,XM_006565793	LOC408478	facilitated trehalose transporter Tret1, transcript variant X1	protein_coding	XP_006565854.1;XP_006565855.1;XP_006565856.1	GB41602	.	-2.95851	7778.51	0.222997	-7.01747	2.25927e-12	8.4616e-12	13.6358	11.9403	13.0398	13.5724	13.1081	12.2652	12.213	12.3522	11873	15337	9866	3767	3461	3747	60.8148	98.3094	59.8196	19.7983	19.6005	21.8069	122.685	214.897	121.674	33.7839	32.4163	38.2306
726215	XM_006567451	LOC726215	uncharacterized LOC726215	protein_coding	XP_006567514.2	GB53315	.	-2.93961	838.942	0.124467	-12.4982	7.63192e-36	7.67804e-35	10.4242	8.73462	10.0431	10.0823	10.049	8.99423	9.13447	9.10001	1593	1243	1240	375	434	382	2.89088	2.83059	2.66669	0.68374	0.862861	0.78457	5.83191	6.18746	5.4241	1.16674	1.42704	1.37546
100577764	XM_026441139,XM_026441140,XM_026441141,XM_026441142,XM_026441143,XM_026441144,XM_026441145	LOC100577764	ras-related protein Rab-5C, transcript variant X3	protein_coding	XP_026296924.1;XP_026296925.1;XP_026296926.1;XP_026296927.1;XP_026296928.1;XP_026296929.1;XP_026296930.1	GB42970	.	-2.93798	9689.53	0.13804	-11.2636	1.98566e-29	1.63055e-28	13.9532	12.2648	13.6805	13.605	13.401	12.597	12.5659	12.5819	20941	14537	12166	4880	4602	4301	215.94	187.499	146.029	49.5205	49.9134	48.0503	435.627	409.859	297.026	84.5022	82.5493	84.2389
726189	XM_016912184	LOC726189	protein obstructor-E	protein_coding	XP_016767673.2	GB41945	.	-2.93342	2223.95	0.242656	-6.3983	1.5712e-10	5.17978e-10	11.8259	10.143	11.1298	11.7238	11.2127	10.4558	10.2916	10.4109	3289	4491	2772	1190	962	1014	61.8713	106.018	61.8118	22.4823	19.8523	21.6051	124.816	231.748	125.727	38.3639	32.8327	37.8767
100577264	XR_119705	LOC100577264	uncharacterized LOC100577264	lncRNA	.	.	.	-2.9275	38.5759	0.483752	-3.20343	0.00135799	0.00236337	5.97735	4.30251	5.95934	5.44808	5.06431	4.60332	4.49046	4.7318	112	50	34	19	16	20	2.78761	1.56949	1.00504	0.453801	0.422713	0.551696	5.62358	3.43079	2.04428	0.77437	0.699104	0.967202
413553	XM_026444164,XM_026444165,XM_026444166	LOC413553	zinc transporter ZIP1-like, transcript variant X1	protein_coding	XP_026299949.1;XP_026299950.1;XP_026299951.1	GB48310	.	-2.92269	647.922	0.253892	-6.0943	1.09919e-09	3.38984e-09	10.0521	8.36853	9.90612	9.25682	9.55615	8.68333	8.52557	8.61741	1685	653	918	350	285	291	18.7743	9.10042	12.1085	3.9179	3.48709	3.6801	37.8743	19.8928	24.6289	6.68554	5.76713	6.45174
412638	XM_026443179,XM_396093	LOC412638	kinesin 3C, transcript variant X1	protein_coding	XP_026298964.1;XP_396093.4	GB48375	.	-2.9199	681.057	0.204529	-7.55844	4.07922e-14	1.68964e-13	10.1224	8.44093	9.5636	9.71842	9.92926	8.74248	8.64408	8.90947	1084	954	1220	327	284	357	5.30978	5.82431	7.17218	1.59617	1.51098	1.96378	10.7117	12.7315	14.5884	2.72371	2.49893	3.44279
413166	XM_006569907	LOC413166	myb-like protein D	protein_coding	XP_006569970.1	GB41336	.	-2.91966	135.223	0.24614	-6.28016	3.38222e-10	1.08555e-09	7.78993	6.1089	7.54175	7.27353	7.40519	6.60417	6.33261	6.38886	297	169	200	81	57	56	2.96932	2.12022	2.36673	0.805317	0.619411	0.634772	5.99016	4.63463	4.81399	1.3742	1.02441	1.11285
724159	XM_026444986,XM_026444987,XM_026444988,XM_026444989	LOC724159	histone acetyltransferase KAT6B, transcript variant X4	protein_coding	XP_026300771.1;XP_026300772.1;XP_026300773.1;XP_026300774.1	GB41680	.	-2.91351	7757.15	0.17789	-8.67254	4.22587e-18	2.16689e-17	13.6274	11.9528	13.1781	13.4207	13.0316	12.2936	12.1355	12.2722	14273	13671	9497	4128	3353	3613	33.0869	40.379	26.3591	9.83976	8.69664	9.59949	66.7478	88.2653	53.6151	16.7906	14.3829	16.8293
411150	XM_026441239	LOC411150	chromatin assembly factor 1 subunit A	protein_coding	XP_026297024.1	GB43403	.	-2.91054	1521.16	0.129791	-11.8751	1.59391e-32	1.43688e-31	11.2791	9.60293	10.7874	10.9245	10.8714	9.90737	9.93381	9.77878	2711	2336	2285	786	793	606	14.7807	15.9773	14.7645	4.30537	4.74179	3.73978	29.8178	34.9251	30.0314	7.34672	7.84221	6.55637
724250	XM_001120043	LOC724250	serine protease snake	protein_coding	XP_001120043.2	GB49440	.	-2.90495	960.311	0.281171	-5.47181	4.45456e-08	1.20366e-07	10.6115	8.94189	10.3278	10.3832	9.7114	9.32462	9.22287	9.00198	2142	1697	878	558	486	343	27.5465	27.3864	13.3898	7.19991	6.84525	4.99472	55.5708	59.8645	27.2351	12.286	11.321	8.75645
411458	XM_003250827,XM_016915282	LOC411458	histone-arginine methyltransferase CARMER, transcript variant X2	protein_coding	XP_003250875.1;XP_016770771.1	GB44936	.	-2.90126	324.958	0.197369	-7.7858	6.92754e-15	3.00446e-14	9.04927	7.3811	8.63016	8.82366	8.58183	7.60837	7.67658	7.85464	591	540	435	142	151	171	3.38987	3.88595	2.95143	0.812693	0.94452	1.10427	6.83855	8.49438	6.00328	1.38679	1.5621	1.93594
411503	XM_394976	LOC411503	histone deacetylase Rpd3	protein_coding	XP_394976.4	GB53438	.	-2.90123	1741.98	0.113596	-13.5274	1.07775e-41	1.27721e-40	11.4727	9.80264	11.0653	11.1483	10.9913	10.0824	10.0769	10.1102	3332	2717	2390	862	838	799	20.5606	21.0358	17.4855	5.34281	5.66711	5.58015	41.4779	45.9826	35.5659	9.11702	9.37254	9.78279
551513	XM_006558195,XM_016913644,XM_623907	LOC551513	citron Rho-interacting kinase, transcript variant X3	protein_coding	XP_006558258.2;XP_016769133.2;XP_623910.4	GB52589	.	-2.90044	2117.94	0.132172	-11.6233	3.13724e-31	2.72352e-30	11.7544	10.085	11.3597	11.4552	11.2865	10.3888	10.3145	10.4731	4031	3330	2893	1051	941	1041	16.0012	16.5749	13.5976	4.19196	4.10448	4.67574	32.28	36.2315	27.6577	7.15319	6.78819	8.19723
410906	XM_394382	LOC410906	guanine nucleotide-binding protein subunit alpha homolog	protein_coding	XP_394382.2	GB46148	.	-2.89975	309.45	0.245017	-6.26866	3.64169e-10	1.16412e-09	8.97861	7.31207	8.60433	8.67394	8.45173	7.36416	7.55397	7.84689	609	490	403	115	142	183	4.56189	4.60587	3.57855	0.86482	1.16588	1.55336	9.20292	10.0681	7.27884	1.47574	1.92819	2.72326
100578726	XM_006560768	LOC100578726	protein kinase 4	protein_coding	XP_006560831.1	GB44863	.	-2.89655	349.296	0.217318	-7.06033	1.66103e-12	6.25634e-12	9.15286	7.48785	8.83882	8.83147	8.55198	7.61863	7.74394	7.93515	735	547	424	145	165	189	5.06898	4.73912	3.46321	1.00477	1.24723	1.47424	10.2259	10.3594	7.04425	1.71454	2.06273	2.58455
100576717	XM_003250880	LOC100576717	restin homolog	protein_coding	XP_003250928.2	GB45266	.	-2.89044	1650.36	0.135787	-11.2771	1.70212e-29	1.40106e-28	11.3941	9.72916	11.0777	11.0032	10.9356	10.0304	9.93748	10.1255	3405	2366	2279	823	721	825	11.7295	10.226	9.30471	2.848	2.72215	3.21624	23.6624	22.3533	18.926	4.85985	4.50203	5.63853
107964138	XR_001702306,XR_001702307,XR_001702309,XR_003304259,XR_003304260	LOC107964138	uncharacterized LOC107964138, transcript variant X3	lncRNA	.	.	.	-2.8893	535.475	0.21742	-7.04037	1.91731e-12	7.19654e-12	9.76729	8.10532	9.47437	9.65264	9.18535	8.41355	8.56947	8.52239	1050	945	599	240	284	246	6.94185	7.33061	4.65602	1.62677	1.81985	1.97456	14.0041	16.0242	9.47046	2.77593	3.00976	3.46168
102655868	XR_003305029,XR_003305030,XR_003305031,XR_003305032,XR_003305033,XR_003305034,XR_003305035,XR_003305036,XR_003305037,XR_003305038	LOC102655868	uncharacterized LOC102655868, transcript variant X3	lncRNA	.	.	.	-2.88624	422.839	0.327707	-4.66633	3.06633e-06	7.04131e-06	9.4331	7.76613	9.27487	8.38797	8.91575	7.85084	8.10031	7.76502	1152	354	627	197	255	160	7.13345	2.73856	4.55968	1.21135	1.70521	1.08143	14.3906	5.98627	9.27449	2.06707	2.82017	1.8959
552840	XM_006570234	LOC552840	deoxynucleoside kinase	protein_coding	XP_006570297.1	GB45727	.	-2.88513	358.124	0.251017	-6.08978	1.13063e-09	3.48368e-09	9.18994	7.52723	8.68779	8.77015	8.90053	7.8167	7.52187	8.05323	619	505	595	179	122	211	12.8093	13.0937	14.592	3.70583	2.75961	4.93713	25.8408	28.6218	29.6805	6.32365	4.56399	8.65549
102656472	XR_003305925	LOC102656472	uncharacterized LOC102656472	lncRNA	.	.	.	-2.88452	97.2607	0.488904	-3.12604	0.00177176	0.00304345	7.31688	5.64575	6.95561	6.06296	7.33548	5.87904	6.16634	5.74494	197	56	223	45	62	34	2.70842	0.964443	3.63945	0.624685	0.936588	0.517108	5.46383	2.1082	7.40272	1.06597	1.54898	0.906564
724412	XM_001120268	LOC724412	muscle segmentation homeobox	protein_coding	XP_001120268.3	GB47399	.	-2.88422	1557.81	0.179061	-8.53441	1.40877e-17	7.03498e-17	11.3082	9.64721	10.8291	11.1101	10.8014	10.0432	9.9648	9.83302	2717	2709	2043	870	777	609	14.4732	18.1065	12.9003	4.65621	4.53784	3.67155	29.1975	39.5794	26.2395	7.9454	7.50491	6.43674
411290	XM_006569772,XM_006569773,XM_016913750,XM_394764	LOC411290	uncharacterized LOC411290, transcript variant X2	protein_coding	XP_006569835.1;XP_006569836.1;XP_016769239.1;XP_394764.3	GB51671	.	-2.88203	1543.52	0.430962	-3.54344	0.00039495	0.00073282	11.3037	9.63518	10.9258	10.029	11.1534	9.51834	10.2234	9.49013	3356	994	3251	556	1203	482	29.9154	11.1317	33.652	4.57051	11.0718	4.55474	60.3497	24.333	68.449	7.79916	18.3111	7.9851
551848	XM_006559381,XM_006559382,XM_026445713	LOC551848	protocadherin-like wing polarity protein stan, transcript variant X2	protein_coding	XP_006559444.2;XP_006559445.2;XP_026301498.1	GB51276	.	-2.8819	2288.79	0.166384	-9.1777	4.40414e-20	2.48277e-19	11.8626	10.2035	11.3873	11.6696	11.3212	10.5049	10.4704	10.5171	4035	4028	2916	1158	1088	1054	7.11572	8.91553	6.09597	2.04964	2.10251	2.10405	14.3549	19.4887	12.3993	3.49753	3.47723	3.6887
100578200	XM_003250442,XM_026442094	LOC100578200	uncharacterized LOC100578200, transcript variant X1	protein_coding	XP_003250490.1;XP_026297879.1	GB41896	.	-2.87587	347.493	0.194748	-7.82549	5.0568e-15	2.20797e-14	9.14474	7.488	8.89592	8.70305	8.71319	7.85917	7.64602	7.92353	754	464	484	184	139	178	14.812	11.7619	11.3402	3.72662	3.04481	4.23678	29.881	25.7106	23.0663	6.35913	5.03566	7.42767
551506	XM_026445717,XM_623900	LOC551506	sex combs reduced, transcript variant X1	protein_coding	XP_026301502.1;XP_623903.2	GB51295	.	-2.87577	3276.57	0.179026	-8.51244	1.70309e-17	8.47195e-17	12.3795	10.7233	11.9206	12.2069	11.8752	11.0582	11.137	10.9311	5727	5745	4227	1671	1793	1288	18.1782	23.0422	15.9678	5.32671	6.24228	4.63122	36.6718	50.3686	32.479	9.08954	10.3238	8.11918
551508	XM_623902	LOC551508	vang-like protein 1	protein_coding	XP_623905.1	GB50725	.	-2.87395	455.044	0.162129	-9.39396	5.77881e-21	3.40073e-20	9.53203	7.87642	9.12912	9.2851	9.0838	8.13169	8.21875	8.27708	837	736	618	208	226	222	7.50102	8.27921	6.57284	1.87283	2.21883	2.25261	15.1322	18.0977	13.3693	3.19581	3.66961	3.94915
411378	XM_394852	LOC411378	prostaglandin reductase 1	protein_coding	XP_394852.2	GB49347	.	-2.87127	8409.56	0.289329	-5.25937	1.44553e-07	3.74048e-07	13.7465	12.085	13.2103	12.9737	13.7791	12.4557	12.4927	12.2875	13581	7919	18732	4437	4535	3249	201.365	147.341	329.262	66.0975	73.7686	54.5597	406.224	322.075	669.726	112.789	122.002	95.6509
412035	XM_026443271,XM_026443272,XM_026443273,XM_026443274	LOC412035	condensin complex subunit 1, transcript variant X1	protein_coding	XP_026299056.1;XP_026299057.1;XP_026299058.1;XP_026299059.1	GB54609	.	-2.86889	1569.47	0.138984	-10.94	7.41672e-28	5.80845e-27	11.3184	9.66372	10.9345	10.9882	10.8498	10.0623	9.93999	9.8573	3036	2403	2154	893	758	630	12.7619	12.7074	10.7582	3.8012	3.49083	2.99254	25.7451	27.7774	21.8824	6.48641	5.77331	5.24635
412414	XM_006566479	LOC412414	FAS-associated factor 2	protein_coding	XP_006566542.1	GB45185	.	-2.86685	2158.55	0.107222	-14.1712	1.38039e-45	1.78105e-44	11.7779	10.1247	11.4262	11.4732	11.3518	10.4922	10.4203	10.4628	4171	3280	2989	1131	1016	980	39.3701	38.843	33.4384	10.7221	10.5195	10.4781	79.4231	84.9078	68.0144	18.2963	17.3977	18.3696
552110	XM_026444450	LOC552110	uncharacterized LOC552110	protein_coding	XP_026300235.1	GB49328	.	-2.86331	1683.08	0.115384	-13.1533	1.62832e-39	1.819e-38	11.4189	9.7674	11.0575	11.081	11.0402	10.0173	10.1308	10.1565	3217	2470	2445	765	858	811	18.1582	17.4941	16.3567	4.33382	5.31283	5.1846	36.6314	38.2408	33.2698	7.39526	8.78663	9.08934
408886	XM_006565386,XM_392416	LOC408886	transmembrane 7 superfamily member 3, transcript variant X1	protein_coding	XP_006565449.2;XP_392416.4	GB41430	.	-2.86289	1402.25	0.139401	-10.8856	1.34941e-27	1.04569e-26	11.155	9.50354	10.6534	10.8404	10.7385	9.84676	9.684	9.79228	2442	2214	2061	767	620	646	21.7496	25.1556	21.4547	6.97231	6.09489	6.5319	43.8766	54.9883	43.6394	11.8976	10.08	11.4513
100578406	XM_003249617,XM_006560215	LOC100578406	asparagine-rich zinc finger protein AZF1, transcript variant X1	protein_coding	XP_003249665.2;XP_006560278.2	GB43627	.	-2.85921	655.475	0.167815	-9.03146	1.69403e-19	9.30097e-19	10.0581	8.40671	9.56752	9.73276	9.66603	8.77876	8.74907	8.52924	1145	1016	980	366	346	244	9.44732	10.5542	9.58847	3.03399	3.14114	2.27026	19.0585	23.0707	19.5032	5.17723	5.19498	3.98009
409553	XM_393060	LOC409553	pancreatic triacylglycerol lipase	protein_coding	XP_393060.4	GB41904	.	-2.85911	255.348	0.261407	-5.79774	6.72154e-09	1.94178e-08	8.69573	7.0461	8.18914	8.51783	8.10714	7.3795	7.46478	7.07835	443	463	315	138	149	86	3.21567	4.22439	2.70882	1.00713	1.18491	0.704176	6.48713	9.23419	5.5098	1.71858	1.95967	1.23452
408828	XM_006562137,XM_006562138,XM_006562140,XM_026440968,XM_392360	LOC408828	uncharacterized MFS-type transporter C09D4.1, transcript variant X1	protein_coding	XP_006562200.1;XP_006562201.1;XP_006562203.2;XP_026296753.1;XP_392360.3	GB46768	.	-2.85687	673.257	0.307702	-4.92175	8.57716e-07	2.06951e-06	10.1012	8.44814	9.95417	9.1714	9.8734	8.80485	8.60144	8.86111	1636	541	1167	358	274	343	16.7123	6.94774	13.4704	3.65022	3.09377	4.04154	33.7145	15.1872	27.399	6.22877	5.11664	7.08539
413423	XM_006567136,XM_006567137,XM_026440038	LOC413423	hemicentin-2, transcript variant X1	protein_coding	XP_006567199.2;XP_006567200.2;XP_026295823.1	GB44117	.	-2.85455	2573.43	0.277019	-5.46267	4.69014e-08	1.26434e-07	12.0257	10.3828	11.2912	11.9874	11.3992	10.753	10.481	10.6438	3567	5414	3088	1494	1065	1183	11.0348	21.6197	11.9687	4.6426	3.54829	4.12895	22.2611	47.2591	24.3446	7.92216	5.86835	7.23863
113218766	XR_003304644	LOC113218766	uncharacterized LOC113218766	lncRNA	.	.	.	-2.85306	47.3568	0.424427	-3.56365	0.000365733	0.000681917	6.26295	4.6152	5.64999	6.21462	5.58925	5.11098	4.80568	4.83501	73	98	53	30	20	19	0.05866	0.099118	0.050379	0.023881	0.017444	0.01664	0.118337	0.216664	0.102473	0.040751	0.028849	0.029172
410785	XM_006571608,XM_006571609,XM_394261	LOC410785	plexin-A4, transcript variant X3	protein_coding	XP_006571671.1;XP_006571672.1;XP_394261.3	GB55020	.	-2.8522	4317.22	0.177181	-8.53406	1.41294e-17	7.05239e-17	12.7741	11.1301	12.2752	12.5786	12.2121	11.3551	11.4839	11.3537	7520	7663	5452	2072	2355	1856	15.2227	19.6949	13.5663	4.14832	5.48568	4.45932	30.7094	43.0516	27.5942	7.07873	9.07249	7.81782
408951	XM_006559821	LOC408951	14-3-3 protein epsilon	protein_coding	XP_006559884.1	GB42560	.	-2.85054	28912.1	0.166691	-9.06607	1.2339e-19	6.81085e-19	15.5178	13.8743	14.9578	15.3338	15.069	14.1338	14.1628	14.2115	46242	50872	40134	14013	14190	13775	254.597	351.494	261.953	77.5172	85.7037	85.912	513.612	768.338	532.818	132.276	141.741	150.616
410865	XM_016910797	LOC410865	uncharacterized LOC410865	protein_coding	XP_016766286.1	GB49804	.	-2.84546	586.365	0.147001	-10.2629	1.03541e-24	7.13455e-24	9.89497	8.25221	9.44554	9.59697	9.5005	8.60838	8.46539	8.60332	1043	913	854	314	259	280	4.13553	4.54252	4.0154	1.24758	1.12489	1.25624	8.3428	9.9296	8.16741	2.12889	1.8604	2.20237
408426	XM_003249637,XM_391973	LOC408426	lysosomal thioesterase PPT2 homolog, transcript variant X1	protein_coding	XP_003249685.1;XP_391973.3	GB40083	.	-2.84528	1204.04	0.104245	-14.4713	1.8383e-47	2.4579e-46	10.9332	9.29045	10.5733	10.6213	10.5441	9.65123	9.61125	9.62896	2287	1801	1717	625	583	546	34.6873	34.2795	30.8809	9.52617	9.68516	9.37511	69.9763	74.9323	62.8124	16.2555	16.0178	16.4359
724799	XM_001120701,XM_006557461,XM_006557462	LOC724799	(E3-independent) E2 ubiquitin-conjugating enzyme UBE2O, transcript variant X3	protein_coding	XP_001120701.2;XP_006557524.1;XP_006557525.1	GB46599	.	-2.8448	2043.32	0.112054	-13.4607	2.66307e-41	3.10952e-40	11.6957	10.0539	11.3353	11.4067	11.2652	10.3852	10.35	10.4219	3900	3145	2807	1034	970	969	16.8568	17.0549	14.3857	4.49806	4.56996	4.72557	34.006	37.2807	29.2609	7.67552	7.55804	8.2846
550827	XM_623217	LOC550827	tubulin alpha-1 chain	protein_coding	XP_623220.1	GB46039	.	-2.84426	49717.2	0.167617	-8.997	2.31963e-19	1.26416e-18	16.2988	14.6588	15.809	16.1168	15.7966	14.8735	15.0011	14.9975	85023	87182	64938	22748	25890	23640	1013.62	1304.33	917.766	272.472	338.601	319.25	2044.82	2851.16	1866.76	464.949	559.996	559.691
100578659	XR_001703548	LOC100578659	uncharacterized LOC100578659	lncRNA	.	GB55718	.	-2.84188	535.551	0.204606	-7.36462	1.77648e-13	7.11835e-13	9.76376	8.12263	9.33606	9.46056	9.35085	8.61287	8.20369	8.43085	975	830	766	336	202	244	15.5771	16.6313	14.5025	5.39004	3.54081	4.40782	31.4244	36.3548	29.4984	9.1976	5.85597	7.72753
551248	XM_016915624,XR_001705276	LOC551248	tetraspanin-31-A, transcript variant X2	protein_coding	XP_016771113.1	GB40221	.	-2.83112	666.946	0.223646	-6.71317	1.90436e-11	6.69281e-11	10.082	8.44426	9.61128	9.49035	9.88333	8.62478	8.59796	8.90093	1194	790	1217	304	288	376	17.918	14.868	21.6026	4.5018	4.76624	6.30834	36.1469	32.5003	43.9402	7.68191	7.88264	11.0594
411327	XM_016914185	LOC411327	G1/S-specific cyclin-E1	protein_coding	XP_016769674.2	GB42872	.	-2.82844	246.54	0.214603	-6.9897	2.7548e-12	1.02395e-11	8.64098	7.00893	8.18736	8.40276	8.0496	7.16287	7.33473	7.29202	454	423	305	111	133	116	2.74743	3.21242	2.19102	0.674717	0.880862	0.792265	5.54252	7.02209	4.45659	1.15134	1.45681	1.38895
551849	XM_006561097,XM_006561101	LOC551849	L-galactose dehydrogenase, transcript variant X2	protein_coding	XP_006561160.1;XP_006561164.1	GB50756	.	-2.82833	1245.99	0.174294	-8.60588	7.5732e-18	3.82626e-17	10.9832	9.34603	10.5504	10.4334	10.7609	9.66263	9.70345	9.52938	2285	1518	2188	655	672	502	29.5258	24.6065	33.5099	8.4991	9.52002	7.33947	59.5639	53.788	68.1599	14.5029	15.7447	12.8671
409611	XM_006563613,XM_006563614,XM_006563615,XM_006563616	LOC409611	disintegrin and metalloproteinase domain-containing protein 10, transcript variant X4	protein_coding	XP_006563676.1;XP_006563677.1;XP_006563678.1;XP_006563679.1	GB49985	.	-2.82785	551.747	0.268923	-5.57671	2.45105e-08	6.76827e-08	9.80228	8.17022	9.19037	9.72297	9.30335	8.68428	8.42366	8.30164	821	1062	715	355	256	202	3.47742	5.52123	3.36306	1.38996	1.06055	0.860102	7.01516	12.069	6.84054	2.37184	1.75399	1.50788
100576919	XM_003251859	LOC100576919	uncharacterized LOC100576919	protein_coding	XP_003251907.2	GB54699	.	-2.82331	305.589	0.217967	-6.86981	6.42858e-12	2.33647e-11	8.95121	7.31966	8.38596	8.74077	8.57301	7.7204	7.47441	7.68011	479	517	450	173	126	148	1.76607	2.39094	1.96571	0.641391	0.508551	0.618874	3.56277	5.2264	3.99829	1.09448	0.841067	1.08497
411607	XM_006563101	LOC411607	pterin-4-alpha-carbinolamine dehydratase	protein_coding	XP_006563164.1	GB45947	.	-2.82324	1999.77	0.146961	-10.1887	2.2266e-24	1.50412e-23	11.6635	10.0311	11.39	11.1321	11.2007	10.2324	10.349	10.2709	4410	2546	2819	958	1073	899	117.425	85.0725	88.9643	25.6195	31.3337	27.0902	236.887	185.962	180.955	43.7173	51.8212	47.493
408512	XM_392056	LOC408512	origin recognition complex subunit 1	protein_coding	XP_392056.5	GB50024	.	-2.82231	289.186	0.158685	-9.43298	3.98596e-21	2.36454e-20	8.87204	7.24126	8.49736	8.53927	8.40282	7.55976	7.5208	7.51982	561	439	394	152	142	130	3.97185	3.89697	3.30255	1.08068	1.10258	1.04093	8.0126	8.51848	6.71746	1.84408	1.82351	1.82489
550918	XM_006569372,XM_623406	LOC550918	ATP-binding cassette sub-family G member 4, transcript variant X1	protein_coding	XP_006569435.1;XP_623409.3	GB53043	.	-2.82177	9303.08	0.151565	-9.8743	5.38047e-23	3.45811e-22	13.8807	12.2492	13.592	13.4816	13.4839	12.6688	12.6253	12.4095	19105	12787	13231	5298	4928	3490	88.0111	78.4958	73.1062	23.6652	23.8647	17.4352	177.549	171.586	148.7	40.3825	39.4686	30.5664
100578718	XM_016912295	LOC100578718	protein distal antenna	protein_coding	XP_016767784.1	.	.	-2.82164	778.417	0.212108	-7.05553	1.71944e-12	6.46794e-12	10.2985	8.66949	9.70948	10.1255	9.76208	9.04356	8.85349	8.85807	1245	1423	1017	456	358	330	9.07826	13.0192	8.78491	3.33823	2.86047	2.72414	18.314	28.459	17.8687	5.69638	4.73079	4.7758
725856	XM_026444596	LOC725856	ras-related protein Rab-6.2	protein_coding	XP_026300381.1	GB40146	.	-2.82051	715.7	0.181904	-8.22388	1.9703e-16	9.24429e-16	10.1783	8.54941	9.90169	9.90003	9.59624	8.95292	8.81818	8.80793	1502	1124	848	406	339	307	30.1602	28.3085	20.1712	8.18749	7.46432	6.97376	60.8436	61.8802	41.0287	13.9712	12.3449	12.226
113218555	XM_026439626	LOC113218555	uncharacterized LOC113218555	protein_coding	XP_026295411.1	.	.	-2.81883	107.115	0.621154	-2.40697	0.0160857	0.0241859	7.42696	5.80954	6.24618	7.75674	6.2322	5.95283	5.72475	6.35423	92	323	70	49	36	70	0.491461	2.16896	0.443672	0.260229	0.211397	0.420881	0.991448	4.74117	0.902438	0.444058	0.34962	0.737865
409576	XM_006567650,XM_393080	LOC409576	spastin, transcript variant X1	protein_coding	XP_006567713.1;XP_393080.4	GB44534	.	-2.81649	298.356	0.188911	-7.90795	2.61657e-15	1.16115e-14	8.91507	7.28973	8.57964	8.62213	8.34597	7.54522	7.53451	7.64345	603	472	367	147	142	148	4.4359	4.32892	3.19947	1.07787	1.13	1.28381	8.94875	9.46269	6.50779	1.83928	1.86884	2.2507
409386	XM_392901	LOC409386	ubiquitin-conjugating enzyme E2 N	protein_coding	XP_392901.2	GB45752	.	-2.81545	2418.61	0.152594	-9.78656	1.286e-22	8.13364e-22	11.9355	10.3079	11.5448	11.6201	11.545	10.573	10.7753	10.5104	4493	3638	3477	1159	1438	964	38.8763	39.5077	35.6621	10.0719	13.6476	9.4503	78.427	86.3608	72.5375	17.1869	22.571	16.5677
102655781	XR_003306304,XR_003306305,XR_003306306,XR_003306307	LOC102655781	uncharacterized LOC102655781, transcript variant X1	lncRNA	.	.	.	-2.81302	142.013	0.34464	-4.32951	1.49445e-05	3.20767e-05	7.84668	6.22037	7.14003	7.30631	7.59033	6.31738	6.04045	6.72516	216	192	263	66	46	94	0.94664	1.07747	1.38515	0.285362	0.219124	0.466299	1.9097	2.35527	2.81742	0.486944	0.362399	0.817488
726839	XM_006565796,XM_006565797,XM_006565798,XM_026445125	LOC726839	facilitated trehalose transporter Tret1, transcript variant X3	protein_coding	XP_006565859.2;XP_006565860.3;XP_006565861.2;XP_026300910.1	GB41742	.	-2.81204	472.899	0.170364	-8.75546	2.03279e-18	1.06079e-17	9.58036	7.95348	9.16371	9.26963	9.11086	8.35417	8.2317	8.09583	884	738	648	278	236	184	7.15034	7.68073	6.22105	2.25989	2.25574	1.73852	14.4247	16.7895	12.6538	3.8563	3.73066	3.04787
410956	XM_016911230,XM_016911231,XM_016911232,XM_016911234,XM_016911235,XM_016911236,XM_394432,XR_003304377	LOC410956	serine/threonine-protein kinase NLK, transcript variant X8	protein_coding	XP_016766719.1;XP_016766720.1;XP_016766721.1;XP_016766723.1;XP_016766724.1;XP_016766725.1;XP_394432.3	GB55855	.	-2.80485	1834.42	0.19176	-7.7593	8.5398e-15	3.68511e-14	11.5328	9.91319	10.9838	11.3844	11.0296	10.138	10.1896	10.2696	2952	3328	2395	872	907	913	6.23456	8.89812	6.38295	2.10335	2.35757	2.50532	12.5773	19.4506	12.9831	3.58917	3.89907	4.39219
410600	XM_006563493,XM_016916511	LOC410600	uncharacterized LOC410600, transcript variant X1	protein_coding	XP_006563556.2;XP_016772000.2	GB50184	.	-2.80457	3491.19	0.201538	-7.38214	1.55764e-13	6.26087e-13	12.4606	10.8417	12.0268	12.299	11.7973	11.1807	11.0568	11.0838	6428	6342	3923	1943	1646	1558	16.6639	20.6851	12.0699	5.05915	4.74718	4.58523	33.6168	45.2161	24.5504	8.63298	7.85112	8.03856
725174	XM_001121052	LOC725174	zinc finger protein 470	protein_coding	XP_001121052.1	GB42531	.	-2.80429	273.312	0.183587	-8.10316	5.35494e-16	2.46208e-15	8.78767	7.16726	8.43138	8.49026	8.31287	7.54029	7.34603	7.53132	530	422	363	151	117	134	4.45154	4.44903	3.61561	1.26884	1.07644	1.2701	8.98031	9.72523	7.35424	2.16517	1.78027	2.22667
409472	XM_006562886	LOC409472	protein Smaug homolog 1	protein_coding	XP_006562949.1	GB48452	.	-2.80283	8181.61	0.128997	-11.5265	9.69752e-31	8.27939e-30	13.6915	12.071	13.2404	13.3815	13.2403	12.3105	12.4313	12.2645	14827	12826	11470	4058	4567	3449	37.977	41.2259	34.8282	10.4412	12.833	10.0064	76.6128	90.1166	70.8415	17.817	21.2238	17.5426
102656923	XR_409647	LOC102656923	uncharacterized LOC102656923	lncRNA	.	.	.	-2.80125	30.1594	0.504497	-2.94564	0.00322283	0.0053448	5.61224	3.98562	5.43314	4.98181	5.30787	4.40515	4.67485	3.93968	69	32	47	16	22	7	1.22547	0.719345	0.99489	0.27482	0.417544	0.134582	2.47219	1.57243	2.02363	0.468955	0.690555	0.235942
100578571	XM_016910683	LOC100578571	uncharacterized LOC100578571	protein_coding	XP_016766172.1	GB42182	.	-2.80079	29.4293	0.555086	-2.67676	0.00743368	0.0117559	5.57872	3.94661	5.18714	5.03429	5.49845	4.48073	4.70233	3.80602	52	33	56	17	22	5	0.451194	0.358497	0.580299	0.15002	0.20477	0.040137	0.910215	0.783646	1.18034	0.255996	0.338659	0.070365
100578669	XR_003305718,XR_003305719	LOC100578669	uncharacterized LOC100578669, transcript variant X1	lncRNA	.	.	.	-2.7977	201.646	0.26848	-5.5283	3.23344e-08	8.83186e-08	8.35102	6.73027	7.70662	7.88387	8.16607	6.78134	7.10202	7.06516	303	273	375	80	115	101	1.91676	2.16246	2.80778	0.499008	0.792603	0.720918	3.86677	4.72697	5.7111	0.85151	1.31085	1.26387
100578129	XM_026445778,XM_026445779	LOC100578129	kinesin-like protein KIN-7I, transcript variant X2	protein_coding	XP_026301563.1;XP_026301564.1	GB51255	.	-2.79544	255.097	0.232966	-6.36604	1.9397e-10	6.35202e-10	8.68893	7.07333	8.38988	8.08593	8.27759	7.12405	7.28152	7.49313	554	305	383	105	124	145	1.58357	1.08721	1.29351	0.298511	0.38946	0.467104	3.19461	2.37655	2.63104	0.509381	0.644109	0.818899
410811	XM_026438854,XM_394287,XR_003304114	LOC410811	ras GTPase-activating protein 1, transcript variant X2	protein_coding	XP_026294639.1;XP_394287.5	GB55550	.	-2.79399	5718.94	0.138557	-10.6984	1.036e-26	7.70987e-26	13.1728	11.5578	12.7921	12.9252	12.6433	11.8786	11.8405	11.83	10878	9334	7219	3036	2841	2573	54.2791	58.4401	42.5467	15.2153	15.6669	14.5876	109.5	127.746	86.541	25.9635	25.9107	25.5742
412876	XM_006568043,XM_006568044	LOC412876	pyruvate carboxylase, mitochondrial, transcript variant X2	protein_coding	XP_006568106.1;XP_006568107.1	GB40280	.	-2.79307	11881.9	0.181217	-8.17722	2.90455e-16	1.3511e-15	14.2294	12.6132	13.8684	13.8906	13.879	12.8679	12.7783	13.1488	22363	17147	17491	5570	4887	6941	80.0211	76.9216	74.192	19.9534	19.133	28.1281	161.43	168.145	150.908	34.0486	31.6431	49.3126
552116	XM_624496	LOC552116	histone H3.3	protein_coding	XP_624499.1	GB54084	.	-2.78853	1328.47	0.138038	-10.7181	8.37072e-27	6.2656e-26	11.0672	9.4543	10.707	10.7276	10.6195	9.76761	9.62811	9.83097	2583	1977	1827	701	581	677	33.1507	31.8364	27.7979	9.03021	8.17831	9.84174	66.8764	69.5919	56.5416	15.4092	13.5257	17.254
107965930	XR_003304626	LOC107965930	uncharacterized LOC107965930	lncRNA	.	.	.	-2.78684	12.0061	0.688201	-2.14855	0.0316703	0.0452521	4.2807	2.65669	3.78476	3.71885	3.69048	2.96997	3.17831	2.35928	24	17	17	7	9	2	0.135111	0.124908	0.116208	0.037087	0.052718	0.011571	0.272565	0.27304	0.23637	0.063285	0.087187	0.020286
100576110	XM_006557316,XM_006557318,XM_006557319,XM_016913084,XM_016913085,XM_016913086,XM_016913087,XM_016913088	LOC100576110	zinc finger protein GLI4, transcript variant X4	protein_coding	XP_006557379.2;XP_006557381.2;XP_006557382.2;XP_016768573.2;XP_016768574.2;XP_016768575.2;XP_016768576.2;XP_016768577.2	GB40273	.	-2.7793	2618.82	0.100811	-14.6286	1.84643e-48	2.53105e-47	12.0456	10.4365	11.6066	11.7017	11.6766	10.7445	10.6817	10.7413	4702	3884	3908	1384	1258	1237	24.4109	24.4832	24.7223	7.42106	7.15387	7.44318	49.2452	53.5183	50.2857	12.6633	11.8314	13.049
100577649	XM_026443825,XM_026443826	LOC100577649	kinesin-like protein Klp61F, transcript variant X1	protein_coding	XP_026299610.1;XP_026299611.1	GB46971	.	-2.77673	1138.2	0.13532	-10.8882	1.31262e-27	1.01794e-26	10.8435	9.23592	10.5133	10.3675	10.3808	9.39393	9.54733	9.47903	2370	1533	1604	534	624	529	13.0448	10.6862	10.4774	2.94751	3.771	3.31186	26.316	23.3591	21.3113	5.02965	6.23668	5.80615
724443	XM_026442383	LOC724443	lysophospholipid acyltransferase 5	protein_coding	XP_026298168.1	GB51672	.	-2.77609	270.95	0.161455	-9.12361	7.26614e-20	4.0585e-19	8.7735	7.16439	8.35868	8.35245	8.45889	7.50244	7.42364	7.45067	498	371	427	147	131	124	5.73007	5.3519	5.82312	1.69015	1.65488	1.61426	11.5595	11.6988	11.8444	2.88408	2.73692	2.83002
551553	XM_623947	LOC551553	facilitated trehalose transporter Tret1	protein_coding	XP_623950.2	GB54806	.	-2.77554	709.68	0.21984	-6.69925	2.0949e-11	7.33499e-11	10.1642	8.55444	9.6218	9.63267	10.0408	8.79472	8.78067	8.96326	1141	865	1354	343	330	375	7.47099	7.10475	10.5101	2.25658	2.36558	2.78106	15.0716	15.5304	21.3778	3.85065	3.91232	4.87559
725353	XM_006562263	LOC725353	neurotrophin 1	protein_coding	XP_006562326.2	GB40604	.	-2.77425	40.345	0.424224	-3.47009	0.00052028	0.000952862	6.02276	4.41248	5.38151	5.93877	5.48351	4.91103	4.6372	4.61692	59	79	51	26	18	16	0.360462	0.603878	0.366537	0.154137	0.120088	0.109035	0.727178	1.32003	0.745545	0.263021	0.198608	0.191153
551860	XM_624245	LOC551860	uncharacterized LOC551860	protein_coding	XP_624248.3	GB41171	.	-2.77183	802.712	0.16501	-8.91365	4.938e-19	2.64694e-18	10.3376	8.73324	9.92126	10.072	9.89723	9.13786	8.8888	9.05886	1456	1273	1099	468	341	383	10.8705	11.9249	9.7259	3.51156	2.79188	3.23507	21.9296	26.0668	19.7827	5.99216	4.61735	5.67153
550962	XM_026439105	LOC550962	exonuclease 1	protein_coding	XP_026294890.1	GB43487	.	-2.77129	149.206	0.293207	-5.01544	5.29131e-07	1.29916e-06	7.91078	6.30932	7.50382	7.42821	7.52572	6.21711	6.51332	6.83863	288	200	228	51	72	96	2.33343	2.02911	2.18666	0.407755	0.633337	0.880797	4.70734	4.43548	4.44771	0.695796	1.04744	1.54416
725480	XM_001121323	LOC725480	innexin inx1	protein_coding	XP_001121323.1	GB45403	.	-2.77113	2543.64	0.230567	-6.37764	1.79835e-10	5.90223e-10	11.9996	10.3976	11.3779	11.867	11.5192	10.7306	10.47	10.7808	3810	4703	3413	1411	1013	1341	18.7832	29.0992	19.9518	6.98777	5.47891	7.48886	37.8922	63.6085	40.5823	11.924	9.0613	13.129
100578885	XM_003249400,XM_006559089,XM_006559090,XM_006559091,XM_006559092,XM_006559093,XM_006559094,XM_016910715,XM_016910717,XM_026438937,XM_026438938,XM_026438939	LOC100578885	putative transcription factor capicua, transcript variant X8	protein_coding	XP_003249448.2;XP_006559152.2;XP_006559153.2;XP_006559154.2;XP_006559155.2;XP_006559156.2;XP_006559157.2;XP_016766204.2;XP_016766206.2;XP_026294722.1;XP_026294723.1;XP_026294724.1	GB43462	.	-2.76827	1170.14	0.15811	-9.2909	1.52994e-20	8.8471e-20	10.8803	9.2785	10.4539	10.6708	10.4323	9.62778	9.50096	9.65675	2066	1934	1563	627	527	582	3.7937	4.63261	3.5856	1.13607	1.0394	1.18855	7.65322	10.1265	7.29319	1.9386	1.71902	2.0837
100576557	XM_026443597,XR_003305559,XR_003305560	LOC100576557	uncharacterized LOC100576557, transcript variant X3	protein_coding	XP_026299382.1	GB45239	.	-2.76769	59.5628	0.375197	-3.91443	9.06176e-05	0.000179669	6.58266	4.98888	6.3901	6.13954	5.84934	5.03156	5.17049	5.45378	144	84	64	24	28	36	0.886451	0.497472	0.361527	0.109943	0.143541	0.19175	1.78828	1.08744	0.735355	0.187607	0.237395	0.336165
100576492	XM_016913244	LOC100576492	uncharacterized LOC100576492	protein_coding	XP_016768733.1	GB43287	.	-2.76761	349.571	0.213313	-6.8849	5.78276e-12	2.10843e-11	9.13881	7.53662	8.83212	8.71762	8.69682	7.9435	7.56521	7.90823	721	481	486	209	130	180	14.464	12.1093	11.5553	4.20229	2.8507	4.07769	29.179	26.4699	23.5038	7.17082	4.71463	7.14877
409714	XM_006568042,XM_016915878,XM_016915879	LOC409714	serine-rich adhesin for platelets, transcript variant X3	protein_coding	XP_006568105.2;XP_016771367.2;XP_016771368.2	GB40282	.	-2.76618	1159.96	0.238806	-6.1468	7.90601e-10	2.45875e-09	10.8667	9.26634	10.1477	10.7697	10.5402	9.64115	9.53025	9.59643	1496	2138	1748	637	546	542	4.58111	8.21837	6.36118	1.95683	1.83873	1.88936	9.24169	17.9647	12.9388	3.33915	3.04099	3.31231
107964958	XM_026442739,XM_026442740,XM_026442741,XM_026442742	LOC107964958	uncharacterized PE-PGRS family protein PE_PGRS20-like, transcript variant X3	protein_coding	XP_026298524.1;XP_026298525.1;XP_026298526.1;XP_026298527.1	.	.	-2.75825	126.957	0.231748	-6.31614	2.68172e-10	8.68007e-10	7.67478	6.07735	7.25104	7.45101	7.19212	6.34006	6.43436	6.38927	228	210	166	62	68	59	0.735324	1.12579	0.777882	0.201231	0.232852	0.208985	1.4834	2.46089	1.58223	0.343382	0.385102	0.366381
410179	XM_006569156	LOC410179	uncharacterized LOC410179	protein_coding	XP_006569219.1	GB48765	.	-2.7564	3622.28	0.155519	-9.4058	5.16339e-21	3.04204e-20	12.5106	10.9131	11.9812	12.1664	12.1869	11.3088	11.1324	11.0868	5987	5424	5717	2177	1737	1509	26.9139	30.5996	30.4687	9.8328	8.56495	7.68468	54.2946	66.8884	61.9741	16.7788	14.1652	13.4723
102654051	XR_003306003,XR_003306004,XR_003306005,XR_003306006,XR_003306007,XR_003306008	LOC102654051	uncharacterized LOC102654051, transcript variant X3	lncRNA	.	.	.	-2.75603	481.94	0.243495	-6.00667	1.89372e-09	5.72722e-09	9.6018	8.00405	9.05499	9.12051	9.35035	8.23494	7.97951	8.46509	802	643	837	247	178	288	6.44166	6.03911	6.85708	2.05546	1.63099	2.77872	12.9951	13.201	13.9474	3.50745	2.69742	4.87148
725258	XM_001121130,XM_016912725	LOC725258	very-long-chain 3-oxoacyl-CoA reductase, transcript variant X2	protein_coding	XP_001121130.1;XP_016768214.1	GB42351	.	-2.75518	6851.13	0.15766	-9.27404	1.79221e-20	1.0306e-19	13.4285	11.8331	12.8944	13.2161	13.0709	12.2072	12.1489	12.0668	10850	11322	10079	3833	3503	2913	126.011	166.275	138.649	44.7814	44.8598	38.5593	254.209	363.463	282.015	76.4154	74.1914	67.6
100577151	XM_003249883,XR_001704187	LOC100577151	uncharacterized LOC100577151, transcript variant X2	protein_coding	XP_003249931.1	GB42857	.	-2.75469	48.8682	0.39498	-3.70118	0.000214599	0.000410353	6.29575	4.69761	5.67705	6.21887	5.68787	5.0992	4.96383	4.89133	74	97	58	29	24	20	0.455147	0.655893	0.330057	0.14496	0.096494	0.08189	0.91819	1.43373	0.671343	0.24736	0.159587	0.143565
102655453	XR_411464	LOC102655453	uncharacterized LOC102655453	lncRNA	.	.	.	-2.75467	39.1834	0.463327	-3.15518	0.00160399	0.00276724	5.97595	4.38221	5.26089	5.91784	5.44363	4.75003	4.37769	4.87607	53	79	50	22	13	23	0.675051	1.2676	0.755464	0.28013	0.172424	0.330839	1.36181	2.77087	1.53663	0.478017	0.285163	0.580008
551263	XM_006568514,XM_006568515,XM_026442342	LOC551263	monocarboxylate transporter 13, transcript variant X2	protein_coding	XP_006568577.1;XP_006568578.1;XP_026298127.1	GB41972	.	-2.75391	205.12	0.235205	-6.21367	5.17619e-10	1.63241e-09	8.36596	6.76974	7.88621	8.21446	7.86164	7.17449	7.08703	6.9651	346	363	261	119	105	83	3.31434	4.35554	2.97654	1.14521	1.10333	0.894501	6.68619	9.52088	6.05435	1.9542	1.82475	1.56819
551658	XM_006561263	LOC551658	anillin	protein_coding	XP_006561326.1	GB52198	.	-2.75389	3371.67	0.137432	-10.6341	2.06711e-26	1.52296e-25	12.4054	10.811	12.04	12.1277	11.9057	11.0188	11.1162	11.1566	6471	5303	4360	1591	1747	1679	25.2528	25.9742	20.1717	6.23803	7.47682	7.42177	50.9437	56.7777	41.0297	10.6446	12.3655	13.0114
107965723	XR_001706092	LOC107965723	uncharacterized LOC107965723	lncRNA	.	.	.	-2.75201	109.155	0.387939	-3.76473	0.000166729	0.000322401	7.45695	5.86118	6.99999	7.10831	6.94084	6.48683	5.58092	6.0066	203	170	148	89	29	46	4.35925	4.57085	3.76771	1.90768	0.672498	1.09712	8.79413	9.99152	7.66362	3.25528	1.11221	1.92342
413491	XM_006559323	LOC413491	nucleoside diphosphate-linked moiety X motif 19	protein_coding	XP_006559386.1	GB50657	.	-2.75191	240.57	0.239701	-6.09273	1.11003e-09	3.42225e-09	8.59772	7.00206	8.37382	8.17324	8.06307	7.41419	7.35848	7.05072	538	329	303	145	133	84	6.33225	4.85447	4.21823	1.70371	1.71228	1.11637	12.7744	10.6115	8.57997	2.90723	2.83185	1.95715
725958	XM_016918129	LOC725958	mucosa-associated lymphoid tissue lymphoma translocation protein 1	protein_coding	XP_016773618.1	GB55594	.	-2.74671	267.866	0.23427	-6.22233	4.8984e-10	1.54859e-09	8.75488	7.16035	8.47146	8.08105	8.51149	7.5303	7.37184	7.4444	562	281	453	153	124	124	5.13637	3.21774	4.9123	1.39942	1.24048	1.28287	10.3618	7.03372	9.99174	2.38798	2.05157	2.24905
100578727	XM_003249776,XM_006561084,XM_016910976,XM_016910977,XM_016910978,XM_016910979	LOC100578727	uncharacterized LOC100578727, transcript variant X3	protein_coding	XP_003249824.2;XP_006561147.2;XP_016766465.2;XP_016766466.2;XP_016766467.2;XP_016766468.2	GB50767	.	-2.74055	701.192	0.191871	-7.58043	3.44421e-14	1.43583e-13	10.1375	8.55018	9.61035	9.98739	9.77307	8.79633	8.89665	8.96311	1088	1204	998	327	361	358	5.07262	6.90235	5.48701	1.5344	1.89855	1.89914	10.2332	15.088	11.1607	2.61832	3.13991	3.32945
410554	XM_394033	LOC410554	methylcrotonoyl-CoA carboxylase beta chain, mitochondrial	protein_coding	XP_394033.1	GB41617	.	-2.7365	3152.25	0.127341	-11.4051	3.94508e-30	3.30797e-29	12.3064	10.7206	11.9549	12.0057	11.8542	11.0348	10.9293	11.0869	6059	4783	4226	1674	1445	1596	45.9528	45.5205	37.9969	12.7536	12.0197	13.7074	92.7028	99.5043	77.2866	21.7629	19.8789	24.0311
411568	XM_016917193,XM_395039	LOC411568	ribosomal oxygenase 1, transcript variant X1	protein_coding	XP_016772682.2;XP_395039.6	GB48209	.	-2.7365	220.613	0.190314	-7.63124	2.32509e-14	9.76388e-14	8.47209	6.88337	8.03761	7.9435	8.14719	7.20268	7.03367	7.10753	414	282	358	127	102	102	3.76676	3.21084	3.85784	1.15343	1.01014	1.04409	7.59886	7.01864	7.84692	1.96822	1.67062	1.83043
409977	XM_393467	LOC409977	uncharacterized LOC409977	protein_coding	XP_393467.3	GB42960	.	-2.73619	1137.35	0.143363	-10.1293	4.09636e-24	2.74029e-23	10.8355	9.25039	10.4746	10.5054	10.3469	9.51663	9.41878	9.61038	2220	1717	1507	592	516	592	15.5866	15.1255	12.5424	4.17529	3.97079	4.70673	31.4436	33.0633	25.5115	7.12474	6.56709	8.25156
102656859	XR_003305673,XR_003305674,XR_003305675,XR_003305676	LOC102656859	uncharacterized LOC102656859, transcript variant X3	lncRNA	.	.	.	-2.7357	50.9672	0.368373	-3.94142	8.10014e-05	0.000161378	6.35815	4.77452	6.07051	5.7435	6.18525	5.02632	5.04338	5.32424	102	54	89	23	23	30	0.610417	0.44874	0.56343	0.12395	0.13172	0.177034	1.23142	0.980912	1.14603	0.21151	0.217845	0.310366
413759	XM_026440134,XM_026440136,XM_026440143	LOC413759	SCY1-like protein 2, transcript variant X2	protein_coding	XP_026295919.1;XP_026295921.1;XP_026295928.1	GB45815	.	-2.73197	982.107	0.150469	-9.63617	5.62495e-22	3.49133e-21	10.6225	9.0397	10.2205	10.3531	10.0888	9.25841	9.35296	9.28208	1848	1584	1249	489	534	451	8.91088	9.63683	7.19901	2.39252	2.80811	2.48717	17.9763	21.0654	14.643	4.08261	4.64419	4.36036
100579022	XM_006572037	LOC100579022	E3 ubiquitin-protein ligase MARCH3	protein_coding	XP_006572100.1	GB52657	.	-2.73154	68.3542	0.307541	-4.7139	2.43018e-06	5.63945e-06	6.77687	5.19765	6.35992	6.50703	6.27115	5.44416	5.30853	5.67031	126	110	89	34	28	40	2.9333	3.2106	2.46204	0.79976	0.709417	1.03564	5.91749	7.01813	5.00785	1.36472	1.17327	1.81563
107964968	XR_003305362,XR_003305363	LOC107964968	uncharacterized LOC107964968, transcript variant X1	lncRNA	.	.	.	-2.72987	51.3615	0.43762	-3.31071	0.0009306	0.00165529	6.36229	4.7855	5.64981	6.21304	5.7835	4.80893	4.75041	5.34787	74	99	66	21	19	36	2.86802	2.81548	0.775928	0.819461	0.131149	0.40605	5.78579	6.15441	1.57826	1.39834	0.2169	0.711864
726918	XM_016916234	LOC726918	uncharacterized LOC726918	protein_coding	XP_016771723.2	GB44753	.	-2.72886	1235.06	0.133967	-10.8108	3.05927e-27	2.33046e-26	10.9529	9.37157	10.5159	10.679	10.4661	9.6115	9.62604	9.65704	2239	1981	1646	630	627	596	8.40794	9.33275	7.32491	2.37645	2.58166	2.53293	16.9618	20.4007	14.899	4.05519	4.26967	4.44058
408517	XM_006563585,XM_016916696,XM_016916697,XM_026445559,XM_026445560,XM_392061	LOC408517	synaptic vesicular amine transporter, transcript variant X6	protein_coding	XP_006563648.1;XP_016772185.1;XP_016772186.1;XP_026301344.1;XP_026301345.1;XP_392061.3	GB50003	.	-2.72732	3608.4	0.262993	-5.50387	3.71533e-08	1.0092e-07	12.4985	10.9191	12.311	12.2128	11.67	11.3317	11.0013	11.1564	8454	5741	3376	2264	1508	1662	20.431	18.5867	10.3515	5.92917	4.7017	5.17039	41.2164	40.629	21.0552	10.1176	7.77592	9.06443
102654144	XR_003304876	LOC102654144	uncharacterized LOC102654144	lncRNA	.	.	.	-2.72252	26.2932	0.502429	-2.87592	0.00402855	0.00661302	5.39737	3.82947	5.12246	4.97422	5.07247	3.9279	4.01102	4.59954	53	34	39	9	10	20	0.485441	0.389631	0.414619	0.077257	0.097615	0.1983	0.979303	0.851703	0.843345	0.131832	0.161441	0.347647
412616	XM_006569243,XM_026439802	LOC412616	BTB/POZ domain-containing adapter for CUL3-mediated RhoA degradation protein 3, transcript variant X2	protein_coding	XP_006569306.1;XP_026295587.1	GB41258	.	-2.72005	1697.46	0.127168	-11.3521	7.23948e-30	6.02143e-29	11.4108	9.8335	10.9691	11.1459	10.9673	10.1466	10.0999	10.0861	3012	2704	2326	926	858	774	31.5534	35.4609	28.8589	9.87138	10.227	9.31074	63.6541	77.5148	58.6997	16.8446	16.9139	16.323
726137	XM_001121900,XM_006561613	LOC726137	male-specific lethal 3 homolog, transcript variant X1	protein_coding	XP_001121900.1;XP_006561676.1	GB42770	.	-2.71926	868.671	0.147236	-9.80207	1.10305e-22	7.00224e-22	10.4441	8.86758	10.1109	10.149	9.92081	9.14342	9.19541	9.09985	1721	1341	1095	453	471	386	15.6401	15.3318	11.7417	4.19337	4.68557	3.99522	31.5516	33.5142	23.8829	7.15561	7.74923	7.00418
725350	XM_001121210	LOC725350	GATA-binding factor A	protein_coding	XP_001121210.2	GB50933	.	-2.71904	458.045	0.290776	-4.96293	6.94392e-07	1.68965e-06	9.51901	7.94318	8.85585	9.36127	8.95561	8.42752	8.02857	7.91912	688	860	590	328	204	164	4.46959	7.01119	4.54229	2.13681	1.4504	1.20184	9.01671	15.3259	9.23912	3.64627	2.39875	2.10699
551779	XM_006562569	LOC551779	histone H2A.V	protein_coding	XP_006562632.1	GB43303	.	-2.71692	2551.47	0.0975355	-14.7841	1.85574e-49	2.60257e-48	11.999	10.423	11.5849	11.6404	11.5597	10.6845	10.6319	10.6955	4769	3782	3596	1358	1250	1234	46.7458	46.5266	41.7901	13.3733	13.4351	13.6987	94.3025	101.704	85.002	22.8203	22.2196	24.0157
411820	XM_006564514	LOC411820	dual specificity protein phosphatase Mpk3	protein_coding	XP_006564577.2	GB41845	.	-2.71337	1110.05	0.182413	-7.89462	2.91209e-15	1.2873e-14	10.7966	9.22354	10.2866	10.623	10.4361	9.56982	9.4321	9.64182	1755	1862	1587	595	493	581	9.29686	12.3782	9.96839	3.16353	2.86091	3.48198	18.755	27.0577	20.2759	5.39827	4.73152	6.1044
100577877	XM_026443416	LOC100577877	zinc finger protein 564	protein_coding	XP_026299201.1	GB48440	.	-2.70717	469.573	0.162962	-8.8167	1.17878e-18	6.22056e-18	9.55497	7.98546	9.18132	9.23594	9.07155	8.12567	8.32685	8.2865	901	714	623	213	264	231	6.92961	6.88987	5.67884	1.64181	2.22349	2.00625	13.9794	15.0607	11.5509	2.8016	3.67732	3.51724
412817	XM_396270	LOC412817	importin-4	protein_coding	XP_396270.5	GB48101	.	-2.70151	1046.1	0.13549	-10.5821	3.60889e-26	2.6363e-25	10.7104	9.14262	10.291	10.437	10.3636	9.49175	9.36822	9.52058	1827	1592	1524	570	481	529	7.30422	7.98455	7.21868	2.28929	2.10912	2.39371	14.7352	17.4536	14.683	3.90646	3.48816	4.19651
410578	XM_006563666,XM_026445653,XM_026445654,XM_394056	LOC410578	sodium- and chloride-dependent glycine transporter 2, transcript variant X3	protein_coding	XP_006563729.1;XP_026301438.1;XP_026301439.1;XP_394056.4	GB50262	.	-2.6989	1596.55	0.188418	-7.6021	2.91368e-14	1.21811e-13	11.3195	9.75367	11.1292	10.9822	10.7355	10.1173	10.0972	9.936	3574	2307	1843	906	866	656	9.56007	7.07066	5.76837	2.31313	2.46005	1.9163	19.286	15.4559	11.733	3.94714	4.06856	3.35956
102654584	XR_410216	LOC102654584	uncharacterized LOC102654584	lncRNA	.	.	.	-2.69658	117.388	0.298584	-4.79306	1.64254e-06	3.87172e-06	7.55501	5.9927	7.20896	7.041	7.28501	6.06834	6.16563	6.56975	227	143	190	47	52	77	4.99243	3.9574	4.96196	1.03741	1.24869	1.92308	10.0715	8.65057	10.0927	1.77025	2.06514	3.37142
107966114	XR_003304179	LOC107966114	uncharacterized LOC107966114	lncRNA	.	.	.	-2.69528	30.5548	0.419357	-3.41102	0.00064721	0.00117573	5.6098	4.04966	5.13843	5.37439	5.11256	4.25201	4.26878	4.53231	53	51	40	14	14	18	0.323134	0.394038	0.287778	0.086561	0.090945	0.119976	0.651873	0.861337	0.585348	0.147708	0.150409	0.210335
410970	XM_394446	LOC410970	rab GTPase-activating protein 1-like	protein_coding	XP_394446.4	GB49126	.	-2.69486	1819.38	0.14211	-10.0641	7.96036e-24	5.25699e-23	11.5067	9.94367	11.0773	11.2711	11.0245	10.2214	10.1737	10.2593	3251	2969	2382	962	890	902	11.9201	13.66	10.3519	3.54077	3.578	3.74571	24.047	29.8596	21.056	6.042	5.91748	6.56676
412846	XM_396298	LOC412846	NAD-dependent protein deacetylase Sirt6	protein_coding	XP_396298.2	GB51490	.	-2.69477	2961.15	0.15148	-9.44128	3.68248e-21	2.19208e-20	12.2089	10.6465	11.8013	11.9818	11.6618	10.9016	10.8881	10.9375	5461	4916	3659	1547	1490	1447	41.3218	46.6749	32.8165	11.758	12.3647	12.3986	83.3604	102.028	66.7495	20.064	20.4494	21.7365
408810	XM_006562692,XM_006562696,XM_006562702,XM_016911572,XM_016911573,XM_016911575,XM_016911576,XM_016911577,XM_016911579,XM_016911580,XM_026440394,XM_026440395,XM_026440396,XM_026440397,XM_026440398	LOC408810	rap guanine nucleotide exchange factor 2, transcript variant X5	protein_coding	XP_006562755.1;XP_006562759.1;XP_006562765.1;XP_016767061.1;XP_016767062.1;XP_016767064.1;XP_016767065.1;XP_016767066.1;XP_016767068.1;XP_016767069.1;XP_026296179.1;XP_026296180.1;XP_026296181.1;XP_026296182.1;XP_026296183.1	GB50397	.	-2.69445	787.025	0.191723	-7.45863	8.74256e-14	3.54999e-13	10.2971	8.73419	9.90439	10.1605	9.81293	9.12462	9.13727	8.94701	1387	1353	975	441	438	319	4.38262	5.25829	3.58394	1.41363	1.5214	1.14953	8.84126	11.4942	7.28981	2.41223	2.51616	2.01529
411099	XM_006567820,XM_006567821	LOC411099	protein yippee-like 1, transcript variant X1	protein_coding	XP_006567883.1;XP_006567884.1	GB44658	.	-2.69269	21918.4	0.214205	-6.67139	2.5339e-11	8.81232e-11	15.0957	13.5352	14.6637	14.899	14.4416	13.7635	13.9148	13.5887	40465	38445	24911	11553	13423	8443	242.909	293.604	177.711	69.2132	88.066	57.0833	490.033	641.796	361.468	118.106	145.648	100.075
413754	XM_026440364,XM_026440374,XM_026440381,XM_026440390	LOC413754	polycomb protein Sfmbt, transcript variant X1	protein_coding	XP_026296149.1;XP_026296159.1;XP_026296166.1;XP_026296175.1	GB16496	.	-2.6917	975.616	0.120455	-11.8594	1.92422e-32	1.72862e-31	10.6085	9.0453	10.2336	10.3037	10.2093	9.40998	9.32937	9.29353	1809	1457	1365	555	494	434	10.948	11.4318	9.93014	3.42451	3.36993	3.06975	22.086	24.989	20.1981	5.84361	5.57336	5.3817
550865	XM_026440132,XM_026440133,XM_026440135	LOC550865	protogenin-like, transcript variant X1	protein_coding	XP_026295917.1;XP_026295918.1;XP_026295920.1	GB53083	.	-2.69007	371.996	0.173351	-8.23555	1.78733e-16	8.4011e-16	9.21621	7.65707	8.9602	8.92102	8.74693	7.92661	7.94469	8.08003	761	548	472	183	183	197	3.21619	2.90716	2.36346	0.775022	0.847458	0.941832	6.48818	6.35483	4.80732	1.3225	1.40157	1.65116
107965489	XM_026445190,XR_001705495,XR_003306086,XR_003306087	LOC107965489	uncharacterized LOC107965489, transcript variant X2	protein_coding	XP_026300975.1	.	.	-2.68856	365.467	0.311035	-4.58738	4.48853e-06	1.01714e-05	9.19229	7.63227	9.17591	8.58457	8.5428	7.84446	7.71777	8.11122	997	409	404	180	151	220	13.3756	6.80775	6.50246	2.10354	1.9046	2.96951	26.9833	14.8812	13.2261	3.58951	3.14992	5.20597
100577795	XM_026439590	LOC100577795	probable serine/threonine-protein kinase DDB_G0282963	protein_coding	XP_026295375.1	GB46156	.	-2.68839	1503.34	0.222958	-6.39917	1.56221e-10	5.1518e-10	11.2288	9.67105	10.8441	11.074	10.555	9.96834	9.78892	10.0305	2830	2677	1622	826	654	796	16.1516	19.173	10.9735	4.73695	4.09011	5.14123	32.5834	41.9106	22.3204	8.08316	6.76443	9.01331
102656197	XM_026445421,XM_026445422,XM_026445423	LOC102656197	swi5-dependent recombination DNA repair protein 1 homolog, transcript variant X1	protein_coding	XP_026301206.1;XP_026301207.1;XP_026301208.1	.	.	-2.68682	435.753	0.183406	-7.77457	7.57012e-15	3.27763e-14	9.44653	7.8852	8.99848	8.88834	9.05063	8.17657	7.87171	8.09463	835	560	681	264	182	216	26.643	22.3813	25.7851	8.44085	6.33177	7.76109	53.7482	48.9238	52.4474	14.4035	10.4718	13.6063
412837	XM_006563778	LOC412837	ribonuclease H2 subunit A	protein_coding	XP_006563841.1	.	.	-2.68082	1265.25	0.153979	-9.2394	2.47888e-20	1.41365e-19	10.9805	9.42538	10.6483	10.7386	10.4596	9.65453	9.74985	9.75444	2448	2012	1558	619	678	625	22.8395	23.5624	17.2304	5.80043	6.9319	6.59716	46.0752	51.5056	35.0471	9.89789	11.4643	11.5658
551016	XM_026442519	LOC551016	midasin	protein_coding	XP_026298304.1	GB41989	.	-2.67492	1478.87	0.165763	-8.56337	1.09613e-17	5.50036e-17	11.2046	9.65242	10.6545	10.9686	10.7255	9.88484	9.80427	9.94003	2419	2494	2013	790	704	755	2.73282	3.53639	2.69515	0.896501	0.871664	0.965773	5.51304	7.73028	5.482	1.5298	1.4416	1.69314
100577278	XR_001702471,XR_003304414,XR_003304415	LOC100577278	uncharacterized LOC100577278, transcript variant X1	lncRNA	.	.	.	-2.67467	48.9745	0.54734	-2.5932	0.00950882	0.0148084	6.29669	4.73979	5.94582	4.90122	6.17185	4.72574	4.78032	5.14271	107	26	104	21	22	31	0.366497	0.106949	0.460304	0.072399	0.048003	0.179623	0.739353	0.233783	0.936268	0.123541	0.07939	0.314904
102656360	XM_026446305	LOC102656360	uncharacterized LOC102656360	protein_coding	XP_026302090.1	.	.	-2.6742	51.445	0.455221	-3.11741	0.00182448	0.00312829	6.36127	4.81368	5.85464	5.6149	5.95788	4.52699	4.6293	5.36696	100	59	86	17	19	41	0.492122	0.361702	0.504657	0.080193	0.098085	0.2272	0.992782	0.790653	1.02649	0.136841	0.162218	0.398313
107965011	XM_026442751	LOC107965011	uncharacterized LOC107965011	protein_coding	XP_026298536.1	.	.	-2.67056	13.0269	0.62397	-2.27117	0.0231369	0.0338654	4.38084	2.82343	3.81891	3.76751	3.79044	2.85464	3.2576	2.67505	25	18	19	6	10	4	0.283846	0.25123	0.251729	0.065282	0.117792	0.048419	0.572616	0.549169	0.512022	0.111398	0.194811	0.084886
411760	XM_006567284,XM_026440194,XM_395227	LOC411760	metabotropic glutamate receptor 7, transcript variant X3	protein_coding	XP_006567347.2;XP_026295979.1;XP_395227.5	GB44216	.	-2.6677	103.136	0.342293	-4.13563	3.53978e-05	7.32658e-05	7.36083	5.81338	6.70854	7.29493	7.02109	6.08755	5.9683	6.38297	137	190	148	50	42	64	0.75883	1.48628	1.07106	0.276121	0.254232	0.401558	1.53082	3.24889	2.17856	0.471175	0.420461	0.703988
113218730	XM_026440202	LOC113218730	myb-like protein D	protein_coding	XP_026295987.1	.	.	-2.66744	71.1374	0.360881	-3.92222	8.77367e-05	0.000174124	6.82838	5.28263	6.49327	6.0318	6.33747	5.3937	5.06671	5.6391	161	76	107	38	25	45	1.04705	0.617307	0.820594	0.247182	0.176911	0.325887	2.11226	1.34939	1.66911	0.421794	0.292585	0.571327
408398	XM_006557824,XM_006557825,XM_006557827,XM_016915818,XM_016915819	LOC408398	cytochrome P450 306a1, transcript variant X3	protein_coding	XP_006557887.1;XP_006557888.1;XP_006557890.1;XP_016771307.1;XP_016771308.1	GB54743	.	-2.6664	379.184	0.234465	-6.03456	1.59397e-09	4.85481e-09	9.23921	7.69185	8.63244	9.12642	8.83092	7.97926	7.89514	8.0846	549	685	523	199	176	202	5.96722	9.29487	6.57898	2.17982	2.06427	2.43667	12.038	20.3179	13.3818	3.71966	3.41399	4.27183
726200	XM_006565542,XM_006565543	LOC726200	paired box protein Pax-1, transcript variant X1	protein_coding	XP_006565605.1;XP_006565606.1	GB52620	.	-2.66594	767.573	0.143204	-9.87855	5.15756e-23	3.3169e-22	10.2585	8.71106	9.94786	9.90782	9.84994	8.93826	8.95643	9.12286	1511	1087	1057	375	375	418	9.92645	8.95504	8.23075	2.46759	2.69523	3.11057	20.0251	19.575	16.7415	4.21071	4.45752	5.45328
412097	XM_395563	LOC412097	AP-3 complex subunit delta-1	protein_coding	XP_395563.4	GB47844	.	-2.66302	1298.8	0.134406	-10.5134	7.49277e-26	5.40464e-25	11.0183	9.47062	10.744	10.5648	10.6765	9.70456	9.76895	9.8366	2648	1650	1912	638	674	669	12.0773	9.44118	10.3339	2.92224	3.37018	3.4542	24.364	20.6377	21.0193	4.98654	5.57378	6.05571
412888	XM_006570528,XM_006570529,XM_006570532,XM_006570533,XM_006570535	LOC412888	A disintegrin and metalloproteinase with thrombospondin motifs 7, transcript variant X3	protein_coding	XP_006570591.2;XP_006570592.2;XP_006570595.2;XP_006570596.2;XP_006570598.2	GB53531	.	-2.66027	866.217	0.228407	-6.18007	6.40712e-10	2.00711e-09	10.429	8.88615	9.81971	10.3486	9.89216	9.15901	9.15162	9.12605	1287	1655	1074	468	454	404	5.04112	8.12504	4.96215	1.83955	1.9412	1.78654	10.1697	17.7607	10.0931	3.13902	3.21045	3.13205
102656347	XR_001703886,XR_003305189,XR_003305190,XR_003305191,XR_003305192,XR_003305193,XR_003305194,XR_003305195,XR_003305196,XR_003305197,XR_003305198,XR_003305199,XR_003305200,XR_003305201	LOC102656347	uncharacterized LOC102656347, transcript variant X3	lncRNA	.	.	.	-2.65886	507.957	0.176744	-7.98223	1.43714e-15	6.46088e-15	9.66457	8.11759	9.30821	9.04752	9.34937	8.29923	8.39193	8.31636	1019	585	822	259	282	237	2.8281	1.9896	2.64323	0.673449	0.793483	0.685059	5.70525	4.34911	5.37638	1.14918	1.3123	1.20101
[truncated: 4,698 more rows]

## Sheet: STL vs STA
Gene_ID	Transcript_ID	Gene_Symbol	Description	gene_biotype	Protein_ID	BEEBASE	locus_tag	STA/STL.fc	STA/STL.baseMean	STA/STL.lfcSE	STA/STL.stat	STA/STL.raw.pval	STA/STL.bh.pval	STL.mean	STA.mean	N_STL-1	N_STL-2	N_STL-3	N_STA-1	N_STA-2	N_STA-3	STL-1_Read_Count	STL-2_Read_Count	STL-3_Read_Count	STA-1_Read_Count	STA-2_Read_Count	STA-3_Read_Count	STL-1_FPKM	STL-2_FPKM	STL-3_FPKM	STA-1_FPKM	STA-2_FPKM	STA-3_FPKM	STL-1_TPM	STL-2_TPM	STL-3_TPM	STA-1_TPM	STA-2_TPM	STA-3_TPM
[truncated: 5,754 more rows]

[truncated: 2 more sheets: ATL vs STL, ATA vs STA]
