# Supplementary material for: Molecular Impact of Sublethal Spinetoram Exposure on Honeybee (Apis mellifera) Larval and Adult Transcriptomes
Source: Int J Mol Sci. 2024 Nov 6;25(22):11923. doi: 10.3390/ijms252211923 (PMC11593601; doi:10.3390/ijms252211923)
Supplement: Supplementary file 1 [file ijms-25-11923-s001.zip › File S2_List of DEGs obtained in Venn diagrm.xlsx]

## Sheet: Data Set Lables 
	a	STL vs STA
	c	ATL vs ATA
	b	ATL vs STL
	d	ATA vs STA

## Sheet: specific.list_ab
Gene_ID	Transcript_ID	Gene_Symbol	Description	gene_biotype	Protein_ID	BEEBASE	locus_tag	STHA-2_FPKM	STHA-3_FPKM	SCHL-1_FPKM	STHL-3_FPKM	STHA-1_FPKM	SCHA-1_FPKM	SCHA-3_FPKM	STHL-1_FPKM	SCHA-2_FPKM	STHL-2_FPKM	SCHL-2_FPKM	SCHL-3_FPKM	STHA-2_TPM	STHA-3_TPM	SCHL-1_TPM	STHL-3_TPM	STHA-1_TPM	SCHA-1_TPM	SCHA-3_TPM	STHL-1_TPM	SCHA-2_TPM	STHL-2_TPM	SCHL-2_TPM	SCHL-3_TPM	STHA/STHL.fc	STHA/STHL.baseMean	STHA/STHL.lfcSE	STHA/STHL.stat	STHA/STHL.raw.pval	STHA/STHL.bh.pval	STHL/SCHL.fc	STHL/SCHL.baseMean	STHL/SCHL.lfcSE	STHL/SCHL.stat	STHL/SCHL.raw.pval	STHL/SCHL.bh.pval	SCHA/SCHL.fc	SCHA/SCHL.baseMean	SCHA/SCHL.lfcSE	SCHA/SCHL.stat	SCHA/SCHL.raw.pval	SCHA/SCHL.bh.pval
410535	XM_006564866,XM_006564867,XM_006564868,XM_006564869,XM_006564870,XM_006564871,XM_006564872,XM_006564873,XM_016916356,XM_016916357,XM_394014	LOC410535	protein lozenge, transcript variant X4	protein_coding	XP_006564929.1;XP_006564930.1;XP_006564931.1;XP_006564932.1;XP_006564933.1;XP_006564934.1;XP_006564935.1;XP_006564936.1;XP_016771845.1;XP_016771846.1;XP_394014.2	GB52761	.	0.539218	1.12077	0.955544	0.385426	0.687081	0.940061	0.729263	0.539902	0.981056	0.32811	0.776861	0.653364	0.973571	1.92423	1.92766	0.831903	1.16125	1.60413	1.2785	1.15451	1.62252	0.668472	1.69816	1.32896	2.05916	114.281	0.333273	3.12673	0.0017676	0.00303525	-1.63438	107.061	0.273629	-2.59017	0.00959299	0.405996	1.33934	141.71	0.233889	1.80223	0.0715089	0.0961964
410583	XM_394061	LOC410583	ornithine aminotransferase, mitochondrial	protein_coding	XP_394061.2	GB50218	.	50.2204	91.6327	117.633	35.9067	46.3486	65.4107	67.4076	31.3294	83.497	54.608	33.7928	94.1443	90.6741	157.323	237.306	77.5011	78.3349	111.617	118.175	66.994	138.092	111.255	73.8683	191.492	1.79578	3909.37	0.319405	2.64433	0.00818522	0.0128074	-1.86107	4357.31	0.404837	-2.21356	0.026859	0.636251	1.08358	5356.42	0.362449	0.319494	0.749352	0.78798
410639	XM_006563134,XM_006563135,XM_026445788	LOC410639	alpha-methyldopa hypersensitive protein, transcript variant X1	protein_coding	XP_006563197.1;XP_006563198.1;XP_026301573.1	GB45938	.	0.324165	1.27963	0.586665	0.286105	0.458088	0.460644	0.785831	0.361816	0.78263	0.340198	0.106169	3.60318	0.585287	2.19698	1.18351	0.617529	0.774225	0.786046	1.37767	0.773699	1.29435	0.6931	0.232077	7.32895	2.17749	50.3759	0.544417	2.06215	0.0391936	0.0553319	-4.13176	88.6816	0.907368	-2.25571	0.024089	0.614625	-1.87044	98.8077	1.21364	-0.744352	0.456663	0.513921
410728	XM_006568640,XM_006568641,XM_016917848,XM_026441661,XM_026441662	LOC410728	transmembrane channel-like protein 2, transcript variant X5	protein_coding	XP_006568703.2;XP_006568704.2;XP_016773337.2;XP_026297446.1;XP_026297447.1	GB45809	.	0.495089	0.266406	0.412421	0.293152	0.642678	0.561462	0.453157	0.235103	0.602677	0.177476	0.247494	1.1475	0.893895	0.457389	0.831997	0.63274	1.08621	0.958084	0.794449	0.502739	0.996738	0.36158	0.541002	2.33404	2.37621	69.4465	0.392783	3.17901	0.00147777	0.0025557	-2.47797	77.9132	0.562972	-2.32544	0.0200482	0.579786	1.12329	106.661	0.502765	0.333606	0.738677	0.778261
412222	XM_026443777	LOC412222	uncharacterized LOC412222	protein_coding	XP_026299562.1	GB46973	.	0.179045	0.212087	0.049156	0.030136	0.331612	0.198306	0.15492	0.017297	0.17993	0.038534	0.040538	0.597885	0.32327	0.36413	0.099165	0.065045	0.560466	0.338391	0.271598	0.036987	0.297577	0.078507	0.088612	1.21611	9.218	30.789	0.529984	6.04632	1.48193e-09	4.34522e-09	-7.35147	27.6269	1.03718	-2.77485	0.00552272	0.321102	-1.0899	42.0226	0.900569	-0.137908	0.890313	0.910965
413379	XM_396824	LOC413379	yellow-g	protein_coding	XP_396824.1	GB55171	.	0.482372	0.724044	0.205963	0.200655	0.41166	0.807441	0.373002	0.095736	0.68609	0.258248	0.161821	2.10098	0.870934	1.2431	0.415499	0.433093	0.695756	1.37782	0.653926	0.204719	1.13469	0.526139	0.353729	4.27344	3.30531	32.6337	0.514246	3.35401	0.000796494	0.00141768	-4.14966	42.6821	0.947999	-2.16561	0.0303412	0.651306	-1.09931	59.2111	0.868819	-0.157215	0.875075	0.898044
724208	XM_016916654	LOC724208	serine protease snake	protein_coding	XP_016772143.2	GB49441	.	19.2013	39.5513	19.3818	11.7783	20.2572	16.9806	20.7523	14.1804	19.9067	7.54723	17.3574	19.0007	34.6683	67.9052	39.0998	25.4223	34.2372	28.9758	36.3817	30.323	32.9226	15.3763	37.942	38.6479	2.73317	1346.25	0.3445	4.21067	2.5462e-05	5.27263e-05	-1.53843	995.177	0.241458	-2.57376	0.01006	0.415339	1.26606	1244.54	0.128561	2.64732	0.00811337	0.0127701
724767	XM_001120664,XM_006562901,XM_006562902	LOC724767	sodium channel protein Nach, transcript variant X2	protein_coding	XP_001120664.2;XP_006562964.1;XP_006562965.1	GB48330	.	0.799525	1.48383	1.45229	0.874403	1.23419	1.60566	1.14316	0.64893	1.93379	0.475005	1.22827	1.82301	1.44356	2.54757	2.92978	1.88731	2.08594	2.7399	2.00412	1.38766	3.1982	0.967747	2.68491	3.70805	1.96422	111.016	0.356076	2.73524	0.00623346	0.00993716	-2.01804	123.143	0.336669	-3.00875	0.00262325	0.228743	1.27676	170.241	0.284963	1.23697	0.216098	0.263545
725106	XM_001120991	LOC725106	UDP-glucuronosyltransferase 1-8	protein_coding	XP_001120991.3	GB55864	.	1.7856	3.78016	1.51184	0.542001	1.54062	2.517	1.14082	0.506654	1.33927	0.602029	0.698225	1.82869	3.22395	6.49013	3.0499	1.16986	2.60384	4.29504	2.00002	1.08342	2.21496	1.22654	1.52627	3.71961	5.01706	228.161	0.381142	6.10492	1.0285e-09	3.05122e-09	-2.27834	135.322	0.382042	-3.10957	0.00187359	0.186387	1.52047	214.981	0.423771	1.42653	0.153716	0.19333
726262	NM_001327964,XM_016914561,XM_026443089,XM_026443090,XM_026443091	LOC726262	adenylate cyclase type 8-like	protein_coding	NP_001314893.1;XP_016770050.2;XP_026298874.1;XP_026298875.1;XP_026298876.1	GB54593	.	16.9518	17.5754	26.8828	10.9043	18.6564	15.2291	18.4586	13.5302	19.4647	4.08573	19.8141	10.3631	30.6068	30.1751	54.232	23.5359	31.5317	25.987	32.3606	28.9328	32.1916	8.32402	43.3122	21.0788	2.17163	3114.25	0.351751	3.18059	0.00146973	0.00254279	-1.81471	3002.29	0.428927	-2.0044	0.0450273	0.744201	1.20421	3893.21	0.286923	0.934366	0.350115	0.406283
726391	XM_001122133,XM_016915784	LOC726391	carboxypeptidase B, transcript variant X1	protein_coding	XP_001122133.3;XP_016771273.2	GB40135	.	0.900417	0.943771	1.37389	0.664669	1.20368	1.25072	0.894157	0.541019	1.38485	0.724322	0.839492	0.974758	1.62572	1.62035	2.77162	1.43462	2.03436	2.13423	1.56759	1.1569	2.29033	1.47569	1.83506	1.98268	1.81179	115.631	0.238198	3.59959	0.000318723	0.000591562	-1.52148	112.824	0.279731	-2.16449	0.030427	0.651306	1.34675	145.339	0.270023	1.59054	0.111714	0.144645
726761	XM_026440165,XM_026440166,XM_026440167,XM_026440168,XM_026440169,XM_026440170,XM_026440171,XM_026440172,XM_026440173	LOC726761	paired box protein Pax-5, transcript variant X7	protein_coding	XP_026295950.1;XP_026295951.1;XP_026295952.1;XP_026295953.1;XP_026295954.1;XP_026295955.1;XP_026295956.1;XP_026295957.1;XP_026295958.1	.	.	0.154186	0.299129	0.343555	0.136566	0.203708	0.199142	0.201126	0.168427	0.158464	0.076325	0.36936	0.246162	0.278386	0.513571	0.693069	0.294766	0.344293	0.339818	0.352603	0.36016	0.262076	0.1555	0.807392	0.500699	1.95235	30.0288	0.491664	1.96316	0.0496277	0.0688666	-2.2728	36.2553	0.420407	-2.81743	0.00484097	0.300408	-1.3535	39.9559	0.359241	-1.2156	0.224138	0.272247
100576233	XM_026441381	LOC100576233	uncharacterized LOC100576233	protein_coding	XP_026297166.1	GB51185	.	0.57119	0.368179	0.670552	0.245629	0.401879	0.644753	0.47113	0.379404	0.896588	0.254914	0.700595	0.532417	1.0313	0.632123	1.35274	0.530166	0.679226	1.10021	0.825957	0.811309	1.48282	0.519346	1.53145	1.08295	1.73634	139.432	0.279314	2.85001	0.00437176	0.00710531	-1.99619	165.803	0.242787	-4.10751	3.99955e-05	0.0144484	1.29096	230.812	0.259779	1.41828	0.156109	0.196052
100576508	XM_016915725,XR_001705307	LOC100576508	uronyl 2-sulfotransferase, transcript variant X1	protein_coding	XP_016771214.2	GB54791	.	0.768468	0.796045	1.74445	0.538771	0.774498	0.79764	0.598247	0.736478	0.880307	0.421988	0.816821	1.15901	1.38749	1.36672	3.51916	1.16288	1.309	1.3611	1.04881	1.57487	1.45589	0.859733	1.78551	2.35745	1.57772	53.3299	0.312118	2.10768	0.0350587	0.0498213	-2.02662	67.9324	0.368592	-2.76478	0.00569603	0.325511	-1.33539	72.3299	0.351825	-1.18599	0.235627	0.284827
100577149	XM_003249582	LOC100577149	15-hydroxyprostaglandin dehydrogenase [NAD(+)]	protein_coding	XP_003249630.1	GB46368	.	29.2153	46.1678	62.7736	16.7725	36.669	34.0301	38.4764	28.0689	39.6114	25.5458	41.2193	36.0925	52.749	79.265	126.636	36.2018	61.9751	58.0692	67.4546	60.0218	65.5113	52.0454	90.1023	73.4129	1.83938	3886.08	0.243387	3.61241	0.000303361	0.000565489	-1.835	4220.55	0.24529	-3.57038	0.00035647	0.0681565	-1.01233	4946.54	0.194508	-0.090865	0.9276	0.941001
100577178	XM_003250328,XM_026439601	LOC100577178	uncharacterized LOC100577178, transcript variant X1	protein_coding	XP_003250376.2;XP_026295386.1	GB53641	.	15.7059	18.5529	7.35491	4.74018	17.2733	22.842	6.47124	5.37792	24.0963	6.8578	6.72016	15.5485	28.3573	31.8533	14.8374	10.2312	29.1941	38.9779	11.345	11.5	39.8517	13.9717	14.6897	31.626	3.50285	1990.43	0.171859	10.5233	6.74613e-26	4.56148e-25	-1.63965	1270.27	0.34766	-2.05197	0.0401727	0.70862	2.18229	2278.8	0.669879	1.68067	0.0928276	0.122309
100577327	XM_016911517,XM_016911518	LOC100577327	uncharacterized LOC100577327, transcript variant X1	protein_coding	XP_016767006.1;XP_016767007.1	GB46958	.	0.276954	0.419304	0.769557	0.289936	0.401772	0.584137	0.701197	0.275129	0.3839	0.236401	0.464392	0.631344	0.500048	0.719899	1.55246	0.625798	0.679044	0.996777	1.2293	0.58833	0.634913	0.48163	1.01513	1.28417	1.66836	45.5264	0.368122	2.00595	0.0448616	0.062657	-2.0572	56.6756	0.361027	-2.88257	0.0039445	0.287041	1.17776	75.6093	0.338759	0.696806	0.485924	0.541887
100577809	XM_026443691,XM_026443692,XM_026443693,XM_026443694,XM_026443695,XM_026443696	LOC100577809	uncharacterized LOC100577809, transcript variant X1	protein_coding	XP_026299476.1;XP_026299477.1;XP_026299478.1;XP_026299479.1;XP_026299480.1;XP_026299481.1	GB52235	.	1.99922	2.1412	3.39448	1.61931	2.79906	2.67429	2.49994	1.50471	2.49779	1.57624	2.39213	1.98883	3.60964	3.67621	6.84786	3.49512	4.73076	4.56343	4.38274	3.21765	4.13097	3.21135	5.22901	4.04532	1.62893	138.005	0.213991	3.28951	0.0010036	0.00176924	-1.50754	143.183	0.251519	-2.35447	0.018549	0.56007	1.21022	173.395	0.235918	1.16681	0.243287	0.293126
100577815	XM_026441406	LOC100577815	uncharacterized LOC100577815	protein_coding	XP_026297191.1	GB53522	.	0.410253	0.473812	0.408336	0.144831	0.28168	0.344626	0.301695	0.08403	0.19406	0.10466	0.239242	0.304499	0.74072	0.813484	0.823756	0.312604	0.476075	0.588072	0.528914	0.179687	0.320946	0.213227	0.522964	0.619357	3.97574	45.2815	0.423595	4.70078	2.59174e-06	5.89146e-06	-2.60954	35.6598	0.427075	-3.24017	0.00119459	0.144366	1.09498	49.1211	0.391202	0.334609	0.73792	0.777726
100577841	XM_003250250	LOC100577841	carbonic anhydrase 7	protein_coding	XP_003250298.1	GB49981	.	2.39908	3.68907	2.84691	1.77268	1.97339	3.01208	2.90849	1.94732	2.58908	1.29543	3.10946	2.44016	4.33159	6.33373	5.74321	3.82615	3.33528	5.13983	5.099	4.16411	4.28195	2.63924	6.79705	4.96335	1.85726	112.412	0.346603	2.57694	0.00996793	0.0154123	-1.54119	108.783	0.257356	-2.42484	0.0153152	0.506253	1.24757	135.191	0.215726	1.47928	0.139064	0.176494
100578187	XR_001702932	LOC100578187	uncharacterized LOC100578187	lncRNA	.	.	.	2.12849	1.32589	2.88025	1.27154	1.94132	1.92176	1.81445	1.09647	2.99946	1.16912	1.50758	1.6778	3.84303	2.27641	5.81046	2.74449	3.28107	3.27931	3.18098	2.34466	4.96066	2.38189	3.29546	3.41268	1.72545	205.722	0.2207	3.56578	0.000362772	0.000669827	-1.57264	210.865	0.27917	-2.33975	0.0192965	0.575764	1.36221	277.04	0.293688	1.51845	0.1289	0.164708
100578532	XM_003251347	LOC100578532	uncharacterized LOC100578532	protein_coding	XP_003251395.2	GB48129	.	2.52331	3.14983	5.09177	2.61205	3.65124	2.78045	2.96965	1.97494	3.62376	1.91911	2.44096	5.0562	4.55588	5.40792	10.2719	5.63784	6.17105	4.74459	5.20622	4.22316	5.99315	3.90988	5.33575	10.2844	1.62902	129.105	0.257366	2.73543	0.00622985	0.00993295	-1.78446	148.959	0.35009	-2.38648	0.0170105	0.538622	-1.09662	165.7	0.314852	-0.422607	0.672582	0.719195
100578618	XM_006563192	LOC100578618	uncharacterized LOC100578618	protein_coding	XP_006563255.2	.	.	3.75219	3.25046	2.01389	0.458743	4.64947	3.26651	3.52772	0.411996	3.65178	0.119841	0.222601	3.3787	6.77467	5.58068	4.06271	0.990152	7.85818	5.574	6.1846	0.881003	6.0395	0.244156	0.486589	6.87235	12.9708	103.242	0.393279	9.40095	5.40748e-21	2.98786e-20	-5.17807	49.7402	0.855035	-2.77464	0.00552627	0.321102	2.25797	122.751	0.669357	1.75546	0.0791812	0.105636
100578739	XM_016914966,XM_016914967,XM_016914968,XM_016914969,XM_016914970,XM_016914971,XM_016914972,XM_016914974,XM_016914975	LOC100578739	RYamide receptor, transcript variant X6	protein_coding	XP_016770455.1;XP_016770456.1;XP_016770457.1;XP_016770458.1;XP_016770459.1;XP_016770460.1;XP_016770461.1;XP_016770463.1;XP_016770464.1	.	.	0.504475	0.565024	0.524474	0.405184	0.398711	0.636353	0.906603	0.352554	0.699498	0.289553	0.861444	0.535141	0.910841	0.970085	1.05805	0.874549	0.673871	1.08588	1.5894	0.753894	1.15687	0.589918	1.88305	1.08849	1.5435	78.579	0.312294	2.00519	0.0449432	0.0627625	-1.58255	86.8886	0.308888	-2.14399	0.032034	0.658943	1.40864	117.093	0.307504	1.60748	0.107948	0.140209
100579058	XM_003249756,XM_006561148,XM_016910937	LOC100579058	targeting protein for Xklp2, transcript variant X1	protein_coding	XP_003249804.1;XP_006561211.1;XP_016766426.1	GB50830	.	0.99	0.983476	0.916727	0.138258	1.70883	1.22831	0.618055	0.34599	1.69207	0.400215	0.588089	0.681268	1.78747	1.68852	1.84936	0.298415	2.88813	2.096	1.08354	0.739859	2.79843	0.815372	1.28552	1.38571	3.43489	103.346	0.369289	4.82079	1.42992e-06	3.33185e-06	-2.19336	80.9075	0.429036	-2.64113	0.00826288	0.38339	1.51989	127.431	0.352638	1.71271	0.0867653	0.114864
102653798	XM_006568294	LOC102653798	uncharacterized LOC102653798	protein_coding	XP_006568357.1	.	.	0.592772	0.338117	0.573506	0.243594	0.427896	0.677402	0.487189	0.208516	0.996108	0.256273	0.610192	0.522361	1.07026	0.58051	1.15696	0.525774	0.723197	1.15592	0.854112	0.445886	1.64741	0.522115	1.33383	1.06249	2.1541	31.4798	0.411611	2.68964	0.00715287	0.0112879	-2.19969	34.6545	0.366692	-3.10151	0.00192536	0.186387	1.53673	54.9898	0.358517	1.72895	0.0838178	0.111361
102654376	XR_409705	LOC102654376	uncharacterized LOC102654376	lncRNA	.	.	.	1.14304	1.58994	0.44701	0.169249	1.28085	0.958389	0.98778	0.487102	1.38299	0.124131	0.313834	1.94107	2.06378	2.72975	0.901775	0.365307	2.16479	1.6354	1.73172	1.04161	2.28726	0.252896	0.686016	3.94818	5.83867	73.6813	0.479649	5.30729	1.11265e-07	2.83153e-07	-3.25732	49.7328	0.794178	-2.14522	0.0319351	0.658943	1.47277	85.045	0.638303	0.87503	0.381558	0.438362
102655928	XM_006561394,XM_006561396,XR_001705822,XR_003306291,XR_003306292,XR_003306293,XR_003306295,XR_003306296,XR_003306297	LOC102655928	uncharacterized LOC102655928, transcript variant X8	protein_coding	XP_006561457.2;XP_006561459.2	.	.	0.751619	0.894735	0.996394	0.662463	0.907665	0.98853	0.730332	0.570864	1.03304	0.350658	1.17933	0.971791	1.35706	1.53616	2.01007	1.42986	1.53407	1.68684	1.28038	1.22072	1.7085	0.714409	2.57793	1.97664	1.78062	123.578	0.284257	2.92827	0.00340857	0.00563475	-1.80062	135.454	0.282558	-3.00291	0.00267409	0.229224	1.13655	169.359	0.210084	0.87898	0.379412	0.4362
102656308	XR_003306271,XR_408324	LOC102656308	uncharacterized LOC102656308, transcript variant X1	lncRNA	.	.	.	1.47846	2.27784	1.92983	1.10078	1.58779	1.92769	1.8664	0.684093	1.24897	0.70496	1.21242	1.89746	2.66939	3.9108	3.89314	2.37593	2.68355	3.28942	3.27207	1.46285	2.06561	1.43624	2.65026	3.85948	2.47655	94.1646	0.309639	4.22534	2.38576e-05	4.95529e-05	-1.9205	86.0732	0.32897	-2.8619	0.00421106	0.290168	1.22194	114.321	0.286939	1.00777	0.313563	0.368172
102656910	XR_001702334,XR_001702335,XR_003304277,XR_411631,XR_411635,XR_411636	LOC102656910	uncharacterized LOC102656910, transcript variant X4	lncRNA	.	.	.	1.24335	1.34128	1.67621	0.679935	1.44367	1.90716	0.888818	0.760768	1.54145	0.798296	1.00496	2.19197	2.24489	2.30283	3.3815	1.46757	2.43999	3.2544	1.55822	1.62681	2.54932	1.6264	2.19676	4.45853	2.05875	122.087	0.207359	5.02398	5.06109e-07	1.22003e-06	-2.01451	131.04	0.339712	-2.97438	0.00293583	0.236983	1.09727	166.654	0.386407	0.346563	0.728919	0.770103
107963970	XM_001121053	LOC107963970	uncharacterized LOC107963970	protein_coding	XP_001121053.2	.	.	186.057	181.62	219.763	108.849	136.701	141.873	161.117	61.9318	196.548	50.2663	60.9919	326.169	335.93	311.822	443.339	234.941	231.042	242.093	282.46	132.434	325.061	102.41	133.324	663.434	2.60075	8173.31	0.300998	4.58119	4.62341e-06	1.02724e-05	-2.54587	8757.81	0.687845	-1.95998	0.0499984	0.750024	1.00073	11387.1	0.656642	0.00160156	0.998722	0.998916
107965272	XR_001705044	LOC107965272	uncharacterized LOC107965272	lncRNA	.	.	.	0.634818	0.843174	0.960904	0.402625	0.883084	0.613619	0.783966	0.46862	0.555446	0.540246	0.892526	0.640774	1.14618	1.44764	1.93848	0.869027	1.49252	1.04708	1.3744	1.00209	0.918625	1.10066	1.95099	1.30335	1.92532	39.4075	0.354371	2.66697	0.00765384	0.0120197	-1.62603	38.5256	0.356977	-1.96472	0.0494471	0.746503	-1.02907	42.9458	0.355365	-0.11634	0.907383	0.924399
107965484	XR_001705483	LOC107965484	uncharacterized LOC107965484	lncRNA	.	.	.	2.10298	0.694041	3.03676	0.967957	2.12987	2.2396	2.31987	0.5151	2.62553	0.801029	1.21244	1.84961	3.79698	1.19159	6.1262	2.08924	3.59974	3.82167	4.06706	1.10148	4.34224	1.63197	2.65031	3.76214	2.41005	206.098	0.411993	3.0803	0.00206791	0.00351612	-2.4388	226.021	0.381351	-3.37266	0.000744452	0.108703	1.45413	357.67	0.299861	1.80137	0.0716447	0.096354
107966102	XR_001706524,XR_003304190,XR_003304191,XR_003304192	LOC107966102	uncharacterized LOC107966102, transcript variant X1	lncRNA	.	.	.	42.9177	44.7446	59.5014	31.8293	53.0237	53.7627	41.2969	32.5506	50.9548	32.8042	67.8861	46.6336	77.4889	76.8216	120.035	68.7005	89.6167	91.741	72.3993	69.6055	84.2716	66.8333	148.394	94.8539	1.73857	2444.37	0.112711	7.07914	1.4505e-12	5.21745e-12	-1.74129	2662.84	0.128185	-6.24222	4.31396e-10	2.18178e-06	1.0974	3235.04	0.149402	0.89747	0.369468	0.426191
113218544	XM_026443034,XM_026443035	LOC113218544	protein PFC0760c-like, transcript variant X1	protein_coding	XP_026298819.1;XP_026298820.1	.	.	9.09631	7.98216	12.7431	5.60858	8.9302	12.3024	12.3869	5.32484	13.8815	6.98905	9.16535	13.422	16.4236	13.7045	25.7072	12.1056	15.0932	20.9929	21.716	11.3865	22.9579	14.2391	20.0347	27.3007	1.65436	360.213	0.164371	4.41847	9.94004e-06	2.13589e-05	-1.8213	416.651	0.222853	-3.88133	0.000103885	0.029559	1.33821	571.857	0.184184	2.28196	0.0224916	0.0329723
113219065	XR_003305552	LOC113219065	uncharacterized LOC113219065	lncRNA	.	.	.	3.25337	3.36635	4.7486	3.11727	6.42754	3.96134	4.49411	2.47609	3.81053	2.88913	5.47171	5.00406	5.87403	5.77966	9.57958	6.72832	10.8634	6.75966	7.87881	5.29481	6.30205	5.88613	11.9607	10.1784	1.73399	78.7233	0.337921	2.34994	0.0187765	0.0278279	-1.65613	83.457	0.259428	-2.80547	0.00502438	0.306157	-1.00907	94.3569	0.240473	-0.054151	0.956815	0.964665
113219220	XR_003306023	LOC113219220	uncharacterized LOC113219220	lncRNA	.	.	.	1.56813	1.23315	0.81654	0.468448	1.3731	1.35925	0.63492	0.419681	0.823568	0.341333	1.55658	1.40527	2.8313	2.11718	1.64725	1.0111	2.32071	2.31943	1.11311	0.897436	1.36206	0.695411	3.40255	2.85834	3.73914	28.6183	0.42656	4.46058	8.17375e-06	1.77072e-05	-2.75355	24.7378	0.510345	-2.86334	0.00419199	0.290168	-1.0969	31.5519	0.503155	-0.265195	0.79086	0.824321
551378	XM_006562991,XM_006562992,XM_026444996,XM_026444997,XM_623773	LOC551378	toll-like receptor Tollo, transcript variant X2	protein_coding	XP_006563054.2;XP_006563055.2;XP_026300781.1;XP_026300782.1;XP_623776.4	GB54111	.	0.593821	0.573366	0.860216	1.14936	0.601243	0.296997	0.647286	1.06465	0.373856	1.18239	0.962202	0.541139	1.07216	0.984405	1.73535	2.48079	1.01618	0.506797	1.13478	2.27663	0.618302	2.40892	2.1033	1.10069	-1.65558	159.004	0.18969	-3.83435	0.000125896	0.000243698	1.55004	177.47	0.248185	2.54772	0.0108429	0.430161	-1.4817	106.485	0.360632	-1.57293	0.115735	0.149514
551863	XM_624248	LOC551863	putative inorganic phosphate cotransporter	protein_coding	XP_624251.3	GB51650	.	3.51791	4.78	3.0828	14.3409	2.70495	3.20505	2.66384	6.04457	2.72443	6.46869	3.89364	5.62018	6.35167	8.20674	6.21908	30.9534	4.57171	5.46912	4.67008	12.9256	4.5058	13.1789	8.51121	11.4316	-2.13054	605.174	0.380898	-2.86486	0.0041719	0.00679867	2.30547	642.91	0.399133	3.01919	0.0025345	0.224881	-1.20166	324.014	0.276336	-0.959068	0.337525	0.393043
724395	XM_026442955	LOC724395	mucin-3A	protein_coding	XP_026298740.1	GB42737	.	0.053637	0.042803	0.05744	0.075148	0.017403	0.043081	0.068024	0.142927	0.079299	0.163338	0.060446	0.068889	0.096842	0.073488	0.115877	0.162199	0.029413	0.073513	0.119255	0.305633	0.131149	0.332775	0.13213	0.140122	-2.87008	21.7107	0.586223	-2.59473	0.00946658	0.0146855	2.15073	25.6362	0.481907	2.29261	0.0218702	0.591491	1.23196	16.5783	0.524033	0.574295	0.565768	0.61804
725510	XM_001121347	LOC725510	arrestin domain-containing protein 17	protein_coding	XP_001121347.2	GB44203	.	6.53412	7.45697	16.7496	16.4847	7.05369	7.00936	7.3178	18.912	9.43513	38.0796	7.51555	17.6512	11.7975	12.8028	33.7898	35.5805	11.9216	11.9608	12.8291	40.4409	15.6043	77.5811	16.4284	35.9029	-3.03241	1937.93	0.292233	-5.47668	4.33392e-08	1.14204e-07	1.88102	2431.76	0.390935	2.33163	0.0197203	0.576965	-1.44346	1296.6	0.303234	-1.74629	0.0807608	0.10748
727193	XM_026443853	LOC727193	lipase member H-A	protein_coding	XP_026299638.1	GB43508	.	3.27049	5.65976	7.15866	18.9967	1.95365	3.71563	2.21774	21.7566	2.24772	10.3732	3.85486	2.11699	5.90495	9.71718	14.4415	41.0025	3.30192	6.34038	3.88801	46.5239	3.7174	21.1337	8.42643	4.30601	-4.02743	528.009	0.411204	-4.88773	1.02003e-06	2.40279e-06	4.2763	567.077	0.416258	5.03621	4.74849e-07	0.000420566	-1.28058	174.327	0.426076	-0.837413	0.402361	0.459777
102655835	XR_003305797	LOC102655835	uncharacterized LOC102655835	lncRNA	.	.	.	0.197954	0.163448	0.357308	0.550516	0.097971	0.23439	0.088179	0.492125	0.190097	0.333144	0.235407	0.133054	0.357411	0.280622	0.720814	1.18823	0.165583	0.399965	0.15459	1.05235	0.314392	0.678727	0.514581	0.270635	-2.52348	29.573	0.474882	-2.8121	0.00492193	0.00795318	2.03295	34.1843	0.471069	2.17288	0.0297897	0.650806	-1.11995	19.3509	0.596219	-0.274109	0.784	0.818329
107964189	XM_016911303	LOC107964189	uncharacterized LOC107964189	protein_coding	XP_016766792.2	.	.	2.09075	2.26951	3.11493	4.74277	2.15071	2.55381	2.24361	6.16275	2.82706	4.40641	2.87158	4.41419	3.77489	3.89651	6.28389	10.2368	3.63497	4.35784	3.93336	13.1783	4.67554	8.97735	6.27705	8.97856	-2.05079	1317.86	0.168991	-6.13158	8.70108e-10	2.594e-09	1.57801	1574.04	0.23654	2.7822	0.00539912	0.319369	-1.11968	1050.87	0.213904	-0.7624	0.445821	0.50287
113218591	XR_003304168	LOC113218591	uncharacterized LOC113218591	lncRNA	.	.	.	0.385533	0.329116	0.659309	0.824684	0.223722	0.351227	0.351626	0.964797	0.38194	1.02089	0.615248	0.579726	0.696089	0.565057	1.33006	1.78	0.378117	0.599336	0.61645	2.0631	0.631672	2.0799	1.34488	1.17918	-2.59756	68.8485	0.319735	-4.30718	1.65346e-05	3.48262e-05	1.63046	87.1148	0.236913	2.97695	0.0029113	0.236983	-1.39742	51.7649	0.290793	-1.66017	0.0968803	0.127178
[truncated: 34 more columns]

## Sheet: specific.list_a
Gene_ID	Transcript_ID	Gene_Symbol	Description	gene_biotype	Protein_ID	BEEBASE	locus_tag	STHA-2_FPKM	STHA-3_FPKM	SCHL-1_FPKM	STHL-3_FPKM	STHA-1_FPKM	SCHA-1_FPKM	SCHA-3_FPKM	STHL-1_FPKM	SCHA-2_FPKM	STHL-2_FPKM	SCHL-2_FPKM	SCHL-3_FPKM	STHA-2_TPM	STHA-3_TPM	SCHL-1_TPM	STHL-3_TPM	STHA-1_TPM	SCHA-1_TPM	SCHA-3_TPM	STHL-1_TPM	SCHA-2_TPM	STHL-2_TPM	SCHL-2_TPM	SCHL-3_TPM	STHA/STHL.fc	STHA/STHL.baseMean	STHA/STHL.lfcSE	STHA/STHL.stat	STHA/STHL.raw.pval	STHA/STHL.bh.pval	STHL/SCHL.fc	STHL/SCHL.baseMean	STHL/SCHL.lfcSE	STHL/SCHL.stat	STHL/SCHL.raw.pval	STHL/SCHL.bh.pval	SCHA/SCHL.fc	SCHA/SCHL.baseMean	SCHA/SCHL.lfcSE	SCHA/SCHL.stat	SCHA/SCHL.raw.pval	SCHA/SCHL.bh.pval
406068	NM_001011565	Oa1	octopamine receptor	protein_coding	NP_001011565.1	GB52910	.	5.84225	19.4872	6.35416	5.88459	14.865	7.41749	20.7786	5.88013	5.87887	3.78471	9.51371	4.59436	10.5483	33.4573	12.8186	12.7013	25.1237	12.6573	36.4278	12.5739	9.72277	7.71074	20.7962	9.34502	2.97204	1426.99	0.388416	4.0458	5.21447e-05	0.000104705	-1.20909	863.213	0.297034	-0.92217	0.35644	0.997996	2.05885	1321.19	0.641272	1.62465	0.104238	0.135766
406072	NM_001011568,XM_016913286,XM_016913293,XM_016913294,XM_016913295,XM_026442011,XM_026442012,XM_026442013,XM_026442014,XM_026442015,XM_026442016,XM_026442017,XM_026442018,XM_026442019	Amih	hyperpolarization-activated ion channel	protein_coding	NP_001011568.1;XP_016768775.2;XP_016768782.2;XP_016768783.1;XP_016768784.1;XP_026297796.1;XP_026297797.1;XP_026297798.1;XP_026297799.1;XP_026297800.1;XP_026297801.1;XP_026297802.1;XP_026297803.1;XP_026297804.1	GB47876	.	8.50773	3.80804	5.83057	4.17599	6.45635	4.12691	4.95773	5.23379	4.60681	4.81704	6.84954	5.7474	15.3609	6.53799	11.7623	9.01347	10.912	7.04219	8.69161	11.1918	7.61898	9.81395	14.9726	11.6903	1.68623	1464.93	0.183248	4.11355	3.89613e-05	7.92034e-05	-1.12997	1263.54	0.129406	-1.36231	0.173101	0.975786	1.26483	1383.94	0.126906	2.67085	0.007566	0.0119486
408269	XM_391822	LOC408269	general transcription factor IIH subunit 5	protein_coding	XP_391822.2	GB15109	.	27.6847	24.6693	21.8441	15.707	29.2761	24.3094	26.3243	18.7534	27.042	23.4898	22.2261	20.86	49.9854	42.3545	44.0672	33.902	49.4802	41.4817	46.1502	40.1018	44.7234	47.8567	48.5846	42.4297	1.60948	860.93	0.164704	4.16865	3.06403e-05	6.29821e-05	-1.03842	732.053	0.173753	-0.313056	0.754238	0.997996	1.46553	837.728	0.110115	5.00771	5.50822e-07	1.34985e-06
408272	XM_006569158,XM_006569159,XM_006569160,XM_006569161	LOC408272	monocarboxylate transporter 7, transcript variant X2	protein_coding	XP_006569221.1;XP_006569222.1;XP_006569223.1;XP_006569224.1	GB48790	.	34.5579	39.2581	50.6568	25.8556	29.3985	33.9216	30.3039	25.1031	34.0529	24.6176	24.9553	39.4027	62.395	67.4019	102.192	55.8067	49.6871	57.884	53.127	53.68	56.3185	50.1543	54.5504	80.1461	1.60053	2989.48	0.181604	3.73641	0.000186666	0.00035501	-1.39862	3000.03	0.244033	-1.98335	0.0473287	0.744377	1.05931	3273.72	0.232658	0.357301	0.720866	0.763157
408361	XM_006566389,XM_006566391,XM_016914724	LOC408361	alpha-tocopherol transfer protein-like, transcript variant X3	protein_coding	XP_006566452.2;XP_006566454.2;XP_016770213.1	GB45023	.	71.7704	66.1939	22.1391	37.7479	61.9598	57.0533	49.959	24.2246	54.7843	36.7077	23.2606	138.687	129.583	113.648	44.6623	81.4752	104.72	97.3562	87.5853	51.8013	90.605	74.786	50.8459	282.092	2.27959	6184.07	0.20273	5.86383	4.52304e-09	1.2857e-08	-1.7542	5655.32	0.949425	-0.854001	0.393104	0.997996	1.04835	6670.41	0.806186	0.0844958	0.932662	0.944929
408602	XM_006567937,XM_006567938,XM_006567939,XM_006567940,XM_026444016,XM_026444019,XM_026444029,XM_026444045,XM_026444047	LOC408602	MKL/myocardin-like protein 2, transcript variant X7	protein_coding	XP_006568000.2;XP_006568001.2;XP_006568002.2;XP_006568003.2;XP_026299801.1;XP_026299804.1;XP_026299814.1;XP_026299830.1;XP_026299832.1	GB43015	.	7.45781	5.69641	5.8739	5.32967	7.58222	6.88562	6.46646	5.53253	6.41633	4.81204	6.62629	5.14292	13.4652	9.78012	11.8497	11.5036	12.8149	11.7497	11.3366	11.8306	10.6116	9.80376	14.4846	10.4608	1.58839	2532.93	0.126492	5.27757	1.30911e-07	3.31596e-07	-1.01932	2149.82	0.138973	-0.198639	0.842545	0.997996	1.47342	2448.08	0.141371	3.95535	7.64242e-05	0.000152789
408643	XM_006571603,XM_392183	LOC408643	uncharacterized LOC408643, transcript variant X1	protein_coding	XP_006571666.1;XP_392183.1	GB55016	.	166.961	91.7082	84.2213	81.9385	151.577	140.139	128.863	82.5469	115.595	150.488	123.415	119.842	301.451	157.453	169.904	176.856	256.184	239.134	225.915	176.516	191.177	306.594	269.775	243.76	1.52061	11949.2	0.278403	2.17186	0.029866	0.042837	1.0397	10130.3	0.282676	0.198713	0.842487	0.997996	1.47565	11204.9	0.202061	2.77813	0.00546726	0.00879956
408702	XM_392238	LOC408702	SAGA-associated factor 29	protein_coding	XP_392238.1	GB46589	.	45.7638	23.6781	28.7071	24.1648	38.0401	32.0936	43.638	29.3393	27.9004	24.3033	33.7045	31.0368	82.6277	40.6528	57.9122	52.1574	64.2924	54.7648	76.5035	62.7385	46.1431	49.5141	73.6754	63.1296	1.56676	2051.13	0.22193	2.91888	0.00351289	0.0057933	-1.11355	1837.26	0.143395	-1.08205	0.279229	0.997996	1.36102	2083.33	0.208854	2.1292	0.0332377	0.0472989
408903	XM_006569407,XM_006569408,XM_397532	LOC408903	uncharacterized LOC408903, transcript variant X3	protein_coding	XP_006569470.2;XP_006569471.2;XP_397532.3	.	.	52.8892	40.9884	27.1291	28.9775	45.4787	49.2321	44.519	31.1524	51.7893	24.0693	50.1107	27.3734	95.4926	70.3727	54.7289	62.5451	76.8647	84.01	78.0481	66.6155	85.6517	49.0374	109.538	55.6781	1.79667	4197.89	0.160821	5.25633	1.46961e-07	3.70525e-07	-1.19094	3576.73	0.261563	-0.963845	0.335124	0.997996	1.49613	4434.84	0.243966	2.38244	0.0171983	0.0257165
409006	XM_006561831,XM_006561832,XM_006561833,XM_016913896,XM_392535	LOC409006	arrestin red cell, transcript variant X2	protein_coding	XP_006561894.1;XP_006561895.1;XP_006561896.1;XP_016769385.1;XP_392535.3	GB42604	.	7.76214	7.24412	6.24461	5.51811	9.01971	8.28716	9.58415	5.73041	6.97038	5.4111	7.31341	7.31534	14.0147	12.4374	12.5976	11.9103	15.2444	14.1413	16.8024	12.2538	11.528	11.0243	15.9866	14.8796	1.64064	1784.43	0.104714	6.82105	9.03771e-12	3.0813e-11	-1.16078	1589.31	0.14104	-1.52507	0.12724	0.94424	1.45913	1913.03	0.184506	2.9544	0.0031328	0.00520135
409195	XM_392719	LOC409195	MIP18 family protein galla-1	protein_coding	XP_392719.1	GB40444	.	38.5176	35.2229	33.6197	24.3217	36.7206	33.8095	33.2619	32.0297	36.139	25.7493	29.9781	26.0217	69.5444	60.4739	67.8227	52.4959	62.0623	57.6927	58.3128	68.4915	59.7685	52.46	65.5299	52.9287	1.53931	2415.46	0.136441	4.56082	5.09547e-06	1.12606e-05	-1.00842	2077.49	0.145217	-0.083338	0.933583	0.997996	1.41431	2295.27	0.110718	4.51687	6.27607e-06	1.40068e-05
409323	XM_006558996	LOC409323	uncharacterized LOC409323	protein_coding	XP_006559059.1	GB55146	.	14.924	13.5837	11.6873	10.1561	14.8203	13.0905	15.2301	10.5196	14.8833	10.3285	12.4382	11.4748	26.9456	23.3216	23.5774	21.9209	25.0481	22.3378	26.7005	22.495	24.6148	21.0427	27.1889	23.3401	1.59518	2944.66	0.0881734	7.64087	2.15756e-14	8.60275e-14	-1.06228	2546.29	0.0971356	-0.897375	0.369519	0.997996	1.48545	2970.78	0.1132	5.04325	4.57702e-07	1.12943e-06
409511	XM_006569720,XM_393018	LOC409511	tetraspanin-1, transcript variant X1	protein_coding	XP_006569783.2;XP_393018.4	GB51722	.	16.1678	14.6017	12.3229	11.1715	16.1443	14.5564	15.316	10.7735	12.8966	12.6152	14.7072	13.1818	29.1912	25.0695	24.8595	24.1126	27.2858	24.8392	26.851	23.0378	21.329	25.7014	32.1488	26.8121	1.54282	812.342	0.124109	5.04049	4.64352e-07	1.1232e-06	-1.08009	723.522	0.153285	-0.725118	0.46838	0.997996	1.30061	787.84	0.1629	2.32776	0.0199248	0.0294661
409518	XM_016915095,XM_016915096	LOC409518	uncharacterized LOC409518, transcript variant X1	protein_coding	XP_016770584.1;XP_016770585.1	GB47202	.	107.485	108.965	95.5923	79.7841	110.08	95.5669	90.0375	81.4053	87.0767	84.2233	92.8409	87.0966	194.067	187.08	192.843	172.206	186.049	163.076	157.848	174.075	144.012	171.591	202.943	177.156	1.52789	5822.54	0.094809	6.45021	1.11693e-10	3.54801e-10	-1.03615	5103.47	0.0801031	-0.639625	0.522416	0.997996	1.22259	5259.16	0.104425	2.77658	0.00549343	0.00883915
409555	NM_001014429	Mrjp7	major royal jelly protein 7	protein_coding	NP_001014429.1	GB55213	.	3.38626	4.43813	4.29575	1.78047	3.87973	3.15171	3.69794	3.18189	3.56721	2.18185	4.55913	1.14621	6.11397	7.61978	8.66603	3.84298	6.55723	5.3781	6.48301	6.80409	5.89963	4.44516	9.96591	2.33142	1.88728	228.867	0.26052	3.51725	0.000436046	0.000797847	-1.28246	196.606	0.466087	-0.770064	0.441262	0.997996	1.28905	231.419	0.431155	0.849589	0.395553	0.452851
409692	XM_026442228,XM_026442229	LOC409692	disintegrin and metalloproteinase domain-containing protein 10, transcript variant X1	protein_coding	XP_026298013.1;XP_026298014.1	GB46342	.	0.829496	0.923145	0.86968	0.578692	0.849142	0.836645	1.02897	0.729982	0.771549	0.490602	1.38489	0.57346	1.49767	1.58494	1.75445	1.24905	1.43516	1.42766	1.80394	1.56098	1.27603	0.999523	3.02726	1.16643	1.65166	173.958	0.225793	3.2061	0.00134549	0.00234275	-1.42593	173.128	0.347962	-1.47113	0.141255	0.953023	1.15927	201.028	0.337679	0.631435	0.527756	0.582247
409778	XM_006562213,XM_016915534,XM_393271	LOC409778	storkhead-box protein 2, transcript variant X1	protein_coding	XP_006562276.1;XP_016771023.1;XP_393271.4	GB40670	.	12.9559	15.7635	10.1285	9.6235	13.3382	14.1953	12.2513	10.525	12.5298	8.47464	15.6766	8.64006	23.3922	27.0642	20.4327	20.7714	22.5432	24.223	21.4783	22.5064	20.7224	17.2657	34.2679	17.5741	1.6747	2470.85	0.164027	4.53521	5.75458e-06	1.26495e-05	-1.10787	2118.33	0.23453	-0.630157	0.528592	0.997996	1.37617	2417.22	0.233854	1.96987	0.0488536	0.0675689
410091	XM_026439466,XM_026439467,XM_026439468	LOC410091	ras guanine nucleotide exchange factor P, transcript variant X2	protein_coding	XP_026295251.1;XP_026295252.1;XP_026295253.1	GB51479	.	54.8013	53.8023	46.7953	36.24	64.9438	53.0742	57.605	38.1977	56.9399	49.9063	50.593	45.1451	98.9449	92.3727	94.4024	78.2205	109.763	90.5662	100.99	81.6811	94.1701	101.676	110.592	91.8261	1.60926	8678	0.144953	4.73535	2.18681e-06	5.00625e-06	-1.0541	7436.81	0.151308	-0.502332	0.615434	0.997996	1.46021	8556.97	0.103261	5.2893	1.22785e-07	3.19885e-07
410148	XM_393631	LOC410148	carboxypeptidase Q	protein_coding	XP_393631.3	GB51782	.	20.2554	21.6186	14.1017	12.3694	17.2084	17.1685	17.3436	13.4711	19.486	14.339	17.987	13.689	36.5716	37.1168	28.4481	26.6982	29.0843	29.2965	30.4058	28.8063	32.2269	29.2135	39.3183	27.8437	1.6896	1373.4	0.161478	4.68595	2.78671e-06	6.31658e-06	-1.05395	1141.55	0.1555	-0.487499	0.625905	0.997996	1.44269	1305.15	0.155051	3.4102	0.000649141	0.00117903
410202	XM_016914648,XM_393685	LOC410202	radial spoke head protein 3 homolog, transcript variant X2	protein_coding	XP_016770137.2;XP_393685.3	GB51084	.	0.36332	0.495149	0.105318	0.13436	0.684128	0.410509	0.380247	0.239375	0.623941	0.102582	0.435136	0.263909	0.655982	0.850116	0.212464	0.290003	1.15626	0.700495	0.666626	0.511874	1.03191	0.208995	0.951172	0.536798	3.59128	37.5251	0.44654	4.13065	3.61744e-05	7.38287e-05	-1.61634	23.3398	0.652514	-1.06164	0.288399	0.997996	2.07614	40.4296	0.54503	1.93367	0.0531539	0.0730079
410236	XM_006562851,XM_016914497,XM_016914498	LOC410236	hillarin, transcript variant X3	protein_coding	XP_006562914.1;XP_016769986.1;XP_016769987.1	GB48425	.	10.1387	8.51437	7.30643	6.75885	8.82747	8.67248	8.32911	5.78859	8.43782	5.91557	8.71415	7.08827	18.3057	14.6182	14.7396	14.5883	14.9195	14.7988	14.6021	12.3782	13.9549	12.052	19.0485	14.4177	1.69317	1881.01	0.141765	5.35904	8.36669e-08	2.14932e-07	-1.14859	1633.08	0.153581	-1.30135	0.19314	0.983689	1.35612	1875.26	0.134509	3.26735	0.00108561	0.00191451
410271	XM_006570434,XM_006570435,XM_006570436	LOC410271	BMP-binding endothelial regulator protein, transcript variant X2	protein_coding	XP_006570497.1;XP_006570498.1;XP_006570499.1	GB43095	.	60.2097	56.5023	64.9062	47.6441	56.8967	61.1898	67.6132	45.084	59.9722	36.217	75.8014	48.3796	108.71	97.0082	130.938	102.835	96.1625	104.415	118.535	96.4066	99.1851	73.7863	165.696	98.4052	1.53581	9109.15	0.151802	4.07768	4.54877e-05	9.18021e-05	-1.34773	9173.87	0.198231	-2.17187	0.0298654	0.651053	1.22844	10711.7	0.179555	1.65315	0.0982994	0.128779
410305	XM_006564350,XM_006564351,XM_026443873	LOC410305	transcription initiation factor TFIID subunit 12, transcript variant X3	protein_coding	XP_006564413.1;XP_006564414.1;XP_026299658.1	GB47259	.	83.4626	80.5322	71.4285	57.7179	87.2948	80.7448	74.6278	58.1828	83.058	61.3635	70.1814	64.6623	150.694	138.265	144.096	124.578	147.539	137.784	130.833	124.417	137.366	125.018	153.411	131.525	1.59154	2769.86	0.0916596	7.31427	2.58785e-13	9.7571e-13	-1.09151	2432.68	0.0902402	-1.39994	0.16153	0.973262	1.37818	2750.78	0.0900479	5.13905	2.76128e-07	6.94492e-07
410439	XM_006560411,XM_006560412,XM_006560414,XM_016915917,XM_026444737,XM_026444738,XM_026444739	LOC410439	basement membrane-specific heparan sulfate proteoglycan core protein, transcript variant X3	protein_coding	XP_006560474.1;XP_006560475.1;XP_006560477.1;XP_016771406.1;XP_026300522.1;XP_026300523.1;XP_026300524.1	GB40061	.	7.95938	6.82747	6.26445	5.00143	7.38613	7.83915	6.63202	5.44436	7.41346	4.69632	6.07443	7.57667	14.3708	11.722	12.6376	10.7951	12.4835	13.3768	11.6269	11.6421	12.2608	9.56801	13.2782	15.4111	1.70344	1893.78	0.140773	5.45883	4.79293e-08	1.25722e-07	-1.14693	1635.68	0.130762	-1.51247	0.130415	0.94424	1.44959	1949.76	0.10407	5.14695	2.64751e-07	6.6832e-07
410442	XM_006560405,XM_016915911,XM_016915912,XM_026444732,XM_026444733	LOC410442	DNA helicase MCM9, transcript variant X2	protein_coding	XP_006560468.1;XP_016771400.1;XP_016771401.1;XP_026300517.1;XP_026300518.1	GB40063	.	4.63529	3.91068	4.7449	3.36379	4.67216	3.27128	4.27238	2.95043	5.53987	2.64796	4.63368	4.07485	8.36912	6.71421	9.5721	7.2604	7.89654	5.58214	7.49008	6.30913	9.16212	5.3948	10.1289	8.28834	1.65722	567.45	0.171296	4.25441	2.096e-05	4.37724e-05	-1.36553	549.592	0.172381	-2.60735	0.00912459	0.396784	1.37069	685.135	0.112338	4.04943	5.13423e-05	0.000104528
410492	XM_006562301	LOC410492	cytochrome P450 9e2	protein_coding	XP_006562364.1	GB43713	.	361.669	449.497	80.8923	102.711	356.519	514.188	374.18	58.8346	462.073	305.247	6.19807	397.78	653.002	771.738	163.188	221.692	602.561	877.415	655.99	125.81	764.2	621.891	13.5485	809.095	2.89059	24657.4	0.708887	2.16024	0.0307544	0.0440257	1.00322	13806.6	1.42469	0.00325328	0.997404	0.999561	3.33422	26930.3	1.30772	1.32853	0.184003	0.227404
410582	XM_016916523	LOC410582	ornithine aminotransferase, mitochondrial	protein_coding	XP_016772012.1	GB50217	.	0.725667	0.364392	0.217973	0.101131	0.625318	0.542605	0.374571	0.125259	0.513499	0.187794	0.079907	1.08216	1.31021	0.62562	0.439727	0.218282	1.05687	0.925905	0.656677	0.26785	0.849251	0.382601	0.17467	2.20114	4.59031	46.9851	0.418186	5.25745	1.46068e-07	3.68362e-07	-3.144	37.8494	0.860032	-1.92156	0.0546613	0.769132	1.23968	58.0244	0.775728	0.399591	0.689458	0.734047
410702	XM_394179,XR_412124	LOC410702	endoplasmic reticulum junction formation protein lunapark-B, transcript variant X1	protein_coding	XP_394179.4	GB55317	.	29.8651	25.1435	25.4295	21.9511	32.7625	25.3864	31.2535	22.6145	29.3793	19.473	23.9877	24.6871	53.9221	43.1686	51.3001	47.3793	55.3726	43.3196	54.7917	48.3582	48.5889	39.673	52.4352	50.2142	1.54718	2360.49	0.138933	4.53195	5.84418e-06	1.28383e-05	-1.07692	2093.72	0.125839	-0.849603	0.395546	0.997996	1.3813	2355.17	0.108231	4.30585	1.66346e-05	3.55564e-05
410740	XM_006565295,XM_006565296,XM_394216	LOC410740	RING finger protein 121, transcript variant X3	protein_coding	XP_006565358.1;XP_006565359.1;XP_394216.3	GB48983	.	20.4398	18.2032	18.2315	13.1162	19.6566	17.5487	18.6661	16.1961	16.9714	16.5768	16.4038	16.2492	36.9045	31.2529	36.7792	28.3101	33.222	29.9453	32.7243	34.6334	28.0681	33.7726	35.8574	33.0513	1.54164	1194.06	0.131628	4.74415	2.09388e-06	4.80308e-06	-1.0573	1051.43	0.132936	-0.604716	0.545368	0.997996	1.30824	1136.49	0.126175	3.07214	0.00212528	0.00361046
410801	XM_016918105,XM_016918106	LOC410801	cathepsin L1, transcript variant X1	protein_coding	XP_016773594.2;XP_016773595.2	GB55510	.	1.37988	0.932392	0.53603	0.626445	1.55305	1.09825	1.1325	1.17053	1.22768	0.570032	0.774164	1.06352	2.49141	1.60082	1.08136	1.35212	2.62484	1.87406	1.98543	2.50304	2.0304	1.16135	1.69226	2.16322	1.7737	78.394	0.317203	2.60642	0.00914946	0.0142171	-1.06106	63.446	0.391931	-0.218159	0.827305	0.997996	1.36939	70.3981	0.351926	1.28871	0.197498	0.24289
410802	XM_006568717,XM_006568718	LOC410802	microphthalmia-associated transcription factor, transcript variant X2	protein_coding	XP_006568780.2;XP_006568781.1	GB55498	.	14.8529	16.1245	14.3384	13.0169	18.4122	14.9497	16.9685	12.4438	16.8939	11.096	13.9973	14.4291	26.8173	27.6841	28.9255	28.0957	31.119	25.5103	29.7482	26.6095	27.94	22.6062	30.5969	29.3491	1.52549	2297.31	0.123612	4.92892	8.26872e-07	1.96392e-06	-1.05369	2033.02	0.113972	-0.662002	0.50797	0.997996	1.43274	2310.93	0.105147	4.93387	8.06167e-07	1.95151e-06
410829	XM_026446474,XM_026446475,XM_026446476,XM_026446477	LOC410829	uncharacterized LOC410829, transcript variant X1	protein_coding	XP_026302259.1;XP_026302260.1;XP_026302261.1;XP_026302262.1	GB55375	.	18.657	21.254	17.8694	17.217	17.9983	20.9696	17.4465	16.6844	21.5239	9.47759	23.9585	14.8003	33.6856	36.4909	36.0488	37.1611	30.4194	35.7827	30.5861	35.6776	35.5974	19.3091	52.3715	30.1043	1.52347	11974.7	0.245158	2.47744	0.013233	0.0200907	-1.19369	11318.4	0.274326	-0.931131	0.351786	0.997996	1.29791	12922.7	0.197676	1.90306	0.0570332	0.0779112
410902	NM_001013361	18-w	18-wheeler	protein_coding	NP_001013379.1	GB43456	.	3.16708	2.69204	2.09615	2.14499	3.30823	2.88228	3.3502	1.92551	2.68579	1.57964	3.9137	1.81391	5.71823	4.62193	4.22866	4.62974	5.59133	4.91835	5.87337	4.11747	4.4419	3.21827	8.55505	3.68954	1.84237	514.541	0.173116	5.09231	3.53719e-07	8.63355e-07	-1.27327	447.872	0.313458	-1.1119	0.266182	0.997996	1.39764	550.059	0.302559	1.59637	0.110407	0.143115
410961	XM_016911428,XM_026439879	LOC410961	mitoguardin, transcript variant X2	protein_coding	XP_016766917.2;XP_026295664.1	GB46892	.	8.01997	7.10925	7.42148	5.86371	9.48975	7.2405	7.85437	5.8774	7.86055	5.62701	6.22335	5.41026	14.4802	12.2058	14.9717	12.6562	16.0389	12.3553	13.7698	12.5681	13.0002	11.4641	13.6038	11.0046	1.61181	614.737	0.134247	5.13	2.8974e-07	7.13434e-07	-1.01026	514.574	0.148275	-0.0993156	0.920888	0.997996	1.48188	584.892	0.144066	3.93868	8.19294e-05	0.0001631
411189	XM_394663	LOC411189	L-lactate dehydrogenase A-like 6A	protein_coding	XP_394663.3	GB48133	.	0.676117	0.53398	0.516527	0.30498	0.459509	0.567761	0.566052	0.462064	0.959646	0.380829	0.694519	0.397184	1.22074	0.916784	1.04201	0.65827	0.776627	0.968833	0.992369	0.988067	1.58711	0.775879	1.51816	0.807882	1.65193	42.0803	0.363843	1.99028	0.0465596	0.0648356	-1.27717	39.2342	0.383334	-0.920725	0.357194	0.997996	1.58643	51.9751	0.381635	1.74455	0.0810626	0.107867
411215	XM_394689	LOC411215	DTW domain-containing protein 2	protein_coding	XP_394689.3	GB42465	.	6.22861	6.26289	6.22972	4.40165	5.87289	5.44102	4.87252	4.03894	5.69836	5.0784	3.81168	4.13186	11.2459	10.7527	12.5675	9.50052	9.92591	9.28459	8.54221	8.63677	9.42424	10.3464	8.33204	8.40429	1.55602	272.896	0.175746	3.62944	0.000284033	0.000531186	1.03429	228.294	0.237649	0.204697	0.837809	0.997996	1.38801	243.945	0.219243	2.1575	0.030967	0.0443084
411295	XM_394769	LOC411295	V-type proton ATPase subunit D 1	protein_coding	XP_394769.2	GB53360	.	153.224	145.6	107.821	91.4162	136.961	122.045	118.114	100.708	122.512	101.486	91.0994	103.077	276.649	249.98	217.513	197.313	231.482	208.259	207.07	215.351	202.616	206.762	199.136	209.661	1.70047	5957.96	0.115639	6.62349	3.50826e-11	1.1601e-10	1.04991	4686.88	0.114039	0.616096	0.537831	0.997996	1.47248	5145.93	0.10484	5.32472	1.01109e-07	2.65558e-07
411387	XM_016912909,XM_394861	LOC411387	O-acyltransferase like protein, transcript variant X1	protein_coding	XP_016768398.1;XP_394861.4	GB46054	.	10.7925	8.03231	0.143813	0.106934	12.9299	8.73327	10.0748	0.055406	11.5727	0.124813	0.30254	6.59897	19.486	13.7906	0.290121	0.230807	21.8531	14.9025	17.6625	0.11848	19.1396	0.254286	0.661329	13.4224	120.274	841.503	0.295261	23.4037	3.92035e-121	1.88304e-119	-22.5918	179.742	1.48827	-3.02211	NA	NA	5.10003	946.132	1.43134	1.64217	0.100554	0.131399
411548	XM_006571565,XM_006571566,XM_006571567,XM_006571568,XM_006571570,XM_006571571	LOC411548	protein phosphatase 1 regulatory subunit 16A, transcript variant X5	protein_coding	XP_006571628.1;XP_006571629.1;XP_006571630.1;XP_006571631.1;XP_006571633.1;XP_006571634.1	GB55003	.	18.0421	15.8723	15.4141	10.925	14.7267	15.6821	14.259	12.7563	14.7842	11.9916	12.7976	13.264	32.5755	27.2509	31.0955	23.5806	24.8899	26.76	24.9981	27.2777	24.4508	24.4309	27.9747	26.9792	1.5627	1680.62	0.143266	4.4954	6.94378e-06	1.51252e-05	-1.07899	1482.77	0.116777	-0.939223	0.347616	0.997996	1.31331	1621.17	0.112418	3.49776	0.000469176	0.000862942
411843	XM_006562741,XM_006562742,XM_006562743,XM_026444827,XM_395310	LOC411843	COP9 signalosome complex subunit 7b, transcript variant X4	protein_coding	XP_006562804.2;XP_006562805.1;XP_006562806.1;XP_026300612.1;XP_395310.3	GB53853	.	36.7295	37.2542	33.2522	28.4538	35.6686	36.2381	33.7052	29.2553	37.7845	30.7208	36.504	30.858	66.3159	63.9613	67.0812	61.4147	60.2844	61.837	59.09	62.5589	62.4898	62.5887	79.7949	62.7658	1.51069	3029.01	0.106899	5.56794	2.57762e-08	6.92663e-08	-1.05616	2699.62	0.104346	-0.755445	0.449982	0.997996	1.39394	3025.96	0.111224	4.30818	1.64603e-05	3.51912e-05
411846	XM_006567466,XM_026442940,XM_395313	LOC411846	neprilysin-4, transcript variant X2	protein_coding	XP_006567529.1;XP_026298725.1;XP_395313.3	GB53300	.	13.2101	14.267	9.11104	8.47141	14.1411	13.6042	11.9281	10.5332	14.2167	11.5608	15.0128	8.74739	23.8511	24.4949	18.3801	18.2847	23.9003	23.2142	20.9116	22.5239	23.5123	23.5534	32.8168	17.7924	1.54461	1745.6	0.143641	4.36672	1.26125e-05	2.6872e-05	1.01622	1481.29	0.249216	0.0931271	0.925803	0.997996	1.4893	1671.15	0.239789	2.39643	0.0165558	0.0248277
411861	XM_395328	LOC411861	NF-kappa-B-repressing factor	protein_coding	XP_395328.3	GB44895	.	25.5432	23.2506	22.996	16.9355	27.2869	23.462	25.4158	18.3059	26.899	20.2471	18.7726	20.2786	46.1189	39.9187	46.3909	36.5536	46.1183	40.0358	44.5576	39.1449	44.487	41.2502	41.0355	41.2471	1.5643	1697.18	0.106086	6.08483	1.16618e-09	3.44878e-09	-1.03423	1464.92	0.128335	-0.378333	0.705184	0.997996	1.49692	1693.34	0.111773	5.20696	1.91959e-07	4.89306e-07
412093	XM_006562804,XM_006562805,XM_016914316,XM_395559	LOC412093	serine/threonine-protein phosphatase 1 regulatory subunit 10, transcript variant X1	protein_coding	XP_006562867.1;XP_006562868.1;XP_016769805.1;XP_395559.4	GB48378	.	52.2565	50.2538	59.5051	33.3839	47.2739	56.7758	46.4937	45.286	51.2754	38.3702	57.2402	54.5549	94.3504	86.2802	120.042	72.0559	79.8988	96.8826	81.51	96.8386	84.8018	78.1731	125.123	110.966	1.56743	11482.8	0.128865	5.03162	4.86355e-07	1.17487e-06	-1.35113	11438.1	0.115105	-3.77193	0.000161987	0.0409626	1.17051	12991.6	0.0963309	2.35785	0.0183812	0.0273466
412127	XM_395591	LOC412127	peptidyl-tRNA hydrolase 2, mitochondrial	protein_coding	XP_395591.4	GB50724	.	17.8021	14.5163	15.256	12.4367	21.8982	15.9762	16.1548	12.6606	14.0712	13.3143	12.6553	14.0047	32.1421	24.9229	30.7767	26.8434	37.0106	27.2619	28.3216	27.0731	23.2716	27.1257	27.6634	28.486	1.60115	590.436	0.156427	4.3414	1.4158e-05	3.00286e-05	-1.0101	496.422	0.136549	-0.106144	0.915468	0.997996	1.35362	534.512	0.150518	2.90213	0.0037063	0.00610247
412174	XM_006569646,XM_006569647	LOC412174	dynein intermediate chain 2, axonemal, transcript variant X1	protein_coding	XP_006569709.2;XP_006569710.2	GB47338	.	3.40028	4.08289	4.73576	2.3542	4.57762	3.31006	3.72983	2.98141	4.55846	3.30833	3.34025	4.57832	6.13929	7.00988	9.55367	5.08131	7.73675	5.64832	6.53893	6.37538	7.53901	6.74019	7.30152	9.3124	1.59853	312.153	0.196701	3.44046	0.000580718	0.00104936	-1.37313	310.345	0.215623	-2.12161	0.0338708	0.670907	1.10815	344.444	0.199658	0.742017	0.458077	0.515287
412194	XM_026441353,XM_026441354	LOC412194	presenilins-associated rhomboid-like protein, mitochondrial, transcript variant X2	protein_coding	XP_026297138.1;XP_026297139.1	GB45375	.	50.9638	45.9908	41.6857	33.2894	50.6861	46.9652	45.6388	38.511	51.0121	36.3461	41.4842	37.2491	92.0164	78.9612	84.0946	71.8519	85.6658	80.1418	80.0112	82.3509	84.3665	74.0494	90.6813	75.7655	1.56241	2515.44	0.0916598	7.02346	2.16436e-12	7.67298e-12	-1.03615	2174.66	0.0932441	-0.549512	0.582654	0.997996	1.46286	2483.78	0.0964905	5.68757	1.28863e-08	3.6382e-08
412234	XM_026440112,XM_395696	LOC412234	pyrroline-5-carboxylate reductase, transcript variant X1	protein_coding	XP_026295897.1;XP_395696.2	GB47160	.	23.6771	20.9486	17.7812	14.7801	24.4601	19.1855	19.7309	17.5904	20.5471	17.7026	18.3192	14.5329	42.7496	35.9664	35.8709	31.9015	41.3406	32.7383	34.591	37.6148	33.9818	36.0662	40.0442	29.5603	1.57655	1190.11	0.108915	6.03015	1.63809e-09	4.79223e-09	1.07448	970.144	0.132915	0.779732	0.435549	0.997996	1.44865	1044.2	0.127949	4.17906	2.92712e-05	6.12483e-05
412272	XM_016914192	LOC412272	2-oxoglutarate and iron-dependent oxygenase domain-containing protein 3	protein_coding	XP_016769681.2	GB53337	.	21.4876	19.0406	20.4476	14.8364	23.5811	22.9606	22.4781	15.0745	21.7702	17.94	18.7581	19.3212	38.7963	32.6907	41.2499	32.0228	39.855	39.1801	39.4073	32.235	36.0047	36.5499	41.0038	39.2998	1.52658	919.388	0.127994	4.76826	1.85821e-06	4.27961e-06	-1.13152	844.2	0.132392	-1.34651	0.178138	0.979686	1.40923	983.258	0.111733	4.42934	9.45203e-06	2.0701e-05
412287	XM_006563252,XM_016912534,XM_395748	LOC412287	peptidyl-prolyl cis-trans isomerase FKBP4, transcript variant X1	protein_coding	XP_006563315.1;XP_016768023.1;XP_395748.2	GB40746	.	126.799	122.523	105.309	73.4967	113.979	110.699	115.603	88.4316	128.959	96.3126	96.2253	94.7154	228.938	210.359	212.445	158.635	192.638	188.898	202.669	189.1	213.278	196.222	210.341	192.653	1.61192	8492.56	0.140928	4.88747	1.0214e-06	2.40492e-06	-1.06133	7293.49	0.124961	-0.687213	0.491949	0.997996	1.47112	8452.91	0.0868549	6.41198	1.43643e-10	4.75065e-10
412295	XM_003249255,XM_006558419	LOC412295	nose resistant to fluoxetine protein 6, transcript variant X1	protein_coding	XP_003249303.1;XP_006558482.1	GB49080	.	2.1506	2.08573	1.25453	1.05554	1.91534	1.62624	1.34571	1.17344	1.22831	1.31007	1.30993	2.38462	3.88297	3.58097	2.53083	2.27829	3.23716	2.77503	2.35922	2.50925	2.03144	2.66905	2.86341	4.85037	1.9773	253.904	0.176143	5.58372	2.35425e-08	6.33793e-08	-1.30442	213.918	0.321115	-1.19401	0.232475	0.997996	1.03534	223.893	0.321623	0.155772	0.876213	0.898943
412827	XM_396279	LOC412827	Bardet-Biedl syndrome 2 protein homolog	protein_coding	XP_396279.3	GB54522	.	0.892418	0.52328	0.319321	0.210627	0.545219	0.251048	0.532021	0.292057	0.457497	0.238038	0.298001	0.363601	1.61128	0.898414	0.644182	0.454617	0.921488	0.42839	0.932708	0.624527	0.756632	0.484963	0.651407	0.739573	2.99837	54.6132	0.36632	4.32458	1.52826e-05	3.2288e-05	-1.23272	33.0899	0.372443	-0.810455	0.417679	0.997996	1.52814	42.1305	0.405213	1.50977	0.131103	0.167211
412883	XM_006560876,XM_016911272,XM_016911273	LOC412883	Allatostatin C receptor, transcript variant X2	protein_coding	XP_006560939.1;XP_016766761.1;XP_016766762.1	GB55818	.	0.488735	0.705095	0.305251	0.403548	0.473492	0.446237	0.599507	0.416547	0.470632	0.462435	0.653624	0.370674	0.882423	1.21057	0.615797	0.871019	0.80026	0.761462	1.05102	0.890735	0.778356	0.942137	1.42877	0.75396	1.51656	146.288	0.25987	2.31192	0.020782	0.0305676	1.03572	124.588	0.329167	0.153843	0.877734	0.997996	1.39984	134.264	0.344068	1.41035	0.158436	0.198854
412898	XM_396350	LOC412898	peptidylglycine alpha-hydroxylating monooxygenase	protein_coding	XP_396350.2	GB44109	.	17.4306	19.4872	18.7786	11.6909	18.331	18.4955	21.0963	12.6396	18.8836	14.3266	15.306	16.2141	31.4713	33.4574	37.8829	25.2337	30.9817	31.5609	36.9849	27.0283	31.2307	29.1882	33.4577	32.9798	1.63854	1223.54	0.1382	5.15495	2.53703e-07	6.27542e-07	-1.20341	1111.88	0.135129	-1.97684	0.0480592	0.744377	1.42743	1342.41	0.127877	4.015	5.94462e-05	0.000120188
413024	XM_026441692,XM_026441695,XM_396475	LOC413024	carboxyl-terminal PDZ ligand of neuronal nitric oxide synthase protein-like, transcript variant X3	protein_coding	XP_026297477.1;XP_026297480.1;XP_396475.5	GB44810	.	21.4867	13.2069	13.7468	11.2976	20.1744	16.2028	19.3752	11.8654	15.4024	10.9438	17.2695	13.2708	38.7948	22.6748	27.732	24.3849	34.0973	27.6485	33.9675	25.3727	25.4732	22.2962	37.7498	26.9931	1.75598	2132.15	0.171312	4.74152	2.12121e-06	4.86254e-06	-1.20282	1854.17	0.150279	-1.77286	0.0762518	0.839765	1.36365	2183.11	0.176549	2.53455	0.0112591	0.0173483
413087	XM_006570369,XM_396538	LOC413087	tRNA (uracil-5-)-methyltransferase homolog A, transcript variant X1	protein_coding	XP_006570432.1;XP_396538.2	GB43200	.	11.3517	8.62079	10.2269	7.71644	12.0054	10.129	9.95243	8.25863	9.94926	7.86375	8.73373	8.86483	20.4957	14.801	20.6312	16.6552	20.2905	17.2843	17.448	17.6601	16.4546	16.0211	19.0912	18.0313	1.52149	877.777	0.137451	4.40506	1.05754e-05	2.26816e-05	-1.08133	787.919	0.115671	-0.975262	0.32943	0.997996	1.32466	866.659	0.113378	3.57758	0.00034679	0.000647885
413196	XM_396646	LOC413196	ribosome maturation protein SBDS	protein_coding	XP_396646.1	GB51658	.	51.1466	44.5078	40.798	34.4559	63.563	45.1049	44.561	36.7484	52.7275	38.7363	38.3217	40.8954	92.3464	76.415	82.3037	74.3697	107.429	76.9674	78.1217	78.5819	87.2034	78.919	83.7683	83.1822	1.64541	2127.61	0.131106	5.47991	4.25554e-08	1.12253e-07	-1.01087	1760.16	0.108801	-0.143379	0.885991	0.997996	1.45093	1974.72	0.108759	4.93736	7.91876e-07	1.91827e-06
413374	XM_396819	LOC413374	putative inhibitor of apoptosis	protein_coding	XP_396819.2	GB47454	.	19.2689	20.3299	18.5257	13.248	22.3076	17.6388	19.1955	14.7205	25.163	17.367	14.5136	18.9285	34.7904	34.9043	37.3728	28.5946	37.7026	30.0991	33.6524	31.478	41.6158	35.3826	31.7256	38.501	1.56154	1760.05	0.133907	4.80161	1.57397e-06	3.65514e-06	-1.06368	1543.4	0.174345	-0.510821	0.609477	0.997996	1.45534	1776.91	0.175811	3.07917	0.00207581	0.00353106
413562	XM_006570998,XM_006570999,XM_006571000,XM_006571001,XM_016913751,XM_026446134,XM_397003	LOC413562	rho guanine nucleotide exchange factor 17, transcript variant X3	protein_coding	XP_006571061.2;XP_006571062.2;XP_006571063.2;XP_006571064.2;XP_016769240.2;XP_026301919.1;XP_397003.5	GB49732	.	15.3118	17.2573	13.2976	11.993	17.4755	16.4878	16.8327	12.1562	15.7308	10.6589	16.6155	12.2683	27.6458	29.6289	26.8259	25.8858	29.5358	28.1349	29.5101	25.9945	26.0163	21.7158	36.3201	24.9539	1.63384	6232.72	0.128646	5.50554	3.68038e-08	9.76048e-08	-1.11878	5455.06	0.155793	-1.03934	0.298647	0.997996	1.41692	6351.37	0.154516	3.25374	0.00113898	0.00200351
414022	XM_006563235,XM_006563236	LOC414022	ankyrin repeat domain-containing protein 12, transcript variant X1	protein_coding	XP_006563298.1;XP_006563299.1	GB40765	.	36.2274	34.9148	36.9731	28.6695	39.7687	41.648	30.3433	26.8443	39.6745	27.8304	30.104	33.0735	65.4095	59.9449	74.5877	61.8802	67.2141	71.0685	53.1962	57.4031	65.6157	56.7	65.8051	67.2723	1.51486	6271.68	0.0951886	6.29471	3.07981e-10	9.4602e-10	-1.10839	5721.8	0.121541	-1.22153	0.221884	0.997996	1.36816	6484.28	0.156187	2.89547	0.00378595	0.00622766
550975	XM_016917075,XM_026445941,XM_026445942	LOC550975	uncharacterized LOC550975, transcript variant X3	protein_coding	XP_016772564.1;XP_026301726.1;XP_026301727.1	GB40297	.	144.906	151.782	112.413	100.284	141.783	140.725	134.319	109.355	157.43	109.535	107.155	145.84	261.631	260.592	226.776	216.453	239.63	240.134	235.48	233.842	260.367	223.159	234.232	296.642	1.57228	5552.8	0.112533	5.80151	6.57198e-09	1.85282e-08	-1.06299	4845.95	0.176937	-0.498113	0.618404	0.997996	1.44326	5549.44	0.169671	3.11977	0.00180995	0.00310543
551293	XM_026441706,XM_026441707	LOC551293	telomere length and silencing protein 1 homolog, transcript variant X2	protein_coding	XP_026297491.1;XP_026297492.1	GB48176	.	39.1214	43.6703	30.6914	26.2545	32.152	37.3712	25.9572	26.6671	27.3027	27.763	22.7823	23.5701	70.6346	74.9771	61.9153	56.6678	54.341	63.7706	45.5066	57.0243	45.1546	56.5627	49.8004	47.9422	1.652	1678.72	0.175678	4.12239	3.74957e-05	7.64315e-05	1.11936	1303.7	0.14157	1.14906	0.25053	0.997996	1.45233	1373.02	0.19295	2.79022	0.00526722	0.00849636
551323	XM_006566395,XM_623720	LOC551323	uncharacterized LOC551323, transcript variant X2	protein_coding	XP_006566458.1;XP_623723.2	GB45152	.	136.909	76.1361	75.3793	87.3566	137.378	97.1916	118.065	72.2231	103.184	72.6405	122.937	70.2483	247.192	130.717	152.066	188.551	232.186	165.849	206.984	154.44	170.65	147.993	268.731	142.887	1.69939	13029.3	0.218258	3.50509	0.000456458	0.000833865	-1.06547	10849	0.240105	-0.381058	0.70316	0.997996	1.44978	12527	0.234514	2.28486	0.0223212	0.0327272
551474	XM_016915417	LOC551474	tudor and KH domain-containing protein homolog	protein_coding	XP_016770906.1	GB49404	.	8.41106	7.29837	6.22497	4.79118	8.3221	7.67968	6.20197	5.44105	6.78592	5.13371	6.34199	5.02937	15.1864	12.5305	12.5579	10.3413	14.0654	13.1047	10.8729	11.635	11.2229	10.4591	13.8631	10.2299	1.785	740.733	0.115196	7.25653	3.97146e-13	1.48761e-12	-1.05847	595.407	0.134032	-0.611621	0.540789	0.997996	1.44253	681.726	0.158465	3.33577	0.000850639	0.00152119
551587	XM_006566209,XM_623979	LOC551587	RNA-binding protein 24, transcript variant X2	protein_coding	XP_006566272.1;XP_623982.2	GB50889	.	21.8335	24.4753	16.8969	16.2167	20.7551	21.2503	21.5855	17.4649	20.8887	14.0304	24.4574	15.3784	39.4209	42.0214	34.0869	35.0022	35.0788	36.2617	37.8424	37.3465	34.5468	28.5848	53.4621	31.2801	1.59843	3896.44	0.157464	4.29723	1.72945e-05	3.63599e-05	-1.09173	3412.09	0.204107	-0.620336	0.535036	0.997996	1.37016	3854.13	0.196487	2.31237	0.0207574	0.0305864
551623	XM_026445773,XM_026445774,XM_026445775,XR_003306246,XR_003306247,XR_003306248,XR_003306261,XR_003306262,XR_003306263,XR_003306264,XR_003306265	LOC551623	nucleolysin TIAR, transcript variant X6	protein_coding	XP_026301558.1;XP_026301559.1;XP_026301560.1	GB42292	.	3.52198	2.30915	2.87984	2.44507	3.56354	2.86621	3.16203	3.28082	2.87998	1.47765	4.8054	2.53232	6.35901	3.96456	5.80964	5.27744	6.02284	4.89093	5.5435	7.01562	4.76305	3.01048	10.5042	5.1508	1.57065	360.324	0.304653	2.13803	0.0325145	0.046346	-1.3056	351.213	0.347931	-1.10571	0.268854	0.997996	1.15958	392.434	0.25869	0.82571	0.408968	0.466089
551723	XM_624111	LOC551723	peptidyl-prolyl cis-trans isomerase-like 3	protein_coding	XP_624114.1	GB52258	.	74.9786	62.3875	63.6575	43.3524	88.9956	71.6877	69.263	60.7489	72.6074	61.4172	57.7529	54.1392	135.376	107.113	128.419	93.5718	150.414	122.329	121.428	129.904	120.082	125.128	126.243	110.12	1.55786	2086.76	0.168707	3.79096	0.000150063	0.00028837	1.01808	1759.44	0.157325	0.164311	0.869487	0.997996	1.4933	1980.71	0.0944783	6.12314	9.17515e-10	2.84061e-09
551744	XM_006566787,XM_624131	LOC551744	phospholipase ABHD3, transcript variant X1	protein_coding	XP_006566850.1;XP_624134.1	GB53831	.	26.7884	27.912	11.2383	18.3046	25.7209	29.4433	22.1788	14.2393	24.1687	19.8958	16.4684	40.7567	48.367	47.9218	22.6715	39.5087	43.4716	50.2423	38.8825	30.449	39.9714	40.5346	35.9987	82.9	1.75797	2181.62	0.170142	4.78374	1.7206e-06	3.97953e-06	-1.23366	1924.02	0.438378	-0.691068	0.489523	0.997996	1.33758	2253.49	0.590271	0.710909	0.47714	0.533649
551975	NM_001170973	Tpx-4	thioredoxin peroxidase 4	protein_coding	NP_001164444.1	GB41413	.	195.39	272.759	286.372	120.484	243.666	247.296	198.763	123.114	206.436	188.759	93.7896	204.738	352.781	468.298	577.712	260.053	411.826	421.987	348.46	263.264	341.413	384.565	205.017	416.442	1.89303	10951.4	0.220488	4.17571	2.97052e-05	6.10965e-05	-1.24779	9265.34	0.361897	-0.882506	0.377503	0.997996	1.38058	11113.8	0.329872	1.41046	0.158405	0.198839
551996	XM_026442777	LOC551996	vesicle transport through interaction with t-SNAREs homolog 1B	protein_coding	XP_026298562.1	GB42715	.	55.3546	52.5638	49.8396	34.3791	82.0661	50.8295	48.015	41.5571	53.9302	49.831	47.8203	44.8432	99.9439	90.2463	100.544	74.204	138.702	86.7359	84.1771	88.8647	89.1925	101.523	104.532	91.2122	1.71647	1885.74	0.19425	4.01261	6.00513e-05	0.000119969	-1.04955	1548.73	0.155408	-0.448976	0.653449	0.997996	1.31407	1672.04	0.0945158	4.16902	3.05912e-05	6.38161e-05
552018	XM_006561022	LOC552018	probable tRNA (guanine(26)-N(2))-dimethyltransferase	protein_coding	XP_006561085.2	GB50595	.	77.2123	78.9123	68.6551	51.9855	93.1554	73.4676	81.4597	46.1428	80.8439	86.7691	29.2519	123.771	139.409	135.484	138.501	112.205	157.444	125.366	142.81	98.6707	133.704	176.778	63.9423	251.753	1.54037	9201	0.231719	2.6898	0.00714947	0.0112842	-1.12613	8388.47	0.458846	-0.373493	0.708781	0.997996	1.29225	9222.61	0.578388	0.639508	0.522492	0.577118
552100	XM_026445928,XM_026445929,XM_026445930,XM_026445931,XM_026445932,XM_026445933,XM_026445934,XM_026445935	LOC552100	transcriptional regulator ovo, transcript variant X7	protein_coding	XP_026301713.1;XP_026301714.1;XP_026301715.1;XP_026301716.1;XP_026301717.1;XP_026301718.1;XP_026301719.1;XP_026301720.1	GB51354	.	1.84757	1.48946	1.56308	1.06822	2.38279	1.91011	1.87226	1.40843	2.03022	1.15374	2.67084	1.28341	3.33582	2.55724	3.15328	2.30564	4.02721	3.25943	3.28233	3.01175	3.35768	2.35056	5.83824	2.61049	1.77294	305.719	0.203659	4.05653	4.98081e-05	0.00010013	-1.33382	279.99	0.278989	-1.48954	0.136347	0.947398	1.33469	341.412	0.264195	1.5765	0.11491	0.148578
552112	XM_006562445	LOC552112	RNA-binding protein 28	protein_coding	XP_006562508.2	GB46061	.	14.5088	11.7536	12.9063	8.84534	14.8317	13.2949	13.4202	10.9361	16.2105	9.93559	9.9082	12.2576	26.196	20.1796	26.0366	19.0918	25.0674	22.6864	23.5276	23.3855	26.8098	20.2422	21.6586	24.9323	1.57572	1651.07	0.12482	5.25564	1.47514e-07	3.71827e-07	-1.09354	1459.53	0.154272	-0.836208	0.403038	0.997996	1.49793	1732.89	0.143827	4.05327	5.05071e-05	0.000102868
552123	XM_624503	LOC552123	DDRGK domain-containing protein 1	protein_coding	XP_624506.1	GB50589	.	59.5478	59.6018	43.5569	38.7412	59.8544	52.5761	52.304	43.3811	53.7694	43.5967	42.0329	47.404	107.515	102.33	87.8693	83.619	101.161	89.7162	91.6964	92.7651	88.9266	88.8212	91.8807	96.4207	1.62956	2722.78	0.102039	6.90404	5.0544e-12	1.74454e-11	1.01901	2232.51	0.124692	0.217921	0.82749	0.997996	1.4596	2476	0.114586	4.76124	1.92407e-06	4.50651e-06
552196	XM_624573	LOC552196	ras-related protein Rab-43	protein_coding	XP_624576.1	GB44694	.	12.3391	12.1222	9.87926	7.0853	11.2698	10.3584	10.5388	9.69398	11.5673	9.48966	8.93524	9.34708	22.2786	20.8125	19.9299	15.2929	19.0473	17.6756	18.476	20.7294	19.1305	19.3337	19.5317	19.0122	1.56093	581.26	0.167214	3.84185	0.00012211	0.000236635	1.00655	492.17	0.163051	0.0577776	0.953926	0.997996	1.41176	538.86	0.119245	4.17206	3.01852e-05	6.30074e-05
552415	NM_001242457,XM_026444886	CUTA	cutA divalent cation tolerance homolog	protein_coding	NP_001229386.1;XP_026300671.1	GB43633	.	42.5562	36.3789	25.1913	29.9074	41.6892	34.6833	38.5917	35.1792	28.0552	31.0973	36.4845	29.6388	76.8362	62.4585	50.8195	64.5521	70.4599	59.1838	67.6568	75.2264	46.3991	63.3558	79.7524	60.286	1.53327	1039.38	0.116891	5.27515	1.32651e-07	3.35674e-07	-1.0206	902.022	0.116835	-0.251736	0.801245	0.997996	1.24941	934.134	0.183951	1.74637	0.0807458	0.107474
552531	XM_624907	LOC552531	10 kDa heat shock protein, mitochondrial	protein_coding	XP_624910.1	GB54343	.	357.032	331.549	237.651	220.527	350.252	290.21	307.564	262.895	292.823	259.68	272.888	282.89	644.629	569.233	479.425	475.987	591.97	495.217	539.203	562.168	484.285	529.056	596.512	575.404	1.59929	10252.4	0.101951	6.6447	3.03842e-11	1.00926e-10	1.00761	8550.89	0.143519	0.0762516	0.939219	0.997996	1.37187	9202.25	0.136357	3.34521	0.000822208	0.00147264
552553	XM_026445648	LOC552553	huntingtin-interacting protein K	protein_coding	XP_026301433.1	GB46190	.	93.0735	81.8077	63.613	65.3782	100.117	77.4207	68.0247	67.7042	78.9642	56.5398	67.6477	63.7171	168.046	140.455	128.329	141.112	169.211	132.111	119.257	144.777	130.595	115.191	147.873	129.602	1.65036	2186.43	0.124902	5.78683	7.17275e-09	2.01395e-08	1.05158	1750.98	0.130835	0.554613	0.579159	0.997996	1.40918	1873.25	0.115746	4.27536	1.90829e-05	4.05213e-05
552741	XM_625116	LOC552741	26S proteasome complex subunit SEM1	protein_coding	XP_625119.1	GB41330	.	207.067	180.833	148.51	142.466	187.051	163.081	130.797	149.893	131.962	141.096	166.235	147.771	373.865	310.471	299.597	307.498	316.139	278.283	229.306	320.527	218.246	287.46	363.377	300.569	1.51532	3537.75	0.108141	5.54484	2.94228e-08	7.86767e-08	1.01295	3041.01	0.109126	0.170143	0.864897	0.997996	1.12969	2932.61	0.153464	1.14637	0.251643	0.302171
552761	XM_026444654,XM_026444655	LOC552761	probable G-protein coupled receptor B0563.6, transcript variant X2	protein_coding	XP_026300439.1;XP_026300440.1	GB55046	.	0.537965	0.604959	0.184117	0.320639	0.474691	0.267689	0.379989	0.273358	0.55624	0.212938	0.505482	0.20254	0.971309	1.03865	0.371428	0.692067	0.802285	0.456787	0.666174	0.584541	0.919939	0.433826	1.10494	0.411971	2.27074	59.2053	0.342328	3.45623	0.000547795	0.000992122	-1.01254	39.7537	0.486733	-0.0369264	0.970544	0.997996	1.70417	49.4544	0.490478	1.568	0.11688	0.150805
552788	XM_625163	LOC552788	uncharacterized LOC552788	protein_coding	XP_625166.2	GB43486	.	48.4462	53.3071	39.6573	33.3178	48.4638	44.2976	41.2703	37.6926	48.0789	39.1568	37.1687	34.6411	87.4707	91.5224	80.0026	71.9131	81.9099	75.5898	72.3527	80.601	79.5153	79.7758	81.248	70.4607	1.5644	3208.44	0.128767	5.01382	5.33591e-07	1.28358e-06	1.06865	2635.38	0.0990936	0.96661	0.333739	0.997996	1.46945	2866.23	0.0958877	5.79094	6.99952e-09	2.01757e-08
724176	XM_001119929,XM_006559652	LOC724176	uncharacterized LOC724176, transcript variant X1	protein_coding	XP_001119929.2;XP_006559715.1	GB40561	.	11.9604	11.6534	13.6244	7.90783	15.1464	13.8081	14.3669	9.18946	15.1633	12.029	10.3492	14.0873	21.5947	20.0076	27.4852	17.0683	25.5993	23.5623	25.1873	19.6505	25.0779	24.5072	22.6225	28.6539	1.51894	844.836	0.181571	3.32135	0.000895828	0.00158765	-1.21406	808.426	0.215033	-1.30136	0.193135	0.983689	1.393	964.965	0.158042	3.02577	0.00248002	0.00417667
724283	XM_001120089,XM_006571607	LOC724283	NPC intracellular cholesterol transporter 1, transcript variant X1	protein_coding	XP_001120089.2;XP_006571670.1	GB54906	.	7.66338	6.42762	6.29443	5.59141	8.67736	7.09006	8.31325	5.2274	7.02463	6.23238	5.94372	6.92271	13.8364	11.0355	12.6981	12.0685	14.6658	12.0985	14.5743	11.1782	11.6177	12.6975	12.9925	14.081	1.51714	1049	0.136765	4.39697	1.09771e-05	2.35042e-05	-1.02402	918.241	0.143047	-0.239425	0.810776	0.997996	1.42044	1023.84	0.15412	3.28538	0.00101846	0.00180505
724306	XM_001120110,XM_006564798,XM_026441065	LOC724306	uncharacterized protein C15orf41 homolog, transcript variant X2	protein_coding	XP_001120110.3;XP_006564861.1;XP_026296850.1	GB48617	.	23.1999	20.6958	24.1699	15.4603	30.0395	24.4093	24.0331	19.0972	24.1699	19.6799	20.0587	19.336	41.888	35.5325	48.7591	33.3696	50.7704	41.6522	42.1335	40.837	39.9733	40.0946	43.8467	39.3298	1.55194	985.189	0.157117	4.03565	5.44522e-05	0.000109169	-1.0747	871.355	0.142015	-0.73189	0.464235	0.997996	1.42109	995.706	0.119836	4.23078	2.32884e-05	4.90477e-05
724326	XM_001119897	LOC724326	peptidyl-prolyl cis-trans isomerase	protein_coding	XP_001119897.1	GB50620	.	7.37918	7.25694	8.64132	5.1952	7.72283	7.64102	5.04933	5.86992	4.67312	5.64857	7.00687	6.41047	13.3233	12.4594	17.4326	11.2133	13.0525	13.0387	8.8522	12.5521	7.72865	11.5081	15.3165	13.039	1.53083	223.694	0.158184	3.88355	0.000102944	0.000200877	-1.22059	213.302	0.17786	-1.61691	0.105898	0.898166	-1.02671	210.691	0.261608	-0.145376	0.884414	0.905875
724349	XM_026441062,XM_026441063	LOC724349	homeobox protein 2, transcript variant X1	protein_coding	XP_026296847.1;XP_026296848.1	.	.	7.76113	7.41139	8.02393	5.34685	9.54373	8.03625	8.1248	5.4909	8.8697	7.03316	6.72761	6.70709	14.0129	12.7245	16.1871	11.5406	16.1301	13.7131	14.2439	11.7416	14.6692	14.3289	14.706	13.6424	1.58912	672.415	0.15749	4.24297	2.20576e-05	4.59715e-05	-1.11539	597.982	0.158575	-0.993495	0.320469	0.997996	1.43239	698.663	0.116977	4.43189	9.34092e-06	2.04707e-05
724532	XM_001120011	LOC724532	eukaryotic translation initiation factor 1A, X-chromosomal	protein_coding	XP_001120011.1	GB46567	.	147.689	138.641	110.975	98.1396	145.665	121.745	122.257	113.77	118.249	114.266	124.951	108.357	266.656	238.032	223.875	211.825	246.192	207.746	214.333	243.284	195.566	232.799	273.134	220.4	1.51502	5728.47	0.0985779	6.07979	1.2034e-09	3.55579e-09	1.02288	4901.38	0.115158	0.283415	0.776859	0.997996	1.28964	5057.27	0.116461	3.15105	0.00162685	0.00280386
724541	NM_001220487	LOC724541	peroxidase	protein_coding	NP_001207416.1	GB42296	.	1.73405	1.13238	1.0668	0.945758	1.66335	1.22071	1.52057	0.873519	1.05243	1.17588	0.994127	1.1076	3.13086	1.94417	2.1521	2.04133	2.81126	2.08304	2.66578	1.86791	1.74056	2.39567	2.17308	2.25288	1.71703	173.95	0.232178	3.35914	0.000781842	0.00139232	1.02064	137.917	0.223451	0.131921	0.895047	0.997996	1.47084	153.598	0.234801	2.3707	0.0177546	0.0264831
724704	XM_006560840,XM_016912999	LOC724704	cytoplasmic polyadenylation element-binding protein 2, transcript variant X2	protein_coding	XP_006560903.1;XP_016768488.1	GB49233	.	4.22543	3.61532	2.92043	3.10823	3.92172	3.95805	4.32988	3.3188	3.7706	2.20038	3.76281	3.32166	7.62911	6.20712	5.89153	6.70881	6.62819	6.75405	7.59089	7.09685	6.236	4.48293	8.22521	6.75634	1.55265	1184.82	0.191477	3.31493	0.000916648	0.00162241	-1.07693	1048.41	0.214726	-0.497949	0.61852	0.997996	1.46257	1220.32	0.16505	3.32326	0.000889715	0.00158694
724734	XM_001120626,XM_006568788	LOC724734	hemicentin-1, transcript variant X1	protein_coding	XP_001120626.2;XP_006568851.1	GB55467	.	5.62441	6.07608	4.6694	3.87367	6.17816	6.16102	5.35102	3.82906	6.85241	4.87651	8.01376	6.58559	10.155	10.432	9.41981	8.36094	10.4419	10.5132	9.38109	8.18798	11.3329	9.93511	17.5175	13.3952	1.69574	629.716	0.140634	5.41772	6.03646e-08	1.57024e-07	-1.44285	621.49	0.246389	-2.14668	0.0318191	0.658943	1.15115	720.086	0.235592	0.861965	0.388707	0.445804
724737	XM_026439736,XM_026439737	LOC724737	trichohyalin, transcript variant X1	protein_coding	XP_026295521.1;XP_026295522.1	GB41246	.	10.8439	8.12776	8.25962	6.39164	10.9829	9.70022	9.50262	7.40633	9.93969	6.58277	9.86892	6.98495	19.5789	13.9545	16.6625	13.7957	18.5624	16.5525	16.6594	15.8375	16.4388	13.4114	21.5727	14.2075	1.67448	4270.99	0.131389	5.66042	1.51003e-08	4.13635e-08	-1.13647	3711.48	0.151736	-1.21629	0.223874	0.997996	1.42431	4367.05	0.150573	3.38879	0.000702019	0.00126882
724749	XM_006565491,XM_006565492	LOC724749	uncharacterized LOC724749, transcript variant X1	protein_coding	XP_006565554.1;XP_006565555.1	GB42493	.	25.2966	18.8418	18.2854	7.88873	24.8362	18.3731	13.2798	6.06056	20.4761	4.34637	4.20824	12.3397	45.6736	32.3494	36.888	17.027	41.9763	31.352	23.2813	12.9598	33.8644	8.85504	9.1989	25.0993	4.27318	3547.93	0.23408	8.95125	3.51473e-19	1.78187e-18	-1.74637	2009.92	0.447096	-1.79908	0.0720056	0.828296	1.84503	3297.68	0.578245	1.52816	0.126474	0.161915
724750	XM_026442577,XM_026442578,XM_026442579	LOC724750	ER membrane protein complex subunit 10, transcript variant X1	protein_coding	XP_026298362.1;XP_026298363.1;XP_026298364.1	.	.	70.8014	68.5766	54.8671	48.5462	73.9975	67.3703	62.0965	53.2643	69.008	50.2942	58.0001	51.2999	127.834	117.739	110.686	104.782	125.065	114.961	108.864	113.899	114.129	102.466	126.784	104.345	1.5789	3499.94	0.0882906	7.46308	8.4524e-14	3.26921e-13	1.02107	2923.02	0.0945087	0.318283	0.750271	0.997996	1.49366	3286.68	0.103877	5.57252	2.51078e-08	6.92394e-08
724768	XM_001120665	LOC724768	uncharacterized LOC724768	protein_coding	XP_001120665.2	GB46601	.	146.877	155.082	117.091	98.7916	171.131	170.481	156.82	110.998	175.453	126.674	109.427	189.968	265.189	266.259	236.213	213.232	289.233	290.911	274.927	237.356	290.172	258.078	239.199	386.399	1.60766	3004.86	0.125289	5.46705	4.57582e-08	1.20271e-07	-1.15765	2706.24	0.257742	-0.819405	0.412555	0.997996	1.4681	3256.25	0.239058	2.3172	0.0204929	0.0302226
724778	XM_001120677,XM_006560475,XM_016911520	LOC724778	LIM/homeobox protein LMX-1.2, transcript variant X2	protein_coding	XP_001120677.3;XP_006560538.1;XP_016767009.2	GB51522	.	0.468132	0.431889	0.473096	0.233118	0.760072	0.531342	0.366614	0.231019	0.327072	0.47147	0.621307	0.304515	0.845223	0.741506	0.9544	0.503162	1.28462	0.906685	0.642727	0.494006	0.540928	0.960545	1.35813	0.61939	1.7971	46.4874	0.340919	2.48055	0.0131179	0.0199395	-1.38857	43.3031	0.416157	-1.13803	0.255106	0.997996	-1.03878	45.1014	0.388909	-0.141151	0.887751	0.908613
724781	XM_001120680,XM_006567298,XM_006567299,XM_006567300,XM_016911931,XM_016911932,XM_026440098	LOC724781	uncharacterized LOC724781, transcript variant X3	protein_coding	XP_001120680.3;XP_006567361.2;XP_006567362.2;XP_006567363.2;XP_016767420.2;XP_016767421.2;XP_026295883.1	GB44225	.	12.0252	19.2279	13.7886	9.56424	12.3538	14.0238	14.2028	10.1746	18.0547	10.51	12.9089	13.7044	21.7119	33.0122	27.8165	20.6435	20.8795	23.9303	24.8996	21.7571	29.8597	21.4125	28.2179	27.8751	1.66169	1965.43	0.23075	3.17509	0.00149791	0.00258938	-1.23723	1797.89	0.103422	-2.96957	0.00298217	0.237517	1.39108	2164.84	0.127825	3.72542	0.000194987	0.000374656
724895	XM_001120795,XM_006561698	LOC724895	arginine-glutamic acid dipeptide repeats protein, transcript variant X2	protein_coding	XP_001120795.1;XP_006561761.1	GB42825	.	1.64189	1.30908	1.16073	1.23044	1.07134	1.26674	1.01259	1.07192	1.54375	0.876342	0.969921	1.25977	2.96447	2.24754	2.34159	2.65579	1.8107	2.16157	1.77522	2.29217	2.55314	1.78541	2.12017	2.5624	1.56945	102.557	0.274499	2.36889	0.0178415	0.0265526	-1.04378	88.675	0.265046	-0.233231	0.815582	0.997996	1.43316	100.212	0.260581	1.99247	0.046319	0.0643046
724907	XM_026443202	LOC724907	1-acyl-sn-glycerol-3-phosphate acyltransferase alpha	protein_coding	XP_026298987.1	GB43358	.	34.1351	31.4385	33.2186	17.4492	36.4132	29.0966	30.9238	18.4638	28.6963	15.2841	17.8799	23.4203	61.6316	53.9764	67.0135	37.6624	61.5428	49.6507	54.2138	39.4827	47.4593	31.1388	39.084	47.6374	2.2697	2434.13	0.11979	9.87147	5.53497e-23	3.32711e-22	-1.33962	1894.32	0.228107	-1.84926	0.0644205	0.804505	1.46917	2435.77	0.211408	2.62527	0.00865812	0.0135613
724951	XM_001120852,XM_006562025,XM_016914383,XM_026443203	LOC724951	1-acyl-sn-glycerol-3-phosphate acyltransferase beta, transcript variant X1	protein_coding	XP_001120852.2;XP_006562088.1;XP_016769872.1;XP_026298988.1	GB43360	.	46.1664	56.3969	46.3632	26.6395	53.911	42.3452	31.5357	28.616	34.494	13.4191	32.1614	23.5285	83.3544	96.8273	93.5307	57.4988	91.1164	72.2582	55.2865	61.1919	57.0479	27.3394	70.3023	47.8574	2.56079	1840.9	0.283461	4.78581	1.70301e-06	3.94062e-06	-1.34833	1319.52	0.329372	-1.30909	0.190505	0.979686	1.29874	1587.48	0.243754	1.5471	0.121838	0.156531
725101	XM_001120007	LOC725101	uncharacterized LOC725101	protein_coding	XP_001120007.2	GB55656	.	24.2726	27.4472	25.3306	16.5689	24.8307	30.1567	21.1719	17.7048	33.5223	19.1076	23.9907	20.3406	43.8248	47.1239	51.1006	35.7623	41.967	51.4596	37.1174	37.8595	55.4408	38.9286	52.4417	41.3732	1.64468	1287.99	0.136879	5.24411	1.57036e-07	3.94481e-07	-1.20439	1168.2	0.11849	-2.26432	0.0235545	0.61082	1.49202	1449.42	0.186703	3.09188	0.00198895	0.00339281
725134	XM_006564597,XM_016913803	LOC725134	nuclear RNA export factor 1, transcript variant X2	protein_coding	XP_006564660.1;XP_016769292.1	.	.	1.39384	1.5244	1.32311	1.14646	1.8405	1.71695	1.41021	0.958874	1.32403	1.17521	1.64202	1.32881	2.51661	2.61723	2.66917	2.47451	3.11068	2.92982	2.47231	2.05043	2.18974	2.3943	3.58932	2.70283	1.64664	143.143	0.213878	3.36419	0.000767686	0.00136759	-1.20254	129.96	0.227441	-1.16988	0.242048	0.997996	1.28242	147.54	0.233286	1.5383	0.123974	0.159004
725138	XM_001121022	LOC725138	copper transport protein ATOX1	protein_coding	XP_001121022.1	GB55561	.	56.3329	49.2199	51.1899	39.5298	79.7852	59.0551	56.8469	43.0615	56.682	44.6888	35.5619	54.3219	101.71	84.5051	103.268	85.3212	134.847	100.772	99.6607	92.0817	93.7435	91.0464	77.7356	110.492	1.65028	1122.72	0.171597	4.21166	2.53506e-05	5.25273e-05	-1.02844	935.139	0.200484	-0.201778	0.84009	0.997996	1.49923	1077.25	0.188764	3.095	0.00196812	0.00335951
725263	XM_001121135,XM_006568058,XM_006568059,XM_006568060,XM_016913469	LOC725263	tumor protein p53-inducible nuclear protein 2, transcript variant X4	protein_coding	XP_001121135.1;XP_006568121.2;XP_006568122.1;XP_006568123.1;XP_016768958.1	GB48052	.	68.4698	59.5942	61.3203	48.3761	76.0014	65.618	65.1524	61.9661	76.1085	40.2013	85.7255	53.5121	123.624	102.317	123.704	104.415	128.452	111.971	114.221	132.507	125.872	81.9038	187.389	108.845	1.55457	11503.3	0.175383	3.62928	0.000284212	0.000531424	-1.23266	10931.3	0.228105	-1.32297	0.185846	0.979686	1.26984	12508.7	0.192056	1.79452	0.0727305	0.0976616
725283	XM_001121151	LOC725283	uncharacterized LOC725283	protein_coding	XP_001121151.3	.	.	31.1566	19.3287	30.6292	14.082	29.8956	29.8256	29.5367	20.6384	27.5796	24.6625	45.5416	18.8791	56.2539	33.1853	61.7898	30.3945	50.5272	50.8947	51.782	44.1327	45.6125	50.2459	99.5504	38.4006	1.54174	1466.47	0.232932	2.68129	0.00733398	0.0115542	-1.47708	1555.27	0.318064	-1.76931	0.0768425	0.839765	1.12507	1802.55	0.284371	0.597848	0.549941	0.603049
725289	XM_006570387,XM_016914733,XM_016914734,XM_016914735,XM_016914736,XM_026444112	LOC725289	low-density lipoprotein receptor-related protein 2, transcript variant X5	protein_coding	XP_006570450.2;XP_016770222.2;XP_016770223.2;XP_016770224.2;XP_016770225.2;XP_026299897.1	GB43207	.	20.3933	15.0863	14.6246	15.3826	20.1602	17.9482	16.4728	12.8853	18.0903	12.3263	15.9781	14.4104	36.8206	25.9016	29.503	33.2019	34.0732	30.6269	28.8791	27.5536	29.9186	25.1129	34.9268	29.3111	1.52585	2196.67	0.160347	3.80183	0.000143631	0.00027668	-1.01873	1910.37	0.153655	-0.174257	0.861664	0.997996	1.42312	2128.31	0.111566	4.56282	5.04719e-06	1.1374e-05
725297	NM_001242994,XM_006567109,XM_006567110	Gr10	gustatory receptor 10	protein_coding	NP_001229923.1;XP_006567172.2;XP_006567173.2	GB44014	.	3.03207	2.52079	2.80966	2.00066	2.34616	2.67728	2.70011	0.965493	2.46605	1.56398	4.66813	0.661307	5.47448	4.32793	5.66807	4.31822	3.96531	4.56853	4.73367	2.06459	4.07849	3.18635	10.2042	1.34511	2.03973	315.624	0.289494	3.55234	0.000381824	0.000703245	-1.66706	301.65	0.572325	-1.28827	0.197653	0.988548	1.19348	379.36	0.73137	0.348906	0.72716	0.768637
725458	XM_006571109,XM_006571110	LOC725458	hydroxylysine kinase, transcript variant X2	protein_coding	XP_006571172.2;XP_006571173.2	GB40022	.	12.586	14.5467	11.9511	10.9757	15.4878	12.5569	12.1823	8.80049	12.7158	10.5505	8.93183	13.0002	22.7242	24.9751	24.1096	23.6899	26.1763	21.4272	21.3573	18.8188	21.03	21.4949	19.5243	26.4428	1.62199	926.901	0.138455	5.03966	4.6637e-07	1.12739e-06	-1.00954	773.509	0.207457	-0.0660224	0.94736	0.997996	1.42846	857.984	0.183901	2.79752	0.00514972	0.00832635
725475	XM_016911725	LOC725475	COMM domain-containing protein 8	protein_coding	XP_016767214.1	GB53018	.	16.1917	14.1244	16.434	10.7629	17.838	14.8335	13.5451	10.1953	17.6507	13.2917	10.8696	13.8994	29.2344	24.25	33.1531	23.2308	30.1484	25.3121	23.7465	21.8015	29.1916	27.0797	23.7601	28.2718	1.60217	803.466	0.14863	4.5753	4.75548e-06	1.05522e-05	-1.11218	709.757	0.201646	-0.760706	0.446832	0.997996	1.36854	805.236	0.181252	2.49727	0.0125152	0.0191438
725642	XM_006566874	LOC725642	probable ATP-dependent RNA helicase DDX10	protein_coding	XP_006566937.1	GB52057	.	12.0599	11.0484	10.0236	7.30709	12.2748	10.1024	11.5796	9.00904	13.2864	8.81684	8.90404	10.6431	21.7744	18.9689	20.2211	15.7716	20.7459	17.2388	20.3007	19.2647	21.9736	17.9629	19.4635	21.6483	1.60965	1467.13	0.114478	5.99893	1.98627e-09	5.78134e-09	-1.09242	1279.78	0.147343	-0.865556	0.386734	0.997996	1.44418	1486.47	0.145582	3.64227	0.000270241	0.000511539
725699	XM_026439593,XM_026439594,XM_026439595	LOC725699	uncharacterized LOC725699, transcript variant X1	protein_coding	XP_026295378.1;XP_026295379.1;XP_026295380.1	GB53740	.	0.840908	0.91727	0.767211	0.615553	0.815189	0.956002	0.818891	0.595597	0.840911	0.599624	0.748951	0.778144	1.51828	1.57485	1.54773	1.32861	1.37777	1.63133	1.43563	1.27361	1.39074	1.22164	1.63715	1.58276	1.62354	249.907	0.174903	3.99733	6.40622e-05	0.000127593	-1.17004	225.03	0.162617	-1.39321	0.163557	0.974566	1.40057	265.124	0.166777	2.91419	0.00356613	0.00588765
725765	XM_001121574,XM_026442176,XM_026442177,XM_026442178	LOC725765	uncharacterized LOC725765, transcript variant X4	protein_coding	XP_001121574.3;XP_026297961.1;XP_026297962.1;XP_026297963.1	GB54548	.	1.8853	1.61958	1.06112	0.694924	1.37599	0.93649	1.46907	0.730564	1.11362	0.750172	1.01802	0.818776	3.40395	2.78064	2.14065	1.49993	2.3256	1.59804	2.57549	1.56222	1.84176	1.52835	2.22532	1.66541	2.57716	224.886	0.202598	6.74134	1.56929e-11	5.2892e-11	-1.24269	153.19	0.192843	-1.62547	0.104062	0.896388	1.47954	191.989	0.241818	2.33708	0.0194348	0.0287773
725894	XM_016911212,XM_016911213,XM_026439611,XM_026439612,XM_026439613,XM_026439614,XM_026439615,XM_026439616,XM_026439617,XM_026439618,XM_026439619,XM_026439620,XM_026439621,XM_026439622,XM_026439623	LOC725894	protein rhomboid, transcript variant X15	protein_coding	XP_016766701.1;XP_016766702.1;XP_026295396.1;XP_026295397.1;XP_026295398.1;XP_026295399.1;XP_026295400.1;XP_026295401.1;XP_026295402.1;XP_026295403.1;XP_026295404.1;XP_026295405.1;XP_026295406.1;XP_026295407.1;XP_026295408.1	GB15216	.	0.637749	0.791755	0.471072	0.402408	1.00983	0.553024	1.42966	0.392783	0.756081	0.500657	1.4204	0.594692	1.15147	1.35936	0.950318	0.868559	1.70674	0.943684	2.5064	0.839917	1.25045	1.02001	3.10489	1.20962	1.63993	105.478	0.229359	3.11144	0.00186178	0.00318374	-1.08255	90.8528	0.418327	-0.273551	0.78443	0.997996	1.65958	114.82	0.466658	1.56606	0.117334	0.151352
726000	XM_001121781	LOC726000	28S ribosomal protein S22, mitochondrial	protein_coding	XP_001121781.3	GB41770	.	52.3556	52.3209	42.2208	34.2539	47.9044	50.3166	42.4946	37.6702	52.1198	34.7199	40.6439	36.8232	94.5293	89.8292	85.174	73.9337	80.9643	85.8606	74.4991	80.553	86.1984	70.7363	88.8443	74.8991	1.63938	4424.66	0.121311	5.87865	4.13623e-09	1.17834e-08	-1.03707	3715.11	0.0890561	-0.589712	0.555383	0.997996	1.48428	4281.35	0.115085	4.95083	7.38963e-07	1.79472e-06
726025	XM_001121801	LOC726025	uncharacterized LOC726025	protein_coding	XP_001121801.2	GB47817	.	15.7629	13.227	15.2696	10.9128	18.9643	14.5986	14.2207	9.98443	18.2085	13.98	12.7689	15.5748	28.4602	22.7093	30.8041	23.5542	32.052	24.9112	24.9308	21.3505	30.1141	28.4821	27.9119	31.6796	1.5622	1063.01	0.175996	3.65679	0.000255395	0.000479975	-1.15821	974.898	0.186303	-1.13735	0.255393	0.997996	1.31705	1103.05	0.149205	2.66286	0.00774788	0.0122246
726028	XM_001121804,XM_016913636	LOC726028	probable rRNA-processing protein EBP2 homolog, transcript variant X1	protein_coding	XP_001121804.1;XP_016769125.1	GB48845	.	57.9843	41.2588	41.4645	31.318	46.415	50.3694	37.6909	30.2624	42.3441	31.7942	40.3677	41.0869	104.692	70.8369	83.6482	67.5969	78.4471	85.9508	66.0775	64.7125	70.0308	64.7755	88.2406	83.5717	1.78302	2115.89	0.15169	5.50016	3.79455e-08	1.00504e-07	-1.21192	1829.79	0.10729	-2.5845	0.00975215	0.411013	1.31399	2112.6	0.151813	2.59498	0.00945976	0.0147431
726147	XM_006563915,XM_006563916,XM_016911476	LOC726147	peflin, transcript variant X3	protein_coding	XP_006563978.2;XP_006563979.2;XP_016766965.2	GB53674	.	13.847	13.826	11.2236	8.48494	13.3967	10.7738	12.1708	9.87186	11.3602	10.0434	11.5262	11.8773	25.0011	23.7377	22.6419	18.3139	22.6421	18.3846	21.3372	21.1097	18.7881	20.4618	25.1954	24.1587	1.6541	441.103	0.141648	5.1257	2.96431e-07	7.29389e-07	-1.12458	384.352	0.147553	-1.14796	0.250985	0.997996	1.21823	411.146	0.145154	1.96199	0.0497631	0.0686888
726295	XM_016911019,XM_026439099	LOC726295	40S ribosomal protein S27, transcript variant X2	protein_coding	XP_016766508.2;XP_026294884.1	GB13072	.	1027.03	1010.37	889.084	721.285	983.414	1045.96	921.838	694.745	940.21	795.064	782.68	797.716	1854.32	1734.7	1793.59	1556.82	1662.09	1784.84	1616.11	1485.63	1554.97	1619.82	1710.88	1622.57	1.56856	21648.8	0.109304	5.94158	2.82289e-09	8.12712e-09	-1.03235	18642.6	0.105891	-0.433734	0.664482	0.997996	1.44083	21049.4	0.110846	4.75345	1.9997e-06	4.67412e-06
726314	XM_001122061	LOC726314	protein SCO2 homolog, mitochondrial	protein_coding	XP_001122061.3	GB41905	.	12.0251	11.255	11.571	8.17483	19.1195	11.276	12.3313	9.25055	12.7344	11.0003	9.14662	10.9393	21.7116	19.3236	23.3427	17.6446	32.3144	19.2415	21.6185	19.7812	21.0608	22.4114	19.9938	22.2507	1.69103	658.104	0.213196	3.55495	0.000378049	0.000696789	-1.03146	540.795	0.17525	-0.254972	0.798745	0.997996	1.40642	601.522	0.140784	3.4949	0.000474242	0.000871949
726417	XM_001122154	LOC726417	uncharacterized LOC726417	protein_coding	XP_001122154.3	GB50524	.	12.5803	16.2462	16.3099	11.0725	15.2628	15.6669	14.3431	9.64676	20.1638	11.7048	11.595	13.7536	22.7141	27.893	32.9028	23.899	25.796	26.7342	25.1455	20.6284	33.3479	23.8466	25.3459	27.9751	1.5569	1166.29	0.168892	3.78157	0.000155839	0.000298803	-1.18539	1085.06	0.173115	-1.41735	0.156381	0.972123	1.47461	1325.19	0.174008	3.22016	0.00128119	0.00223764
726428	XM_001120246,XM_006568972	LOC726428	probable RNA-binding protein EIF1AD, transcript variant X2	protein_coding	XP_001120246.1;XP_006569035.1	GB55628	.	38.0963	39.9284	38.4775	30.9914	54.1171	36.0052	35.9521	34.1533	39.2545	34.0089	33.4899	36.1569	68.7837	68.5526	77.6224	66.8918	91.4646	61.4395	63.0292	73.0326	64.9211	69.2878	73.2064	73.5439	1.51772	1391.69	0.146448	4.11001	3.9565e-05	8.03833e-05	-1.00846	1208.21	0.112082	-0.108423	0.91366	0.997996	1.26162	1249.24	0.104167	3.21869	0.00128778	0.00224838
726437	XM_001122172,XM_006562373	LOC726437	tctex1 domain-containing protein 2, transcript variant X1	protein_coding	XP_001122172.2;XP_006562436.1	GB45610	.	7.34147	9.37116	7.43911	6.71694	9.56321	8.07457	5.57324	5.61965	8.63982	6.8683	7.83638	5.49248	13.2552	16.0893	15.0073	14.4979	16.163	13.7785	9.77069	12.0169	14.289	13.9931	17.1297	11.1718	1.55508	295.894	0.196374	3.24376	0.00117965	0.00206548	1.00953	251.094	0.207625	0.0659244	0.947438	0.997996	1.31493	263.649	0.233589	1.69095	0.0908469	0.119913
726449	XM_006562763	LOC726449	homologous-pairing protein 2 homolog	protein_coding	XP_006562826.1	GB40949	.	17.8972	14.6102	14.8723	12.3455	18.7429	13.0358	18.2242	11.1587	19.027	14.3602	12.9247	17.7215	32.3139	25.0841	30.0026	26.6465	31.6778	22.2443	31.9496	23.8614	31.4678	29.2565	28.2524	36.046	1.54019	553.671	0.15576	4.00045	6.3221e-05	0.000125991	-1.11503	501.888	0.204366	-0.768652	0.4421	0.997996	1.34762	565.034	0.209945	2.05014	0.040351	0.0565594
726527	XM_001122256	LOC726527	protein FAM136A	protein_coding	XP_001122256.1	GB52750	.	6.92474	5.76602	4.88453	3.64868	7.44835	5.73549	4.91022	4.28224	6.02191	5.19385	4.80889	4.65017	12.5028	9.89962	9.85381	7.87531	12.5886	9.78709	8.60832	9.15703	9.95934	10.5816	10.5119	9.45855	1.74964	1303.13	0.155307	5.19655	2.03026e-07	5.05034e-07	-1.01298	1038.36	0.156101	-0.119199	0.905118	0.997996	1.42284	1153.15	0.120249	4.23105	2.32603e-05	4.89985e-05
726535	XM_006567433	LOC726535	secretin receptor	protein_coding	XP_006567496.1	GB53324	.	1.48702	1.84693	1.63428	1.04465	1.8379	1.86238	1.67275	1.31894	1.77973	1.46874	1.58955	1.67191	2.68486	3.17097	3.29692	2.25478	3.10628	3.17798	2.93257	2.82038	2.94341	2.99232	3.47463	3.40071	1.54979	202.945	0.208688	3.0288	0.00245526	0.00412754	-1.18474	189.459	0.198651	-1.23115	0.218268	0.997996	1.33044	218.022	0.167165	2.46409	0.0137363	0.0208417
726613	XM_001122338	LOC726613	coiled-coil domain-containing protein 113	protein_coding	XP_001122338.2	GB40122	.	0.222592	0.138571	0.083399	0.103312	0.407972	0.084253	0.101722	0.029941	0.232866	0.066636	0.187242	0.124874	0.401895	0.237912	0.168245	0.222988	0.689524	0.143771	0.178332	0.064026	0.385125	0.13576	0.409296	0.253996	3.82457	7.33492	0.877711	2.20494	0.0274586	0.0396139	-1.67035	4.46718	1.00698	-0.73502	0.462327	NA	1.26848	5.75093	0.91666	0.374293	0.708186	0.751506
726676	NM_001252430	cad	homeotic protein caudal	protein_coding	NP_001239359.1	GB48966	.	4.1311	5.71244	2.76975	2.33882	3.14653	3.56702	4.18292	1.57787	3.29166	2.32395	2.73378	5.97386	7.4588	9.80764	5.58756	5.04812	5.31802	6.08678	7.33325	3.37409	5.44391	4.73468	5.97583	12.151	2.39856	178.518	0.320613	3.93673	8.25997e-05	0.000162788	-1.71723	155.58	0.40051	-1.94771	0.0514491	0.753225	1.16632	193.281	0.362511	0.612301	0.540339	0.593907
726757	XM_001122477,XM_006570293	LOC726757	replication protein A 14 kDa subunit, transcript variant X2	protein_coding	XP_001122477.1;XP_006570356.1	GB43151	.	66.4847	72.3112	70.4475	59.6089	103.747	71.5558	70.3548	56.2398	79.6519	64.5715	62.1517	68.2942	120.04	124.15	142.117	128.66	175.345	122.103	123.342	120.262	131.732	131.554	135.859	138.912	1.52912	2400.37	0.172331	3.55536	0.000377455	0.000695819	-1.03163	2098.87	0.124031	-0.362186	0.717213	0.997996	1.35003	2280.1	0.103018	4.20305	2.63342e-05	5.52932e-05
726825	XM_016916875	LOC726825	homeobox protein HMX2	protein_coding	XP_016772364.1	GB49984	.	0.676342	0.455822	0.1526	0.07621	0.287252	0.331385	0.341309	0.144313	0.150234	0.058296	0.253826	0.107717	1.22115	0.782597	0.307847	0.164491	0.485492	0.565477	0.598364	0.308595	0.248465	0.118768	0.554843	0.2191	5.57405	41.2316	0.518281	4.78259	1.73049e-06	4.00061e-06	-1.65695	18.0665	0.606068	-1.20206	0.229341	0.997996	1.95269	30.4342	0.542487	1.77969	0.075126	0.100669
726861	XM_006566550,XM_006566551	LOC726861	myosuppressin, transcript variant X2	protein_coding	XP_006566613.2;XP_006566614.1	GB14259	.	2.61831	2.4244	1.80042	1.66957	2.31251	2.86901	2.9514	1.27966	1.93584	1.74336	2.95705	2.53211	4.72743	4.16243	3.63207	3.6036	3.90842	4.89569	5.17422	2.73639	3.20159	3.55182	6.46388	5.15037	1.96976	99.2248	0.248366	3.93782	8.22247e-05	0.00016211	-1.28939	83.3722	0.287024	-1.27754	0.201412	0.989385	1.49039	106.562	0.293923	1.95865	0.0501541	0.0691915
726871	XM_026442531,XM_026442532	LOC726871	synaptic vesicle glycoprotein 2B, transcript variant X1	protein_coding	XP_026298316.1;XP_026298317.1	GB41127	.	65.3716	67.1775	47.1941	41.3112	64.5336	56.0984	59.5386	35.9673	71.2425	43.1472	18.9463	79.0872	118.03	115.336	95.207	89.1661	109.07	95.7268	104.38	76.9117	117.824	87.9054	41.415	160.865	1.87275	7188.86	0.130291	6.94721	3.72584e-12	1.29814e-11	-1.12487	5788.02	0.430309	-0.394491	0.693218	0.997996	1.56747	7123.88	0.582643	1.11293	0.26574	0.317473
727019	XM_006558611	LOC727019	uncharacterized LOC727019	protein_coding	XP_006558674.1	GB47663	.	2.84809	3.33455	3.48221	1.78843	3.7541	3.08986	3.92648	2.19912	2.90735	2.33845	2.3986	2.93807	5.1423	5.72506	7.02483	3.86014	6.3449	5.27256	6.88367	4.70256	4.80832	4.76422	5.24316	5.97611	1.79722	121.383	0.22661	3.73227	0.000189766	0.000360572	-1.2899	108.115	0.248908	-1.47548	0.140084	0.953023	1.38067	132.082	0.249524	1.86503	0.0621774	0.0845023
727534	XM_026438935,XM_026438936	LOC727534	ADP-ribose pyrophosphatase, mitochondrial, transcript variant X2	protein_coding	XP_026294720.1;XP_026294721.1	GB43417	.	43.03	40.2262	31.4758	27.5702	42.8559	37.4664	30.8855	29.7069	40.643	29.9345	31.5828	29.6992	77.6916	69.064	63.4976	59.5076	72.4318	63.9329	54.1467	63.5246	67.2175	60.9867	69.0377	60.4088	1.64861	1751.62	0.095353	7.564	3.90857e-14	1.54178e-13	1.02013	1425.03	0.0938238	0.306415	0.759288	0.997996	1.44026	1568.27	0.132061	3.98548	6.73442e-05	0.000135608
727639	XM_026440741	LOC727639	uncharacterized LOC727639	protein_coding	XP_026296526.1	GB48189	.	8.07567	7.79436	7.13843	6.2446	8.40015	8.28627	8.39329	5.65569	8.16068	6.11204	7.86223	6.51024	14.5808	13.3821	14.4007	13.4783	14.1973	14.1398	14.7146	12.094	13.4965	12.4523	17.1862	13.242	1.53732	1512.28	0.110702	5.60442	2.08951e-08	5.66063e-08	-1.10224	1363.84	0.129205	-1.08691	0.277078	0.997996	1.41632	1575.08	0.121838	4.12146	3.76484e-05	7.76592e-05
727642	XM_001123348	LOC727642	dnaJ homolog subfamily B member 13-like	protein_coding	XP_001123348.1	GB51034	.	1.38317	1.75248	0.8966	0.973173	1.49352	0.909636	1.33437	1.11285	0.940922	0.713664	1.02315	0.826788	2.49734	3.00882	1.80875	2.1005	2.52423	1.55221	2.33934	2.37969	1.55614	1.45398	2.23653	1.68171	1.88302	76.5387	0.300197	3.04149	0.00235408	0.00396842	1.10893	54.9817	0.319879	0.466346	0.640968	0.997996	1.42286	57.6567	0.319732	1.59132	0.111537	0.144434
100576165	XM_003250469	LOC100576165	uncharacterized LOC100576165	protein_coding	XP_003250517.1	.	.	11.2045	11.5499	9.86165	6.30597	11.9913	8.40815	9.05656	8.63224	9.97779	9.35524	7.80705	9.17916	20.23	19.83	19.8944	13.6108	20.2668	14.3477	15.8774	18.459	16.5018	19.0598	17.0656	18.6706	1.63942	443.868	0.175648	4.06033	4.90024e-05	9.86064e-05	-1.02652	370.754	0.198707	-0.190046	0.849273	0.997996	1.25001	384.787	0.152228	2.11488	0.0344403	0.0488649
100576366	XM_003251306	LOC100576366	tRNA-splicing endonuclease subunit Sen2	protein_coding	XP_003251354.2	GB41206	.	7.76012	6.35814	8.45161	5.1381	11.5529	8.54245	8.89536	5.65278	8.78631	6.85709	6.57027	7.06349	14.0111	10.9162	17.0498	11.0901	19.5259	14.5769	15.5948	12.0878	14.5312	13.9702	14.3621	14.3673	1.64616	519.674	0.220675	3.25867	0.00111936	0.00196458	-1.15806	461.216	0.1734	-1.2209	0.222123	0.997996	1.45537	553.532	0.136671	3.96122	7.45684e-05	0.000149368
100576447	NM_001278338	LOC100576447	DNA damage-regulated autophagy modulator protein 2-like	protein_coding	NP_001265267.1	GB49281	.	0.605377	0.194784	0.22528	0.227403	0.495751	0.293237	0.432316	0.25803	0.409465	0.195747	0.079903	0.647363	1.09302	0.334422	0.454469	0.490826	0.837881	0.500381	0.757911	0.551766	0.677193	0.398802	0.174663	1.31675	2.09544	40.5277	0.467795	2.28145	0.0225217	0.0329156	-1.30516	32.7833	0.706199	-0.544078	0.586387	0.997996	1.43545	40.8779	0.668246	0.780413	0.435148	0.492691
100576449	XM_006557903,XM_006557904,XM_026440701,XM_026440702	LOC100576449	protein patched, transcript variant X2	protein_coding	XP_006557966.1;XP_006557967.1;XP_026296486.1;XP_026296487.1	GB52328	.	6.98764	2.33714	5.41788	4.70237	8.02737	3.1835	3.28956	3.85964	3.80289	4.85128	6.43874	4.21937	12.6163	4.01262	10.9298	10.1496	13.5672	5.43235	5.76706	8.25337	6.28942	9.88371	14.0746	8.58229	1.83745	1930.98	0.344579	2.54718	0.0108599	0.0167039	-1.01091	1488.89	0.167406	-0.0934758	0.925526	0.997996	1.03665	1391.2	0.181801	0.285666	0.775134	0.810536
100576517	XR_001703402,XR_410188	LOC100576517	uncharacterized LOC100576517, transcript variant X2	lncRNA	.	GB41460	.	0.150022	0.101928	0.122149	0.08159	0.195834	0.138527	0.076564	0.101332	0.1033	0.087627	0.120379	0.093347	0.270868	0.174999	0.246417	0.176103	0.330984	0.236383	0.134228	0.216687	0.170842	0.178526	0.263139	0.18987	1.87006	56.7826	0.332143	2.71896	0.00654866	0.0103947	-1.15355	46.3247	0.313664	-0.656996	0.511183	0.997996	1.16604	48.9593	0.358758	0.617722	0.536759	0.5906
100576687	XM_026441722,XR_001703677,XR_001703685,XR_001703689,XR_001703690,XR_003305008,XR_003305009,XR_003305011,XR_003305012,XR_408058,XR_408065	LOC100576687	uncharacterized LOC100576687, transcript variant X11	protein_coding	XP_026297507.1	GB44265	.	0.219146	0.285667	0.130837	0.21209	0.351271	0.22968	0.235601	0.209232	0.383724	0.110369	0.419555	0.356394	0.395674	0.490459	0.263944	0.457776	0.593694	0.391928	0.413042	0.447416	0.634623	0.22486	0.917116	0.724914	2.07529	17.9862	0.520021	2.02551	0.0428146	0.0601233	-1.73476	17.5126	0.556736	-1.42749	0.153439	0.96835	1.33498	23.5915	0.4684	0.889867	0.373537	0.430078
100576796	XM_003251228	LOC100576796	uncharacterized LOC100576796	protein_coding	XP_003251276.1	GB55435	.	1.48517	1.03325	0.26904	0.63987	1.14169	1.25928	1.37767	0.610486	1.43651	0.182122	0.336517	3.18736	2.68152	1.77398	0.542747	1.3811	1.92959	2.14884	2.41525	1.30545	2.37577	0.371044	0.7356	6.48317	2.86351	46.7106	0.490626	3.09357	0.00197765	0.00337183	-2.51231	46.1799	0.940752	-1.41271	0.15774	0.972651	1.28493	68.0898	0.815827	0.443341	0.657519	0.705281
100576880	XR_120200	LOC100576880	uncharacterized LOC100576880	lncRNA	.	GB41833	.	25.7336	18.9321	19.5227	16.9861	30.4557	17.4183	19.6662	17.9894	24.1363	20.634	19.1635	25.1237	46.4626	32.5043	39.384	36.6627	51.4739	29.7227	34.4776	38.4682	39.9179	42.0385	41.89	51.1021	1.53183	878.066	0.173136	3.55357	0.000380035	0.000700199	-1.06688	780.332	0.188717	-0.49488	0.620685	0.997996	1.16863	794.755	0.191684	1.17285	0.240858	0.290606
100576912	XM_003250084	LOC100576912	cyclic AMP response element-binding protein A	protein_coding	XP_003250132.2	GB47941	.	1.49694	1.4794	0.515001	0.915301	1.92318	1.37881	1.43652	1.30155	1.12641	1.0149	1.25543	1.16179	2.70276	2.53997	1.03894	1.97559	3.25041	2.35281	2.51842	2.7832	1.86292	2.06769	2.74427	2.36312	1.72544	199.886	0.2059	3.82209	0.000132327	0.000255619	1.17762	147.705	0.377838	0.624278	0.532445	0.997996	1.6339	162.925	0.368508	1.92213	0.0545889	0.0748396
100576936	XM_003251197	LOC100576936	uncharacterized LOC100576936	protein_coding	XP_003251245.2	GB41965	.	12.1864	1.98541	0.627409	0.668779	16.5223	4.82891	9.18498	0.627627	5.49379	2.11377	1.50729	5.73549	22.0028	3.40873	1.2657	1.44349	27.9248	8.2401	16.1026	1.3421	9.08591	4.30647	3.29481	11.6661	10.0034	369.828	0.917833	3.61985	0.000294776	0.00055028	-2.2047	117.522	0.76891	-1.48338	0.137975	0.947463	2.9627	290.03	0.919173	1.7047	0.0882508	0.116695
100577013	XR_409532	LOC100577013	uncharacterized LOC100577013	lncRNA	.	GB53869	.	0.194684	0.187816	0.20475	0.096868	0.232039	0.293105	0.205851	0.065386	0.223967	0.119928	0.135249	0.210613	0.351506	0.32246	0.413052	0.20908	0.392174	0.500156	0.360886	0.13982	0.370407	0.244333	0.295644	0.428392	2.42419	29.454	0.419101	3.0482	0.00230217	0.00388726	-1.77168	25.9759	0.468704	-1.76043	0.0783348	0.842394	1.61232	39.3956	0.381738	1.80527	0.0710329	0.0956059
100577094	XM_026440892	LOC100577094	uncharacterized LOC100577094	protein_coding	XP_026296677.1	GB40884	.	27.6528	22.8642	29.0472	19.4209	34.2814	34.8284	28.3404	20.2678	34.3787	21.615	22.3342	28.3423	49.9277	39.2553	58.5984	41.918	57.9399	59.4314	49.6848	43.3401	56.8572	44.0371	48.8207	57.6489	1.56989	1660	0.142934	4.55216	5.30979e-06	1.17167e-05	-1.2043	1549.44	0.151319	-1.77241	0.0763273	0.839765	1.49939	1924.83	0.155995	3.74614	0.000179576	0.000346335
100577159	XM_026441781,XM_026441782,XM_026441783	LOC100577159	protein PFC0760c, transcript variant X1	protein_coding	XP_026297566.1;XP_026297567.1;XP_026297568.1	GB48183	.	0.763941	0.465184	0.587174	0.509943	0.843191	0.372878	0.581239	0.490232	0.71254	0.478874	0.98905	0.660702	1.37931	0.798669	1.18454	1.10066	1.4251	0.636283	1.01899	1.0483	1.17843	0.975629	2.16199	1.34388	1.60654	127.198	0.247514	2.76331	0.00572179	0.00917103	-1.40168	127.648	0.276865	-1.75955	0.0784847	0.842394	-1.10165	129.804	0.327346	-0.426647	0.669637	0.716417
100577376	NM_001319268,XM_006567797	LOC100577376	voltage-dependent calcium channel subunit alpha-2/delta-3-like	protein_coding	NP_001306197.1;XP_006567860.1	GB44647	.	17.887	18.6421	14.2489	12.571	18.0873	17.8455	17.5687	13.6222	15.0271	8.85189	20.0028	10.2503	32.2954	32.0064	28.7449	27.1333	30.5697	30.4516	30.8005	29.1293	24.8526	18.0343	43.7245	20.8494	1.79872	2893.93	0.188595	4.49093	7.09127e-06	1.54399e-05	-1.16628	2435.81	0.268532	-0.826381	0.408588	0.997996	1.4087	2886.48	0.242553	2.03817	0.0415324	0.0580891
100577436	XM_026439680	LOC100577436	sperm flagellar protein 2-like	protein_coding	XP_026295465.1	GB56013	.	0.172069	0.275647	0.14457	0.074192	0.166317	0.243501	0.172234	0.155881	0.259732	0.12509	0.207015	0.185767	0.310675	0.473255	0.291649	0.160137	0.281097	0.415513	0.30195	0.333333	0.429558	0.25485	0.452519	0.377854	1.9872	42.1204	0.434988	2.27762	0.0227491	0.0332103	-1.39357	36.8136	0.420642	-1.13823	0.255025	0.997996	1.53074	49.3898	0.347137	1.76943	0.076823	0.102756
100577538	XR_003304372,XR_003304373	LOC100577538	uncharacterized LOC100577538, transcript variant X1	lncRNA	.	.	.	0.18697	0.207174	0.206069	0.059448	0.168259	0.118965	0.136614	0.060118	0.084216	0.065544	0.149671	0.100302	0.33758	0.355695	0.415713	0.128312	0.284379	0.203003	0.239504	0.128554	0.13928	0.133536	0.32717	0.204017	3.27734	16.1015	0.54492	3.14271	0.00167394	0.00288113	-2.17487	12.9445	0.608831	-1.84112	0.0656043	0.804505	-1.10372	15.436	0.572955	-0.248486	0.803759	0.835741
100577600	XM_016913363,XM_026442587	LOC100577600	uncharacterized LOC100577600, transcript variant X2	protein_coding	XP_016768852.2;XP_026298372.1	GB54546	.	0.814471	0.793549	0.770964	0.627946	0.861611	0.861433	0.794017	0.63235	0.927496	0.505516	0.815602	0.604042	1.47055	1.36244	1.5553	1.35536	1.45623	1.46996	1.39202	1.3522	1.53394	1.02991	1.78284	1.22864	1.6019	187.003	0.188678	3.60287	0.000314723	0.000584705	-1.14352	167.568	0.205714	-0.940542	0.346939	0.997996	1.44969	199.627	0.176737	3.03133	0.00243483	0.00410725
100577678	XM_003249152,XM_006557996	LOC100577678	putative uncharacterized protein DDB_G0286901, transcript variant X1	protein_coding	XP_003249200.2;XP_006558059.1	GB51888	.	0.264371	0.24877	0.499189	0.25814	0.481066	0.332728	0.225493	0.144567	0.273693	0.143054	0.10249	0.07385	0.477328	0.42711	1.00704	0.55717	0.813061	0.567769	0.395321	0.309138	0.452648	0.291449	0.224034	0.150212	2.06072	30.6445	0.475788	2.19246	0.0283463	0.0408159	-1.10945	22.951	0.776485	-0.192981	0.846974	0.997996	1.54264	27.9445	0.718473	0.870465	0.384046	0.440899
100577825	XM_006563845	LOC100577825	uncharacterized LOC100577825	protein_coding	XP_006563908.1	GB43915	.	0.485799	0.45018	0.383728	0.223362	0.368512	0.386762	0.526767	0.330183	0.478006	0.218407	0.532305	0.291804	0.877121	0.77291	0.774112	0.482105	0.622832	0.659973	0.923497	0.706056	0.79055	0.44497	1.16358	0.593536	1.94862	25.1654	0.442687	2.17411	0.0296967	0.0426178	-1.46239	22.8374	0.476088	-1.15173	0.249431	0.997996	1.40592	29.8257	0.422697	1.16281	0.244905	0.294903
100577908	XM_026444301,XR_003305838,XR_003305839,XR_003305840	LOC100577908	uncharacterized LOC100577908, transcript variant X1	protein_coding	XP_026300086.1	GB51786	.	0.092969	0.080911	0.006586	0.000547	0.054067	0.058744	0.059492	0.020617	0.0521	0.009647	0.05106	0.051823	0.167857	0.138914	0.013285	0.00118	0.091381	0.100241	0.104298	0.044087	0.086165	0.019654	0.111613	0.105409	7.43564	8.78513	0.867249	3.33751	0.000845315	0.00150096	-2.36182	3.81181	1.18159	-1.04935	0.294017	NA	2.24069	7.85771	0.84375	1.37949	0.167745	0.209342
100578001	XR_001705906	LOC100578001	uncharacterized LOC100578001	lncRNA	.	GB45942	.	0.478718	0.520009	0.619616	0.356106	0.634323	0.37838	0.572523	0.298945	0.354807	0.177734	0.218661	0.445598	0.864337	0.892798	1.24998	0.768619	1.07208	0.645671	1.00371	0.639258	0.586797	0.362105	0.477977	0.906356	2.18982	23.0959	0.47997	2.35601	0.0184726	0.0274248	-1.40972	18.9475	0.607269	-0.815804	0.414612	0.997996	1.24593	22.6541	0.546047	0.580939	0.561282	0.613658
100578019	XR_001706165,XR_001706166,XR_001706167,XR_001706168,XR_001706169,XR_001706170,XR_003306403	LOC100578019	uncharacterized LOC100578019, transcript variant X6	lncRNA	.	GB44715	.	17.8085	12.8143	5.2141	6.65435	18.449	16.1735	7.58022	7.53399	9.13718	7.37139	12.7966	7.67064	32.1536	22.0008	10.5187	14.3628	31.181	27.5986	13.2892	16.1105	15.1115	15.018	27.9725	15.6022	2.11506	490.912	0.150331	7.18879	6.53701e-13	2.41185e-12	-1.14886	368.67	0.297047	-0.673992	0.500316	0.997996	1.4157	435.125	0.35175	1.42578	0.153932	0.193554
100578113	XM_003249034	LOC100578113	protein CUSTOS	protein_coding	XP_003249082.2	.	.	25.9756	19.197	32.6472	15.5555	35.0398	30.8724	30.8088	16.8402	34.8829	24.3443	21.7529	30.8537	46.8996	32.9591	65.8608	33.575	59.2217	52.681	54.0123	36.0108	57.691	49.5975	47.5503	62.7572	1.60164	858.753	0.237131	2.8657	0.00416088	0.00678179	-1.39254	859.783	0.239389	-1.99556	0.045982	0.744377	1.38803	1086.81	0.176525	2.67974	0.00736793	0.0116644
100578191	XM_003250386,XM_006564208	LOC100578191	uncharacterized LOC100578191, transcript variant X2	protein_coding	XP_003250434.2;XP_006564271.2	GB42018	.	26.3497	29.6619	24.6105	16.9588	31.7654	22.971	23.5763	23.1082	24.6023	22.9733	20.7939	21.8837	47.575	50.9262	49.6479	36.6039	53.6875	39.1979	41.3326	49.414	40.6886	46.8045	45.4538	44.5119	1.58936	654.05	0.164469	4.06424	4.81888e-05	9.70448e-05	1.01292	546.176	0.165192	0.112085	0.910756	0.997996	1.29655	567.68	0.12081	3.10142	0.00192596	0.00329081
100578311	XM_006562434,XM_006562435,XM_006562436	LOC100578311	UMP-CMP kinase, transcript variant X2	protein_coding	XP_006562497.2;XP_006562498.1;XP_006562499.1	.	.	58.7136	60.3758	49.3226	43.5274	61.6212	57.6391	53.4472	42.2722	58.3131	51.7801	44.7344	53.1249	106.009	103.659	99.5009	93.9496	104.148	98.3559	93.7006	90.3938	96.4411	105.494	97.786	108.057	1.55736	2182.81	0.126946	5.03444	4.79238e-07	1.15822e-06	1.00483	1853.88	0.15508	0.0448549	0.964223	0.997996	1.47151	2079.81	0.129149	4.31514	1.59502e-05	3.41574e-05
100578380	XM_016914419,XM_026445166	LOC100578380	tRNA (guanine-N(7)-)-methyltransferase, transcript variant X1	protein_coding	XP_016769908.2;XP_026300951.1	GB51030	.	13.2712	10.1856	12.1478	8.58307	14.3892	10.4387	9.95774	7.36315	12.8422	10.396	10.2203	12.3516	23.9614	17.4875	24.5064	18.5257	24.3196	17.8127	17.4573	15.7452	21.2391	21.1802	22.3408	25.1235	1.63308	560.261	0.173819	4.07086	4.68397e-05	9.44016e-05	-1.12185	491.666	0.188264	-0.881126	0.37825	0.997996	1.23925	529.63	0.156486	1.97757	0.0479769	0.0664365
100578474	XR_120113	LOC100578474	uncharacterized LOC100578474	lncRNA	.	.	.	0.392821	0.341604	0.158912	0.370658	0.560858	0.515279	0.360105	0.152023	0.380272	0.283866	0.303146	0.526999	0.709247	0.586497	0.320582	0.80003	0.94792	0.879276	0.631315	0.325083	0.628912	0.578332	0.662653	1.07193	1.81438	51.5102	0.417107	2.06057	0.0393441	0.0555291	-1.14912	43.0193	0.578152	-0.34685	0.728704	0.997996	1.53634	52.8871	0.492789	1.25712	0.20871	0.25528
100578544	XR_003304271	LOC100578544	uncharacterized LOC100578544	lncRNA	.	GB49053	.	0.399327	0.310068	0.122877	0.087079	0.528116	0.171915	0.395927	0.152304	0.181581	0.075113	0.149351	0.2809	0.720994	0.532353	0.247886	0.187951	0.892582	0.293358	0.694116	0.325683	0.300307	0.15303	0.326469	0.571357	4.32905	23.8508	0.509151	4.15211	3.29426e-05	6.75134e-05	-1.59929	12.6723	0.680636	-0.995288	0.319596	0.997996	1.66967	18.9456	0.630448	1.17308	0.240766	0.290529
100578558	XR_001706103,XR_003306260,XR_408311	LOC100578558	uncharacterized LOC100578558, transcript variant X1	lncRNA	.	.	.	0.13864	0.129997	0.153935	0.04988	0.167797	0.099029	0.124589	0.062045	0.089485	0.048202	0.059218	0.074368	0.250318	0.22319	0.310541	0.107662	0.283598	0.168984	0.218423	0.132675	0.147994	0.098203	0.129447	0.151266	2.98951	16.1436	0.53114	2.97456	0.0029341	0.00488087	-1.58345	11.2867	0.673755	-0.984138	0.325048	0.997996	1.38492	15.0757	0.60732	0.773561	0.43919	0.496422
100578716	XM_006566416,XM_016914772,XM_016914773	LOC100578716	protein singed wings 2, transcript variant X1	protein_coding	XP_006566479.2;XP_016770261.2;XP_016770262.2	.	.	9.33934	15.1442	8.24925	5.82816	9.01103	8.97195	6.09346	5.23925	9.39241	3.6248	5.14344	7.00457	16.8624	26.0009	16.6416	12.5795	15.2298	15.3098	10.6827	11.2035	15.5336	7.38495	11.2432	14.2475	2.60327	735.409	0.286177	4.82332	1.41191e-06	3.29063e-06	-1.28049	506.138	0.257586	-1.38475	0.166129	0.974566	1.47723	640.209	0.234608	2.39931	0.0164259	0.0246436
100578773	XM_016911950	LOC100578773	zinc finger CCHC domain-containing protein 10	protein_coding	XP_016767439.1	GB49572	.	10.992	11.7857	10.8028	7.70532	13.019	10.0075	11.5756	9.35131	12.286	7.44552	8.95814	9.28293	19.8463	20.2348	21.793	16.6312	22.0038	17.0769	20.2937	19.9966	20.3192	15.1691	19.5818	18.8817	1.66701	461.934	0.155118	4.75293	2.00494e-06	4.60624e-06	-1.0963	394.896	0.160261	-0.827636	0.407876	0.997996	1.42733	456.718	0.142288	3.60762	0.000309015	0.000580676
100578777	XR_003304810,XR_003304811,XR_003304812,XR_120251	LOC100578777	uncharacterized LOC100578777, transcript variant X4	lncRNA	.	.	.	0.320463	0.662587	0.211467	0.222522	0.367463	0.337038	0.334403	0.092552	0.476147	0.203921	0.170646	0.56481	0.578604	1.13759	0.426605	0.480293	0.621058	0.575123	0.586256	0.197911	0.787476	0.415456	0.37302	1.14884	2.85477	62.3668	0.440293	3.4372	0.000587761	0.00106134	-1.77441	49.05	0.566115	-1.46143	0.143897	0.955168	1.33459	66.3281	0.479762	0.867917	0.38544	0.442302
100578814	XM_006565207,XM_006565208,XM_016915448,XM_016915449,XM_026444291,XM_026444292	LOC100578814	putative fatty acyl-CoA reductase CG5065, transcript variant X5	protein_coding	XP_006565270.3;XP_006565271.2;XP_016770937.2;XP_016770938.2;XP_026300076.1;XP_026300077.1	GB49323	.	0.551502	0.608191	0.381428	0.18192	0.789153	0.769155	0.393344	0.208962	0.345966	0.194001	0.583857	0.246897	0.995749	1.0442	0.769474	0.392655	1.33377	1.31249	0.689589	0.44684	0.572176	0.395245	1.27627	0.502194	3.05801	38.7143	0.381838	4.22324	2.40817e-05	5.00084e-05	-1.78977	28.9712	0.432157	-1.94322	0.0519895	0.75544	1.4312	41.2546	0.416808	1.24093	0.214633	0.261996
100578921	XM_003249455	LOC100578921	uncharacterized LOC100578921	protein_coding	XP_003249503.1	GB51304	.	46.1796	69.6142	42.819	47.6103	75.3646	46.3188	47.1242	44.7984	45.0582	38.8836	38.507	47.6319	83.3783	119.52	86.3808	102.762	127.376	79.0387	82.6155	95.7958	74.5196	79.2192	84.1733	96.8845	1.66071	2113.05	0.209577	3.49182	0.000479736	0.000874379	1.09966	1650.04	0.167641	0.81753	0.413625	0.997996	1.31515	1655.56	0.139182	2.83963	0.00451661	0.00736732
100579007	XM_006567789	LOC100579007	tetratricopeptide repeat protein 25	protein_coding	XP_006567852.3	GB44479	.	0.571079	0.754779	0.41033	0.335413	0.669542	0.633563	0.859751	0.513281	0.604174	0.48449	0.928937	0.421829	1.0311	1.29587	0.827779	0.723956	1.13161	1.08112	1.50727	1.09759	0.999214	0.98707	2.03058	0.858009	1.71679	107.362	0.269246	2.89592	0.00378054	0.00620892	-1.22467	95.7993	0.39949	-0.731905	0.464226	0.997996	1.45517	118.486	0.388289	1.39378	0.163384	0.204592
100629078	NR_039454,rna-Mir3759	Mir3759	microRNA 3759	miRNA	.	.	.	46.7572	30.2981	32.4479	24.7671	39.6734	38.791	34.3127	29.1358	25.1205	27.4314	36.708	33.2927	84.4213	52.0185	65.4587	53.4573	67.053	66.1932	60.1551	62.3034	41.5456	55.887	80.2408	67.7181	1.66108	137.968	0.223043	3.28241	0.00102924	0.00181104	-1.19152	123.564	0.205455	-1.23043	0.218535	0.997996	1.16652	132.679	0.260005	0.854634	0.392754	0.450045
102653663	XM_026445510	LOC102653663	uncharacterized LOC102653663	protein_coding	XP_026301295.1	.	.	0.26036	0.351457	0.454294	0.185087	0.551493	0.229836	0.407136	0.128682	0.227448	0.291812	0.465077	0.142291	0.470086	0.603413	0.91647	0.399492	0.932092	0.392194	0.713768	0.27517	0.376165	0.594521	1.01662	0.289423	2.14157	29.7948	0.489609	2.24397	0.0248341	0.036101	-1.56281	26.5166	0.588307	-1.0949	0.27356	0.997996	1.01283	29.7802	0.553604	0.0332247	0.973495	0.978651
102653770	XR_409490	LOC102653770	uncharacterized LOC102653770	lncRNA	.	.	.	0.391272	0.224555	0.073664	0.108516	0.805434	0.272489	0.607352	0.274556	0.223379	0.11204	0.274935	0.207407	0.70645	0.385536	0.148607	0.23422	1.36128	0.464978	1.06478	0.587105	0.369435	0.228264	0.600986	0.42187	3.09231	18.1429	0.680041	2.39498	0.0166212	0.0248705	-1.02023	9.7824	0.802858	-0.0359838	0.971295	NA	2.39001	15.303	0.726515	1.7302	0.0835943	0.111079
102653920	XM_006561918	LOC102653920	uncharacterized LOC102653920	protein_coding	XP_006561981.1	.	.	0.85541	0.688116	0.451125	0.471885	0.721883	0.719148	0.732055	0.498634	0.708567	0.540304	0.956484	0.704199	1.54446	1.18142	0.910075	1.01852	1.22007	1.22716	1.2834	1.06627	1.17186	1.10078	2.0908	1.43236	1.70755	104.691	0.226128	3.41368	0.00064092	0.00115249	-1.29666	96.7095	0.343604	-1.09078	0.275372	0.997996	1.25048	112.111	0.331644	0.972363	0.33087	0.386165
102653954	XM_016911157,XR_409250,XR_409251	LOC102653954	uncharacterized LOC102653954, transcript variant X1	protein_coding	XP_016766646.1	.	.	3.16012	3.04963	3.2331	3.5544	3.39345	2.32956	1.74296	2.30116	2.6742	1.80856	5.46672	2.50965	5.70568	5.23588	6.52228	7.67182	5.73536	3.97518	3.05566	4.92076	4.42273	3.68465	11.9498	5.10468	1.50049	122.334	0.293136	1.99713	0.0458109	0.0639137	-1.39668	127.678	0.379304	-1.27075	0.203819	0.989575	-1.26255	121.791	0.35896	-0.936992	0.348763	0.405032
102653958	XM_026444284,XM_026444285,XM_026444286	LOC102653958	uncharacterized LOC102653958, transcript variant X1	protein_coding	XP_026300069.1;XP_026300070.1;XP_026300071.1	.	.	0.768084	0.710878	0.565492	0.103808	0.616203	0.750857	0.531537	0.277743	0.599076	0.28627	0.566095	0.16557	1.38679	1.2205	1.14079	0.22406	1.04146	1.28127	0.93186	0.593919	0.990782	0.58323	1.23744	0.336774	3.45096	35.7238	0.455555	3.92268	8.75697e-05	0.000172155	-1.76098	23.9906	0.632509	-1.2907	0.196808	0.988548	1.759	38.6651	0.492158	1.65547	0.0978295	0.128277
102653975	XR_001702228,XR_001702229,XR_003306556	LOC102653975	uncharacterized LOC102653975, transcript variant X3	lncRNA	.	.	.	0.945466	1.04202	0.992318	0.830586	0.908292	0.964876	1.04396	0.442848	0.937249	0.283884	0.778447	0.79086	1.70706	1.78904	2.00185	1.79274	1.53513	1.64647	1.8302	0.946975	1.55007	0.578369	1.70162	1.60863	1.78006	89.8924	0.334406	2.48777	0.0128547	0.0195566	-1.49297	87.6031	0.360386	-1.60434	0.10864	0.907423	1.13836	102.323	0.257747	0.725373	0.468223	0.525041
102654054	XR_003304703,XR_410062	LOC102654054	uncharacterized LOC102654054, transcript variant X2	lncRNA	.	.	.	9.60439	9.94489	11.4123	7.70851	19.0262	10.9582	10.2931	7.66854	13.2559	8.80317	9.38199	5.88351	17.3409	17.0743	23.0226	16.6381	32.1566	18.6992	18.0452	16.3982	21.9232	17.9351	20.5083	11.9672	1.72141	179.369	0.267829	2.92573	0.0034365	0.00567548	-1.00966	144.144	0.263519	-0.0526383	0.95802	0.997996	1.479	163.73	0.261361	2.16033	0.0307472	0.0440306
102654312	XM_006558670	LOC102654312	KRR1 small subunit processome component homolog	protein_coding	XP_006558733.1	.	.	14.4856	11.5601	10.6803	9.11674	13.4965	10.4166	10.8191	10.3182	12.9942	9.98068	11.3076	11.3722	26.1541	19.8475	21.5459	19.6776	22.8107	17.7749	18.9674	22.0643	21.4904	20.334	24.7175	23.1313	1.53271	1215.33	0.119385	5.16048	2.46321e-07	6.09868e-07	-1.05099	1070.82	0.11991	-0.598367	0.549595	0.997996	1.25273	1126.08	0.130977	2.48195	0.0130666	0.0199163
102654340	XR_408344	LOC102654340	uncharacterized LOC102654340	lncRNA	.	.	.	0.20211	0.236296	0.081439	0.076172	0.198392	0.18608	0.23044	0.133438	0.123703	0.115793	0.119782	0.108158	0.364914	0.405695	0.16429	0.164409	0.335307	0.317528	0.403994	0.28534	0.204587	0.235909	0.261833	0.219995	2.23624	14.0062	0.566445	2.04976	0.0403879	0.0568935	1.10549	8.99133	0.677794	0.213458	0.83097	NA	2.07924	12.0058	0.639103	1.65241	0.0984514	0.128929
102654379	XM_006570255,XM_026440651	LOC102654379	essential MCU regulator, mitochondrial, transcript variant X1	protein_coding	XP_006570318.1;XP_026296436.1	.	.	10.4453	5.70679	8.73448	5.9957	10.1946	8.65128	9.38078	5.7949	9.5148	6.92326	7.14067	6.18883	18.8591	9.79793	17.6205	12.9411	17.2302	14.7626	16.4458	12.3917	15.7361	14.105	15.609	12.5882	1.59546	473.693	0.235606	2.86061	0.0042283	0.00688733	-1.09473	415.654	0.171847	-0.759855	0.447341	0.997996	1.48535	492.054	0.152808	3.73541	0.000187409	0.000360767
102654454	XR_001704122	LOC102654454	uncharacterized LOC102654454	lncRNA	.	.	.	0.300853	0.502559	0.112126	0.145559	0.49816	0.416451	0.343019	0.135232	0.361247	0.118145	0.193294	0.111985	0.543198	0.862839	0.226198	0.314175	0.841952	0.710635	0.60136	0.289176	0.597448	0.240701	0.422525	0.227779	3.41125	7.93654	0.768716	2.30293	0.0212825	0.0312638	1.03956	3.87827	1.00501	0.0557007	0.95558	NA	3.00951	6.92023	0.824541	1.92778	0.053883	0.0739405
102654534	XM_006560040	LOC102654534	histidine-rich glycoprotein-like	protein_coding	XP_006560103.1	.	.	0.167674	0.05866	0.048944	0.047742	0.211794	0.051336	0.085673	0.035928	0.153866	0.031494	0.192201	0.078264	0.30274	0.100713	0.098737	0.103046	0.357959	0.087601	0.150197	0.076828	0.254472	0.064163	0.420137	0.159191	4.04198	14.5065	0.695929	2.8955	0.00378559	0.00621622	-2.42123	10.7712	0.793447	-1.60785	0.107868	NA	1.10871	14.6729	0.73597	0.202293	0.839687	0.867457
102654654	XR_001703942	LOC102654654	uncharacterized LOC102654654	lncRNA	.	.	.	0.046622	0.079649	0.125696	0.043129	0.066487	0.0613	0.040373	0.029052	0.135609	0.03787	0.057815	0.035158	0.084178	0.136749	0.253572	0.093089	0.112372	0.104602	0.070779	0.062125	0.224277	0.077154	0.12638	0.071513	2.00958	19.5106	0.507324	1.98472	0.0471759	0.0656672	-1.78649	19.6209	0.614579	-1.36211	0.173162	0.975786	1.32143	26.5897	0.645494	0.62293	0.53333	0.587494
102654676	XM_026445063	LOC102654676	neurofilament heavy polypeptide	protein_coding	XP_026300848.1	.	.	0.37171	0.413289	0.557288	0.106543	0.406199	0.323532	0.30008	0.134123	0.375743	0.277037	0.196462	0.175155	0.67113	0.709572	1.12424	0.229962	0.686527	0.552078	0.526083	0.286805	0.621422	0.564418	0.429451	0.356269	2.64814	48.5968	0.41567	3.38003	0.000724775	0.00129539	-1.64889	38.3069	0.596052	-1.21046	0.226101	0.997996	1.33056	50.7036	0.480965	0.856681	0.391621	0.448896
102654691	XM_006561566	LOC102654691	eukaryotic translation initiation factor eIF1	protein_coding	XP_006561629.1	.	.	514.875	509.683	505.575	359.993	563.447	511.447	560.925	369.92	554.94	430.611	443.867	467.11	929.618	875.07	1019.92	777.009	952.295	872.737	983.382	791.029	917.788	877.3	970.259	950.112	1.56317	27607.5	0.104947	6.14089	8.20605e-10	2.45635e-09	-1.12927	24961.1	0.116245	-1.50875	0.131364	0.94424	1.40859	29034.5	0.0913342	5.41144	6.25192e-08	1.66879e-07
102654895	XR_003305929,XR_407597	LOC102654895	uncharacterized LOC102654895, transcript variant X2	lncRNA	.	.	.	3.32826	2.12815	2.7551	1.878	1.89765	1.78206	2.93848	1.55765	2.12348	1.36903	1.6071	2.10051	6.00924	3.6538	5.55799	4.05347	3.20726	3.04093	5.15157	3.33084	3.51192	2.78918	3.513	4.27249	1.69442	73.8068	0.337125	2.2567	0.024027	0.0349622	-1.23702	66.3718	0.323215	-0.949443	0.342396	0.997996	1.2769	76.0742	0.330945	1.06558	0.286614	0.34001
102655047	XM_016913876	LOC102655047	zinc finger protein 676	protein_coding	XP_016769365.2	.	.	4.46346	3.54395	3.87265	3.07652	4.87783	4.01635	4.1644	3.1025	3.93676	2.74264	4.49585	3.75834	8.05887	6.08457	7.81249	6.64037	8.24414	6.85354	7.30079	6.63431	6.51081	5.5877	9.82758	7.64455	1.6382	264.348	0.173234	4.11067	3.94511e-05	8.01676e-05	-1.25519	245.964	0.174554	-1.87855	0.0603063	0.789774	1.22419	277.532	0.166905	1.74846	0.0803843	0.107048
102655073	XM_006570800	LOC102655073	histone H4	protein_coding	XP_006570863.1	.	.	6.30862	5.50218	5.24903	4.64434	7.88349	5.60122	6.71512	4.63951	3.2935	5.45081	5.4589	4.27069	11.3904	9.44663	10.5891	10.0244	13.3241	9.55796	11.7726	9.92102	5.44696	11.1051	11.9327	8.68667	1.51788	125.615	0.21794	2.76249	0.00573617	0.00919265	1.06483	105.336	0.225652	0.401635	0.687952	0.997996	1.28731	106.431	0.332488	1.09585	0.273146	0.325417
102655080	XR_003305116	LOC102655080	uncharacterized LOC102655080	lncRNA	.	.	.	0.45788	0.388713	0.075534	0.118617	0.350549	0.442427	0.151886	0.067092	0.634322	0.046573	0.302997	0.256905	0.826713	0.667377	0.152378	0.256022	0.592472	0.75496	0.266278	0.143467	1.04907	0.094884	0.662329	0.52255	5.46402	14.6949	0.638061	3.8397	0.000123184	0.000238583	-2.43982	8.57424	0.873082	-1.47383	0.140527	NA	2.27258	18.0158	0.740078	1.60028	0.109536	0.142039
102655126	XM_026445447,XM_026445448,XM_026445449,XM_026445450,XR_003306146	LOC102655126	uncharacterized LOC102655126, transcript variant X3	protein_coding	XP_026301232.1;XP_026301233.1;XP_026301234.1;XP_026301235.1	.	.	1.42289	1.52314	2.52738	1.20642	2.01924	2.17903	2.29246	0.959812	1.26669	1.19716	1.47085	1.41197	2.56905	2.61507	5.0986	2.60393	3.41277	3.71831	4.01901	2.05244	2.09491	2.43901	3.21515	2.87197	1.61768	59.5342	0.296762	2.33832	0.0193707	0.0286387	-1.55331	63.1244	0.362237	-1.75395	0.0794397	0.844047	1.26045	79.0258	0.393608	0.848394	0.396219	0.453562
102655152	XR_001702322,XR_001702324	LOC102655152	uncharacterized LOC102655152, transcript variant X2	lncRNA	.	.	.	0.223322	0.219387	0.305664	0.056239	0.138179	0.178528	0.211709	0.060394	0.168565	0.09233	0.101482	0.255671	0.403213	0.376664	0.616631	0.121386	0.23354	0.304642	0.371155	0.129145	0.278782	0.188109	0.221832	0.52004	2.86759	12.8113	0.63055	2.41033	0.0159379	0.0239057	-2.38946	12.1215	0.735399	-1.70885	0.0874787	0.872563	1.12685	16.5526	0.636207	0.270823	0.786527	0.820717
102655173	XR_003304448	LOC102655173	uncharacterized LOC102655173	lncRNA	.	.	.	1.69934	0.815282	1.49627	1.19475	1.45923	1.14505	0.993461	0.474094	0.964201	0.684106	1.30675	0.900213	3.06819	1.39975	3.01851	2.57876	2.46629	1.95392	1.74168	1.01379	1.59465	1.39376	2.85646	1.83105	1.87904	74.1294	0.43432	2.09522	0.0361518	0.0512899	-1.42458	67.851	0.426452	-1.19717	0.231241	0.997996	1.03377	73.9	0.294779	0.162555	0.870869	0.894083
102655188	XM_016913877	LOC102655188	zinc finger protein 2 homolog	protein_coding	XP_016769366.2	.	.	5.99971	5.84484	4.88354	4.71401	5.70309	6.59125	7.04568	4.57824	6.12031	3.68149	6.58959	5.13235	10.8326	10.0349	9.8518	10.1747	9.63894	11.2474	12.3521	9.79	10.1221	7.50045	14.4043	10.4393	1.54431	206.925	0.195011	3.215	0.00130444	0.00227549	-1.18012	193.038	0.226765	-1.05366	0.292037	0.997996	1.46062	234.415	0.20779	2.63047	0.00852665	0.0133716
102655307	XR_003305365	LOC102655307	uncharacterized LOC102655307	lncRNA	.	.	.	1.10618	1.22242	0.727538	0.616763	1.75138	0.885337	0.577612	0.683515	1.0286	0.516272	0.53234	0.900559	1.99724	2.09876	1.4677	1.33122	2.96006	1.51075	1.01264	1.46161	1.70116	1.05182	1.16366	1.83176	2.53225	16.9599	0.524445	2.55588	0.0105918	0.0163208	-1.13035	11.1651	0.621444	-0.284455	0.776062	0.997996	1.38397	12.8145	0.606497	0.772977	0.439536	0.496649
102655356	XM_006570668	LOC102655356	thyrotropin-releasing hormone receptor	protein_coding	XP_006570731.1	.	.	0.526743	0.552583	0.408413	0.370193	0.581915	0.692242	0.463331	0.418993	0.422938	0.283247	0.489966	0.397578	0.951046	0.948724	0.823911	0.799026	0.983508	1.18125	0.812284	0.895965	0.699476	0.57707	1.07103	0.808683	1.76491	51.0394	0.317127	2.58443	0.00975409	0.0150998	-1.11326	42.4856	0.345458	-0.448069	0.654103	0.997996	1.50805	51.1412	0.356285	1.66352	0.0962079	0.126375
102655438	XR_411686	LOC102655438	uncharacterized LOC102655438	lncRNA	.	.	.	0.667984	0.488299	0.455103	0.40597	0.922223	0.398157	0.705864	0.212554	0.348725	0.157672	0.231188	0.280277	1.20606	0.838355	0.918101	0.876246	1.55867	0.679418	1.23748	0.454522	0.576739	0.321232	0.505359	0.570089	2.97667	45.4508	0.463484	3.39537	0.000685353	0.00122705	-1.13138	26.4788	0.554917	-0.320909	0.74828	0.997996	1.84712	36.4738	0.476745	1.85692	0.0633225	0.0859454
102655600	XR_407617	LOC102655600	uncharacterized LOC102655600	lncRNA	.	.	.	0.552723	0.433911	0.403349	0.386189	0.561614	0.43469	0.468947	0.24747	0.434557	0.20024	0.417293	0.223822	0.997954	0.744978	0.813694	0.83355	0.949198	0.741758	0.82213	0.529185	0.718692	0.407956	0.912169	0.455259	2.08813	52.0732	0.364927	2.91074	0.00360571	0.00593595	-1.14685	39.3727	0.441881	-0.44736	0.654615	0.997996	1.57357	49.3922	0.348385	1.87735	0.0604698	0.0823225
102655779	XR_001702684,XR_001702685,XR_001702687,XR_001702688	LOC102655779	uncharacterized LOC102655779, transcript variant X2	lncRNA	.	.	.	9.4135	9.55727	8.04969	7.98583	10.7658	11.1253	9.54287	8.18681	11.0364	9.7172	12.7855	11.0469	16.9963	16.4088	16.239	17.2366	18.1955	18.9842	16.73	17.5065	18.2526	19.7972	27.948	22.4697	1.52591	526.232	0.144111	4.23053	2.33146e-05	4.84934e-05	-1.1004	476.752	0.190473	-0.724639	0.468673	0.997996	1.37061	539.795	0.18919	2.40404	0.016215	0.0243519
102655805	XR_407947	LOC102655805	uncharacterized LOC102655805	lncRNA	.	.	.	0.386075	0.219497	0.243773	0.064757	0.511928	0.467249	0.334729	0.064085	0.204415	0.087361	0.22269	0.166376	0.697067	0.376852	0.491775	0.139772	0.865222	0.797317	0.586827	0.137037	0.338072	0.177984	0.486783	0.338412	4.97281	11.6807	0.704256	3.28582	0.00101684	0.00179044	-2.3564	7.13186	0.769697	-1.60659	0.108145	NA	1.90815	13.273	0.62424	1.4933	0.13536	0.172173
102655821	XR_001702760,XR_001702762,XR_003304576	LOC102655821	uncharacterized LOC102655821, transcript variant X2	lncRNA	.	.	.	0.210992	0.16347	0.116963	0.059424	0.209673	0.247153	0.078159	0.082075	0.218018	0.152911	0.191732	0.142891	0.38095	0.280661	0.235956	0.128261	0.354374	0.421746	0.137024	0.175507	0.360568	0.311532	0.419111	0.290643	2.20193	29.2345	0.468203	2.43221	0.0150071	0.0225916	-1.41631	24.0525	0.52745	-0.952002	0.341096	0.997996	1.43816	31.3105	0.522312	1.00366	0.315541	0.370032
102656008	XM_006566105	LOC102656008	nuclear receptor subfamily 2 group E member 1	protein_coding	XP_006566168.2	.	.	0.618633	0.718897	0.932026	0.470514	0.599426	0.460295	0.863178	0.358758	0.401895	0.469593	0.583429	0.480572	1.11696	1.23427	1.88022	1.01556	1.0131	0.785451	1.51327	0.76716	0.664673	0.95672	1.27533	0.977494	1.69447	46.3676	0.33393	2.27842	0.0227016	0.0331488	-1.3927	44.6988	0.38344	-1.2463	0.212655	0.997877	1.07551	49.2054	0.442284	0.237452	0.812306	0.843354
102656066	XR_001704801,XR_001704803	LOC102656066	uncharacterized LOC102656066, transcript variant X1	lncRNA	.	.	.	0.284764	0.914813	0.679354	0.181806	0.615096	0.67105	0.376731	0.352322	1.30652	0.216327	0.142094	0.60811	0.514148	1.57063	1.37049	0.392411	1.03959	1.14508	0.660463	0.753396	2.16079	0.440732	0.310605	1.23691	2.69921	32.9148	0.559449	2.56062	0.0104486	0.0161073	-1.72249	26.3377	0.654047	-1.19945	0.230353	0.997996	1.98142	45.0755	0.643113	1.534	0.125029	0.160237
102656070	XM_006557673	LOC102656070	uncharacterized LOC102656070	protein_coding	XP_006557736.1	.	.	4.91398	4.03436	3.67415	2.92729	5.69707	4.09265	4.24344	3.13083	4.71307	3.50934	4.19297	2.83401	8.8723	6.92656	7.41205	6.31827	9.62876	6.98373	7.43935	6.69489	7.79472	7.14973	9.1655	5.76445	1.74038	1839.08	0.135271	5.90964	3.42862e-09	9.81084e-09	-1.03174	1483.93	0.166538	-0.270665	0.786649	0.997996	1.49529	1715.76	0.162854	3.56409	0.000365115	0.000680889
102656265	XR_410965	LOC102656265	uncharacterized LOC102656265	lncRNA	.	.	.	2.48494	2.28954	1.85941	1.59662	2.30621	2.09967	1.35169	1.51104	1.70359	1.43128	2.18488	1.55313	4.48661	3.93088	3.75108	3.44614	3.89778	3.5829	2.36971	3.23116	2.81749	2.916	4.77598	3.1591	1.77178	98.5346	0.227135	3.63308	0.000280062	0.000524329	-1.13214	82.4748	0.257284	-0.695951	0.486459	0.997996	1.13346	85.1388	0.29312	0.616568	0.53752	0.591201
102656287	XM_006570233	LOC102656287	transmembrane protein 216	protein_coding	XP_006570296.1	.	.	14.5721	13.9138	12.6634	9.34531	26.4996	14.5566	13.5775	10.2758	12.5266	10.1722	11.1264	10.0813	26.3103	23.8885	25.5465	20.1709	44.7876	24.8395	23.8033	21.9734	20.7171	20.7243	24.3214	20.5056	2.08594	464.439	0.241716	4.38821	1.14289e-05	2.44412e-05	-1.05055	335.746	0.143251	-0.496674	0.619419	0.997996	1.47645	388.115	0.158057	3.55652	0.000375797	0.000700031
102656332	XR_408619	LOC102656332	uncharacterized LOC102656332	lncRNA	.	.	.	2.19173	2.15459	2.23659	1.29958	1.69119	1.42679	1.27972	0.853502	3.31875	0.772729	1.20689	1.51677	3.95723	3.69919	4.51199	2.80502	2.85832	2.43468	2.24353	1.82511	5.48873	1.57431	2.63817	3.08515	2.33894	76.5294	0.331193	3.70133	0.000214475	0.000405955	-1.55089	63.4848	0.378762	-1.67148	0.0946274	0.89287	1.46904	86.5956	0.428189	1.29586	0.195022	0.240017
102656359	XR_001704742	LOC102656359	uncharacterized LOC102656359	lncRNA	.	.	.	1.52608	1.69724	1.79838	0.657045	2.95245	2.43222	1.76983	1.98907	2.94923	0.643948	1.23678	2.61	2.75536	2.91397	3.62797	1.41817	4.99002	4.15036	3.10276	4.25338	4.87758	1.31194	2.70351	5.3088	2.12216	81.2836	0.485755	2.23474	0.0254342	0.0368852	-1.60179	73.5972	0.529212	-1.28433	0.199025	0.988548	1.53892	104.458	0.354673	1.75349	0.0795177	0.106003
102656395	XM_006561956	LOC102656395	heat shock transcription factor, Y-linked-like	protein_coding	XP_006562019.2	.	.	0.947906	1.21399	0.533594	0.726484	0.70889	0.855688	0.842749	0.497479	0.70068	0.460676	0.692362	0.646381	1.71147	2.08428	1.07644	1.56804	1.19811	1.46015	1.47746	1.0638	1.15882	0.938554	1.51345	1.31475	1.95136	51.4377	0.397163	2.42842	0.0151646	0.0228154	-1.01788	38.3486	0.38977	-0.0656043	0.947693	0.997996	1.57833	45.3549	0.339999	1.93648	0.0528088	0.0725436
102656397	XM_016916739,XM_026445396	LOC102656397	MORN repeat-containing protein 5, transcript variant X1	protein_coding	XP_016772228.1;XP_026301181.1	.	.	0.652388	0.638401	0.215755	0.26025	0.548529	0.41953	0.375657	0.481684	0.347736	0.295196	0.42474	0.199848	1.1779	1.09607	0.435253	0.561723	0.927082	0.715888	0.65858	1.03002	0.575104	0.601416	0.928448	0.406496	2.0364	25.8112	0.447184	2.29441	0.0217672	0.0319259	1.3117	16.2964	0.588241	0.665442	0.505768	0.997996	1.58591	16.6739	0.560152	1.18773	0.234941	0.284031
102656570	XM_006565450	LOC102656570	glucose dehydrogenase [FAD, quinone]	protein_coding	XP_006565513.1	.	.	92.9828	73.8527	46.9529	35.1398	54.8562	137.922	85.9195	19.7923	72.6905	10.0541	72.9344	5.60789	167.883	126.797	94.7203	75.8458	92.7139	235.352	150.629	42.3234	120.219	20.4836	159.429	11.4066	3.87653	5427.9	0.560192	3.48946	0.000484004	0.000881225	-1.73753	3314.02	1.00017	-0.796898	0.42551	0.997996	2.942	7610.17	0.931765	1.6708	0.0947607	0.124697
102656586	XR_411694	LOC102656586	uncharacterized LOC102656586	lncRNA	.	.	.	2.15803	2.10144	1.35414	0.972292	2.53373	2.09345	1.92958	1.57654	2.12695	1.03091	1.90866	1.8366	3.89637	3.60794	2.73177	2.0986	4.28232	3.57228	3.38282	3.37124	3.51766	2.10032	4.17219	3.73568	2.16961	106.808	0.26464	4.22247	2.41635e-05	5.0158e-05	-1.32531	85.3191	0.318554	-1.27554	0.202118	0.989557	1.47658	109.651	0.253612	2.21702	0.0266219	0.0385618
102656697	XR_003305041	LOC102656697	uncharacterized LOC102656697	lncRNA	.	.	.	0.85661	0.775366	0.587439	0.429658	1.02915	0.842856	0.699636	0.682299	0.530134	0.681708	0.786774	0.836596	1.54663	1.33122	1.18507	0.927374	1.73939	1.43826	1.22656	1.45901	0.876762	1.38887	1.71983	1.70166	1.69152	140.5	0.241878	3.13513	0.0017178	0.0029517	-1.14905	122.212	0.293145	-0.683775	0.494117	0.997996	1.15125	128.091	0.298994	0.679608	0.496753	0.552233
102656788	XR_410109	LOC102656788	uncharacterized LOC102656788	lncRNA	.	.	.	1.39575	1.20551	1.23016	0.880974	1.07546	1.32509	1.26031	0.864627	0.967855	0.608626	0.977729	0.60102	2.52006	2.06973	2.48166	1.90149	1.81767	2.26114	2.20949	1.8489	1.60069	1.23998	2.13724	1.22249	1.773	55.5948	0.324876	2.54309	0.0109877	0.0168779	-1.09225	45.4633	0.38978	-0.326596	0.743974	0.997996	1.56502	55.5627	0.363709	1.77664	0.0756283	0.101276
102656909	XR_411550	LOC102656909	uncharacterized LOC102656909	lncRNA	.	.	.	0.206903	0.114208	0.0785	0.057835	0.134109	0.17049	0.210711	0.031215	0.092049	0.068012	0.060152	0.095034	0.373569	0.196082	0.158363	0.124832	0.226661	0.290925	0.369406	0.066749	0.152236	0.138563	0.131487	0.193302	2.91044	10.0947	0.700929	2.19885	0.0278885	0.0402072	-1.26722	6.35486	0.810059	-0.421775	0.673189	NA	2.39679	10.968	0.698225	1.80616	0.0708936	0.0954309
107963976	XR_003305013,XR_003305014,XR_003305015,XR_408063	LOC107963976	uncharacterized LOC107963976, transcript variant X2	lncRNA	.	.	.	0.452552	0.341357	0.297775	0.206317	0.437244	0.433418	0.469049	0.301912	0.248261	0.355624	0.468727	0.248734	0.817093	0.586073	0.600715	0.445315	0.738996	0.739588	0.822309	0.645603	0.410587	0.724527	1.0246	0.50593	1.61619	102.933	0.26542	2.60945	0.00906892	0.0141068	-1.06984	88.6272	0.350993	-0.277481	0.781411	0.997996	1.40149	100.584	0.376229	1.29432	0.195556	0.240587
107963988	XR_003304717	LOC107963988	uncharacterized LOC107963988	lncRNA	.	.	.	1.65495	1.48758	0.957648	0.851355	1.25116	1.73996	1.14805	0.872011	0.87158	1.31574	1.28774	0.37607	2.98806	2.55402	1.93191	1.83756	2.11462	2.96908	2.01269	1.86469	1.44146	2.6806	2.8149	0.764936	1.65828	117.487	0.274272	2.66046	0.00780337	0.0122359	1.25842	86.268	0.442779	0.748945	0.453891	0.997996	1.77848	97.0892	0.46723	1.7778	0.0754367	0.101072
107964103	XR_001702281	LOC107964103	uncharacterized LOC107964103	lncRNA	.	.	.	0.370676	0.388294	0.366327	0.239387	0.452041	0.434426	0.269006	0.292952	0.318791	0.285557	0.267025	0.215637	0.669263	0.666659	0.739009	0.516694	0.764006	0.741308	0.471605	0.626443	0.527233	0.581777	0.583696	0.43861	1.68976	78.1432	0.24887	3.041	0.00235793	0.00397427	1.04464	61.7503	0.305129	0.206487	0.83641	0.997996	1.47955	68.188	0.33662	1.67893	0.0931648	0.122675
107964221	XR_001702581	LOC107964221	uncharacterized LOC107964221	lncRNA	.	.	.	4.48978	4.23208	4.81617	2.6065	4.1174	4.35597	4.64785	3.39255	4.91323	3.12549	5.08752	3.20742	8.1064	7.26602	9.71588	5.62588	6.95892	7.43306	8.14835	7.25455	8.12575	6.3677	11.1209	6.52396	1.60867	479.963	0.153442	4.46987	7.82669e-06	1.6973e-05	-1.32294	464.667	0.204506	-1.97425	0.0483537	0.744377	1.30413	556.545	0.191716	1.99823	0.0456922	0.0634943
107964222	XR_001702582	LOC107964222	uncharacterized LOC107964222	lncRNA	.	.	.	1.49219	1.37505	2.53887	1.02512	2.7695	1.41798	1.40959	1.0494	1.55109	1.28223	1.24398	0.959549	2.69418	2.36082	5.12179	2.21262	4.68081	2.41965	2.47121	2.24401	2.56527	2.61234	2.71925	1.95174	1.85726	31.7053	0.431046	2.07211	0.0382551	0.0541328	-1.28184	27.4851	0.499247	-0.717516	0.473056	0.997996	1.12317	29.8844	0.477097	0.351253	0.725398	0.767082
107964225	XR_001702597	LOC107964225	uncharacterized LOC107964225	lncRNA	.	.	.	3.65959	2.73277	4.32755	2.31363	3.65416	2.77892	4.14056	2.74409	4.91894	2.30357	2.90277	3.1649	6.60748	4.69186	8.73018	4.99375	6.17599	4.74198	7.25899	5.86791	8.13519	4.69315	6.34522	6.43748	1.54591	51.6053	0.302922	2.07464	0.0380202	0.053815	-1.30445	50.6379	0.317743	-1.20678	0.227517	0.997996	1.38446	62.2772	0.334394	1.4035	0.160467	0.201232
107964341	XR_001702809,XR_003306472	LOC107964341	uncharacterized LOC107964341, transcript variant X1	lncRNA	.	.	.	0.84954	0.689976	0.631293	0.589696	0.852521	0.825663	0.900517	0.520355	0.76552	0.452795	0.610315	0.820734	1.53386	1.18461	1.27354	1.2728	1.44087	1.40892	1.57873	1.11271	1.26605	0.922497	1.3341	1.66939	1.72714	96.2769	0.241527	3.26418	0.0010978	0.00192773	-1.22283	85.4473	0.287193	-1.01054	0.312236	0.997996	1.48397	106.167	0.257541	2.21116	0.0270244	0.03909
107964593	XR_001703380,XR_003305083,XR_003305084	LOC107964593	uncharacterized LOC107964593, transcript variant X3	lncRNA	.	.	.	0.408351	0.294222	0.197076	0.205819	1.27486	0.558629	0.50141	0.2394	0.366142	0.21771	0.583955	0.104522	0.737288	0.505147	0.39757	0.44424	2.15468	0.953249	0.879042	0.511927	0.605544	0.44355	1.27648	0.2126	3.30217	36.646	0.581489	2.96379	0.00303873	0.00504274	-1.21474	20.6083	0.69013	-0.406657	0.68426	0.997996	1.85469	29.5909	0.64055	1.39126	0.164145	0.205395
107964757	XR_003304996	LOC107964757	uncharacterized LOC107964757	lncRNA	.	.	.	1.84416	1.71791	2.58672	1.57666	3.41318	3.31064	3.1205	1.60334	2.37144	1.63091	2.34109	2.45309	3.32967	2.94947	5.21832	3.40306	5.7687	5.64931	5.47068	3.42854	3.92201	3.32272	5.11743	4.98964	1.6263	56.344	0.351952	1.99344	0.0462131	0.0644053	-1.41039	56.3643	0.278826	-1.77922	0.0752041	0.839765	1.46937	74.1692	0.282533	1.96507	0.0494058	0.0682595
107964821	XR_001703881	LOC107964821	uncharacterized LOC107964821	lncRNA	.	.	.	0.457147	0.584253	0.310492	0.301799	0.743411	0.444242	0.452887	0.339195	0.381021	0.138503	0.443083	0.379275	0.825389	1.0031	0.626371	0.651404	1.25646	0.758058	0.793976	0.725326	0.630152	0.282177	0.968546	0.771454	2.5875	18.2961	0.559349	2.45207	0.0142039	0.0214764	-1.35323	13.1147	0.625401	-0.697799	0.485303	0.997996	1.38418	16.3713	0.521856	0.898786	0.368767	0.425535
107964874	XR_001704029	LOC107964874	uncharacterized LOC107964874	lncRNA	.	.	.	0.093328	0.058875	0.014274	0.025117	0.074243	0.057603	0.075406	0.027481	0.032927	0.008339	0.03775	0.025365	0.168506	0.101081	0.028796	0.054212	0.125479	0.098295	0.132197	0.058764	0.054456	0.01699	0.08252	0.051592	3.94943	14.9294	0.630224	3.14435	0.00166457	0.00286596	-1.16969	7.13772	0.854933	-0.264502	0.791393	NA	2.53427	12.368	0.700683	1.91466	0.0555356	0.0760061
107965050	XR_001704424	LOC107965050	uncharacterized LOC107965050	lncRNA	.	.	.	0.492835	0.58218	0.764345	0.473316	0.928811	0.496055	0.645917	0.346137	1.16017	0.348184	0.98949	0.385881	0.889825	0.999539	1.54195	1.02161	1.56981	0.846472	1.13238	0.740171	1.91875	0.709369	2.16295	0.784891	1.93118	42.4685	0.388664	2.44294	0.0145681	0.0219916	-1.66868	42.1854	0.450934	-1.63817	0.101386	0.894165	1.31048	55.6784	0.47067	0.828816	0.407208	0.464289
107965079	XR_001704543,XR_001704544	LOC107965079	uncharacterized LOC107965079, transcript variant X1	lncRNA	.	.	.	0.8784	0.511566	0.045735	0.071509	0.573726	1.03341	0.608241	0.172743	0.122667	0.186862	0.440593	0.029694	1.58597	0.878302	0.092263	0.154346	0.969668	1.76342	1.06633	0.369389	0.202873	0.380702	0.963102	0.060398	4.86155	8.79229	0.784476	2.9082	0.00363514	0.00598152	-1.1011	3.43058	1.31875	-0.105357	0.916093	NA	4.019	8.24619	1.17386	1.7096	0.0873399	0.115521
107965168	XR_003305545	LOC107965168	uncharacterized LOC107965168	lncRNA	.	.	.	0.460194	0.108919	0.30608	0.076864	0.251777	0.427688	0.722229	0.107457	0.141831	0.086791	0.086728	0.254966	0.830891	0.187003	0.61747	0.165903	0.425535	0.729809	1.26617	0.229783	0.234568	0.176822	0.189581	0.518607	3.13578	9.34918	0.808089	2.0404	0.0413104	0.0581245	-2.08356	7.49259	0.823366	-1.28624	0.198359	NA	2.43703	15.8725	0.777553	1.65278	0.0983749	0.128845
107965181	XM_026445359	LOC107965181	protein broad-minded-like	protein_coding	XP_026301144.1	.	.	0.287467	0.221123	0.056902	0.173913	0.273682	0.371313	0.194182	0.093188	0.274207	0.143127	0.246183	0.22055	0.519028	0.379644	0.114791	0.375374	0.462557	0.633612	0.340428	0.19927	0.453497	0.291598	0.538138	0.448605	2.15464	35.4515	0.396258	2.79476	0.00519377	0.00836365	-1.1807	26.8098	0.637077	-0.37616	0.706798	0.997996	1.9321	38.696	0.587225	1.61807	0.105648	0.137394
107965323	XM_016915416	LOC107965323	uncharacterized LOC107965323	protein_coding	XP_016770905.1	.	.	2.72929	3.16407	1.39135	1.64084	3.20014	2.97067	2.9818	1.61991	2.81303	2.00633	3.39725	2.12894	4.92779	5.43236	2.80683	3.54159	5.40864	5.06917	5.22752	3.46398	4.65233	4.08758	7.42612	4.33032	1.97156	128.125	0.218121	4.48988	7.12643e-06	1.55132e-05	-1.21652	104.318	0.375189	-0.753658	0.451054	0.997996	1.5472	133.154	0.35452	1.7761	0.0757162	0.101381
107965557	XM_016916482,XM_026445385	LOC107965557	uncharacterized LOC107965557, transcript variant X1	protein_coding	XP_016771971.1;XP_026301170.1	.	.	7.3684	6.14682	8.28721	4.80733	6.849	7.90926	7.95429	3.62175	10.2101	5.58652	4.19005	8.74512	13.3038	10.5534	16.7182	10.3762	11.5757	13.4964	13.945	7.74466	16.8859	11.3816	9.15912	17.7878	1.66552	362.155	0.2048	3.59363	0.000326104	0.000604393	-1.41012	356.471	0.324009	-1.53026	0.125953	0.94424	1.49768	472.966	0.281256	2.07187	0.0382778	0.0538728
107965826	XR_001706277	LOC107965826	uncharacterized LOC107965826	lncRNA	.	.	.	0.897707	1.01312	1.77995	0.696906	1.08492	1.18556	0.813012	0.758127	0.83529	0.773658	0.832117	1.12521	1.62083	1.73942	3.59077	1.5042	1.83365	2.02304	1.42532	1.62116	1.38145	1.57621	1.81894	2.28869	1.541	54.1191	0.289586	2.15435	0.0312131	0.0446191	-1.55109	59.0195	0.363925	-1.74014	0.0818346	0.850726	-1.07044	63.0991	0.377506	-0.260135	0.79476	0.827548
107966106	XR_001706534	LOC107966106	uncharacterized LOC107966106	lncRNA	.	.	.	0.298802	0.336764	0.154336	0.236103	0.419291	0.475012	0.364492	0.185382	0.235867	0.131691	0.264628	0.447313	0.539494	0.578186	0.311349	0.509605	0.708654	0.810564	0.639006	0.396416	0.39009	0.2683	0.578457	0.909844	2.14277	58.3856	0.344789	3.18884	0.00142846	0.00247596	-1.45842	49.9068	0.509876	-1.06771	0.285649	0.997996	1.50038	67.2044	0.490645	1.19297	0.23288	0.281969
113218590	XM_026439017	LOC113218590	low molecular weight phosphotyrosine protein phosphatase-like	protein_coding	XP_026294802.1	.	.	32.7749	28.653	27.5077	21.4958	36.2716	30.3116	30.8721	26.1576	31.1053	21.3802	24.3115	26.7831	59.1757	49.194	55.4926	46.3967	61.3034	51.724	54.1231	55.9348	51.4435	43.5587	53.143	54.4774	1.61152	903.683	0.135185	5.09246	3.53455e-07	8.62915e-07	-1.0549	773.396	0.142405	-0.541435	0.588208	0.997996	1.43866	881.659	0.112991	4.64399	3.4175e-06	7.81467e-06
113218611	XR_003304216	LOC113218611	uncharacterized LOC113218611	lncRNA	.	.	.	0.298441	0.206026	0.155041	0.104276	0.285059	0.192194	0.240603	0.06857	0.171469	0.042326	0.208301	0.098036	0.538843	0.353724	0.312771	0.22507	0.481786	0.327962	0.421811	0.146628	0.283584	0.086233	0.455329	0.199407	4.0591	44.5405	0.415897	4.85976	1.17526e-06	2.75277e-06	-1.94104	28.1918	0.518498	-1.84538	0.0649817	0.804505	1.59744	44.1106	0.397725	1.69906	0.0893081	0.118003
113218623	XM_026439444	LOC113218623	uncharacterized LOC113218623	protein_coding	XP_026295229.1	.	.	32.5294	35.5263	32.3128	25.6718	49.8535	36.0462	37.8922	24.8524	35.6644	25.615	29.4433	35.8545	58.7325	60.9947	65.1861	55.41	84.2586	61.5095	66.4304	53.1439	58.9837	52.1865	64.3608	72.9289	1.75968	876.07	0.171031	4.76704	1.86953e-06	4.30471e-06	-1.18845	756.43	0.151486	-1.64426	0.100122	0.893694	1.37425	887.551	0.143318	3.2002	0.00137331	0.00238922
113218651	XR_003304380	LOC113218651	uncharacterized LOC113218651	lncRNA	.	.	.	1.64077	0.74017	1.17319	1.38628	2.34846	1.90824	1.49215	0.575832	1.35441	0.519436	2.03707	0.902907	2.96244	1.27079	2.36674	2.99214	3.9692	3.25624	2.61596	1.23135	2.24	1.05827	4.45288	1.83653	2.11605	125.388	0.490428	2.20496	0.0274569	0.0396139	-1.51275	110.099	0.485919	-1.22896	0.219088	0.997996	1.42107	146.565	0.347564	1.45865	0.144661	0.182922
113218703	XR_003304484	LOC113218703	U6 spliceosomal RNA	snRNA	.	.	.	29.0507	19.7214	12.7543	16.5753	20.9192	18.3955	20.7075	17.6636	16.0406	15.8947	22.1565	15.8355	52.4517	33.8595	25.7299	35.7761	35.3561	31.3903	36.3032	37.7715	26.5288	32.3828	48.4323	32.2099	1.58489	108.194	0.251066	2.64623	0.00813939	0.0127415	1.06427	88.3329	0.302021	0.297527	0.766064	0.997996	1.32806	90.9501	0.315524	1.29729	0.194533	0.2395
113218708	XR_003304492	LOC113218708	uncharacterized LOC113218708	lncRNA	.	.	.	2.67006	3.15234	2.24337	1.63196	2.57023	2.6524	3.17486	2.4781	2.68057	1.91564	3.13355	2.06835	4.82086	5.41223	4.52566	3.52243	4.34401	4.52608	5.56598	5.29911	4.43326	3.90281	6.84969	4.20707	1.60177	137.073	0.24953	2.72378	0.00645386	0.0102521	-1.1434	122.919	0.274135	-0.705238	0.480662	0.997996	1.3995	143.678	0.250811	1.93337	0.0531902	0.073048
113218794	XR_003304712	LOC113218794	uncharacterized LOC113218794	lncRNA	.	.	.	0.147474	0.104071	0.037877	0.041771	0.128115	0.235057	0.04804	0.052269	0.149705	0.038669	0.047864	0.111971	0.266267	0.178679	0.076411	0.090158	0.21653	0.401104	0.084221	0.111771	0.247589	0.078783	0.104628	0.227751	3.1833	19.4647	0.499561	3.34398	0.000825852	0.00146817	-1.38091	12.0687	0.708566	-0.657133	0.511095	0.997996	2.59166	22.7661	0.730638	1.88038	0.0600565	0.0817814
113218831	XM_026441216	LOC113218831	FAST kinase domain-containing protein 3, mitochondrial-like	protein_coding	XP_026297001.1	.	.	0.47486	0.442373	0.854039	0.41775	0.908858	0.817631	0.610664	0.408337	0.747094	0.387807	0.346435	0.79536	0.857371	0.759506	1.72289	0.901672	1.53608	1.39521	1.07058	0.873178	1.23558	0.790096	0.757281	1.61778	1.69545	67.2161	0.344733	2.20945	0.0271432	0.0392038	-1.5262	68.5723	0.397597	-1.53407	0.125011	0.94424	1.33486	87.8179	0.373589	1.11538	0.264688	0.316253
113218860	XR_003304905	LOC113218860	uncharacterized LOC113218860	lncRNA	.	.	.	0.215821	0.211699	0.24859	0.142594	0.537081	0.391646	0.2606	0.181898	0.257022	0.176943	0.329154	0.057057	0.38967	0.363464	0.501493	0.307774	0.907734	0.668308	0.456868	0.388966	0.425077	0.360493	0.719505	0.116055	2.14577	31.0012	0.490705	2.24471	0.0247865	0.0360369	-1.1632	23.231	0.630456	-0.345947	0.729382	0.997996	1.7535	31.4989	0.600426	1.34943	0.177198	0.219836
113218978	XR_003305290,XR_003305291	LOC113218978	uncharacterized LOC113218978, transcript variant X1	lncRNA	.	.	.	0.369974	0.408881	0.277004	0.128216	0.259156	0.184661	0.287198	0.219492	0.158833	0.018726	0.059462	0.235631	0.667998	0.702005	0.558814	0.276741	0.438007	0.315108	0.503498	0.469358	0.262687	0.03815	0.12998	0.479279	2.98262	29.112	0.671413	2.34815	0.0188668	0.0279537	-1.42053	19.1542	0.856305	-0.591411	0.554245	0.997996	1.30265	23.5537	0.612404	0.622875	0.533366	0.587494
113218991	XM_026442764,XM_026442765	LOC113218991	mitochondrial 2-oxodicarboxylate carrier-like, transcript variant X1	protein_coding	XP_026298549.1;XP_026298550.1	.	.	19.0826	19.7188	17.6513	14.6322	26.7316	19.1716	20.0722	16.36	20.8665	16.2168	15.8553	16.8345	34.454	33.855	35.6087	31.5822	45.1797	32.7147	35.1895	34.9839	34.51	33.0392	34.6584	34.2418	1.56731	1069.66	0.146496	4.42532	9.63013e-06	2.07059e-05	1.01155	901.786	0.112987	0.146579	0.883464	0.997996	1.45448	1002.09	0.104303	5.18201	2.19508e-07	5.56561e-07
113219030	XR_003305403	LOC113219030	uncharacterized LOC113219030	lncRNA	.	.	.	5.96591	3.7565	3.31742	3.95801	4.50704	3.53121	3.19066	3.32591	3.96518	3.16873	10.1257	4.43088	10.7716	6.4495	6.69239	8.54297	7.61745	6.02569	5.59368	7.11205	6.55782	6.45578	22.134	9.01252	1.54163	118.379	0.261826	2.38502	0.0170783	0.025494	-1.56975	130.212	0.434923	-1.49574	0.13472	0.947398	-1.36983	125.957	0.429762	-1.0564	0.290788	0.344368
113219114	XR_003305700	LOC113219114	uncharacterized LOC113219114	lncRNA	.	.	.	5.75772	6.0307	5.06613	2.89625	5.09974	5.45836	3.87363	4.0471	6.52001	3.17861	5.43723	3.67858	10.3957	10.3541	10.2201	6.25127	8.6192	9.3142	6.79102	8.65423	10.7831	6.47591	11.8854	7.48232	1.91008	176.693	0.220706	4.23021	2.33473e-05	4.85517e-05	-1.29003	151.141	0.237128	-1.54941	0.121284	0.935237	1.36921	184.022	0.258349	1.75476	0.0793006	0.105755
113219158	XR_003305876,XR_003305877	LOC113219158	uncharacterized LOC113219158, transcript variant X1	lncRNA	.	.	.	1.39681	0.925778	1.00797	0.821227	1.29831	0.803348	0.983731	1.05722	0.815151	0.436256	0.982675	1.47024	2.52198	1.58946	2.03342	1.77254	2.19431	1.37084	1.72462	2.26073	1.34814	0.888802	2.14805	2.9905	1.76187	67.914	0.379291	2.1543	0.0312165	0.0446191	-1.37564	63.4885	0.417685	-1.10154	0.270661	0.997996	-1.07635	64.5091	0.326237	-0.325387	0.744888	0.784245
113219176	XR_003305915	LOC113219176	U6 spliceosomal RNA	snRNA	.	.	.	16.0431	10.9942	5.96081	7.99126	13.1667	11.6979	10.7218	9.0608	8.3334	8.69358	11.7286	9.06838	28.9661	18.8759	12.025	17.2483	22.2533	19.9613	18.7968	19.3754	13.7822	17.7118	25.6378	18.4453	1.76565	59.8876	0.292984	2.79946	0.00511883	0.00824811	1.04518	46.145	0.380901	0.167374	0.867076	0.997996	1.41783	49.7836	0.396636	1.26989	0.204122	0.250143
113219290	XR_003306197	LOC113219290	U4 spliceosomal RNA	snRNA	.	.	.	1.55626	1.45954	1.26382	0.223988	1.78425	1.42416	1.61645	0.248728	1.47446	0.235681	0.388122	0.434265	2.80986	2.50588	2.54957	0.483456	3.0156	2.4302	2.83387	0.531875	2.43853	0.480162	0.848404	0.883305	7.11164	7.31992	0.887643	3.18842	0.00143052	0.0024791	-2.61804	3.51768	1.14154	-1.21633	0.223859	NA	2.42539	8.03608	0.787695	1.62273	0.104646	0.136246
113219395	XM_026446050	LOC113219395	uncharacterized LOC113219395	protein_coding	XP_026301835.1	.	.	0.322366	0.308858	0.450564	0.255268	0.379205	0.682033	0.290695	0.109669	0.349908	0.137516	0.301756	0.437168	0.582039	0.530275	0.908945	0.550972	0.640903	1.16383	0.50963	0.234513	0.578696	0.280167	0.659615	0.889211	2.25179	15.3565	0.578865	2.02305	0.0430677	0.060413	-2.15107	16.1966	0.591047	-1.86965	0.0615318	0.79185	1.35346	23.5857	0.525929	0.830257	0.406393	0.463515
113219401	XR_003306523	LOC113219401	uncharacterized LOC113219401	lncRNA	.	.	.	5.84615	6.80456	2.78353	2.35093	4.58711	4.26136	4.60614	2.31002	2.49458	2.02021	3.03937	3.5244	10.5553	11.6827	5.61535	5.07425	7.75278	7.27162	8.07522	4.93969	4.12567	4.11586	6.64382	7.1687	2.94575	42.1532	0.37862	4.11662	3.84469e-05	7.82347e-05	-1.28842	26.644	0.411264	-0.888967	0.374021	0.997996	1.5121	34.3141	0.426257	1.39952	0.161657	0.202651
113219413	XM_026446313	LOC113219413	probable small nuclear ribonucleoprotein Sm D2	protein_coding	XP_026302098.1	.	.	20.2274	18.2433	19.0324	16.2904	29.7934	17.0664	17.451	16.801	19.8813	16.2078	19.1595	17.7386	36.521	31.3218	38.395	35.1612	50.3545	29.1223	30.5941	35.927	32.8807	33.0209	41.8812	36.0808	1.56904	496.464	0.188131	3.45441	0.000551492	0.000998218	-1.04817	430.912	0.125443	-0.541073	0.588457	0.997996	1.19168	440.321	0.129419	1.95486	0.0505998	0.0697691
406152	XM_394922	LOC406152	juvenile hormone epoxide hydrolase 1	protein_coding	XP_394922.3	GB42829	.	139.977	126.229	227.594	275.76	112.958	140.825	175.218	302.265	137.793	314.027	214.682	225.227	252.732	216.722	459.136	595.201	190.913	240.305	307.182	646.357	227.89	639.779	469.278	458.118	-2.05145	17262.7	0.137168	-7.55747	4.10976e-14	1.61929e-13	1.44261	21382.5	0.0972918	5.43395	5.51204e-08	0.000111508	-1.19844	14624.1	0.143678	-1.81767	0.069115	0.0931946
408271	XM_006569140,XM_006569141,XM_006569142,XM_006569143,XM_006569144,XM_006569146,XM_006569148,XM_006569149,XM_006569150,XM_016914288,XM_026443144,XM_026443145,XM_026443147,XM_391824	LOC408271	rap1 GTPase-activating protein 1, transcript variant X14	protein_coding	XP_006569203.1;XP_006569204.1;XP_006569205.1;XP_006569206.1;XP_006569207.1;XP_006569209.1;XP_006569211.1;XP_006569212.1;XP_006569213.1;XP_016769777.1;XP_026298929.1;XP_026298930.1;XP_026298932.1;XP_391824.3	GB48788	.	3.40285	3.41906	6.30932	7.55012	4.1234	4.04615	4.66101	6.21686	3.83512	5.05305	7.78509	6.29295	6.14392	5.87015	12.7281	16.2962	6.96907	6.90439	8.17141	13.294	6.34271	10.2948	17.0176	12.8	-1.64779	1036.02	0.182006	-3.95882	7.532e-05	0.000149152	1.01429	1393.19	0.196959	0.103955	0.917205	0.997996	-1.47052	1059.5	0.161449	-3.44584	0.000569297	0.00104005
408276	XM_391829	LOC408276	ATP-dependent RNA helicase bel	protein_coding	XP_391829.3	GB48811	.	20.9984	18.0599	34.795	37.3801	23.0452	19.7978	23.1	39.1835	24.0231	32.3562	36.9498	30.4694	37.9131	31.0069	70.1937	80.6814	38.9492	33.7831	40.4976	83.789	39.7305	65.9205	80.7694	61.9755	-1.54224	5800.97	0.127354	-4.9078	9.21015e-07	2.1775e-06	1.15438	7144.22	0.130831	1.58313	0.113392	0.9173	-1.24714	5447.55	0.122783	-2.59503	0.00945828	0.014743
408288	XM_006566054	LOC408288	isovaleryl-CoA dehydrogenase, mitochondrial	protein_coding	XP_006566117.2	GB51088	.	28.5479	26.9935	44.895	52.8847	23.504	26.2361	22.785	45.1987	27.3577	50.1095	35.321	54.3041	51.5438	46.3448	90.5688	114.146	39.7247	44.7695	39.9453	96.6518	45.2456	102.09	77.209	110.456	-1.63808	2413.65	0.155693	-4.57313	4.80495e-06	1.06574e-05	1.18746	3004.6	0.206616	1.19974	0.230241	0.997996	-1.44178	2114.63	0.192169	-2.74683	0.00601752	0.00963289
408291	XM_391843	LOC408291	3-ketoacyl-CoA thiolase, mitochondrial	protein_coding	XP_391843.1	GB50970	.	228.119	204.521	276.806	331.228	163.251	211.815	214.514	340.281	216.282	573.662	233.407	430.405	411.874	351.141	558.413	714.923	275.915	361.442	376.073	727.649	357.698	1168.74	510.209	875.455	-1.81453	25087.2	0.244317	-3.51835	0.000434236	0.000794676	1.41494	30063.7	0.306853	1.63187	0.102707	0.894911	-1.20189	20717.6	0.239827	-1.10622	0.268633	0.320558
408298	XM_006565991,XM_006565992	LOC408298	pumilio homolog 2, transcript variant X1	protein_coding	XP_006566054.1;XP_006566055.1	GB51045	.	5.0379	4.60405	8.68584	8.68671	5.98205	5.30628	6.32776	9.46712	6.40446	8.44	9.66656	8.58402	9.09605	7.90465	17.5224	18.7494	10.1104	9.05468	11.0935	20.2443	10.592	17.1952	21.1303	17.4601	-1.50285	2994.05	0.112691	-5.21509	1.83723e-07	4.58398e-07	1.06728	3788.96	0.111668	0.841255	0.400205	0.997996	-1.21823	3042.15	0.127566	-2.23244	0.0255862	0.0371868
408336	XM_006557417,XM_006557418,XM_391887,XR_407478	LOC408336	exonuclease mut-7 homolog, transcript variant X3	protein_coding	XP_006557480.2;XP_006557481.2;XP_391887.4	GB46636	.	9.22971	9.64783	19.397	15.9294	10.5482	9.60912	10.32	17.3432	11.2105	18.8609	17.0524	18.7781	16.6644	16.5643	39.1304	34.382	17.8278	16.3971	18.0924	37.0864	18.5405	38.426	37.2752	38.1951	-1.56862	2294.63	0.113501	-5.7224	1.05029e-08	2.91335e-08	1.02248	3016.82	0.121038	0.264934	0.79106	0.997996	-1.45653	2290.39	0.107758	-5.03478	4.78399e-07	1.17909e-06
408607	XM_003251734,XM_006571698	LOC408607	SEC23-interacting protein, transcript variant X1	protein_coding	XP_003251782.2;XP_006571761.2	GB53979	.	24.3768	20.4187	43.4928	41.996	23.7682	20.5852	23.0014	40.6628	25.4	41.1423	36.8107	39.7837	44.0129	35.0567	87.74	90.6442	40.1713	35.1268	40.3248	86.9524	42.0078	83.8209	80.4654	80.9209	-1.58514	8210.69	0.0995774	-6.67431	2.48394e-11	8.30342e-11	1.11575	10387.8	0.108353	1.45831	0.144754	0.95618	-1.42217	7613.12	0.11093	-4.58036	4.64181e-06	1.05072e-05
408624	XM_006559846,XM_006559847,XM_006559848,XM_006559849,XM_392165	LOC408624	UHRF1-binding protein 1, transcript variant X5	protein_coding	XP_006559909.2;XP_006559910.2;XP_006559911.2;XP_006559912.2;XP_392165.5	GB50359	.	3.72796	3.49667	7.4447	7.59329	4.16676	3.88144	3.91045	7.75706	5.22332	8.50645	6.57874	6.9011	6.73092	6.00341	15.0185	16.3894	7.04234	6.62331	6.85557	16.5875	8.6386	17.3305	14.3806	14.037	-1.84845	1703.65	0.102253	-8.66787	4.40295e-18	2.10799e-17	1.23269	2179.17	0.107453	2.80873	0.00497369	0.306157	-1.33101	1556.35	0.13932	-2.96095	0.00306692	0.0050977
408718	XM_016910733,XM_016910734,XM_016910735,XM_016910736,XM_026438971	LOC408718	leukocyte tyrosine kinase receptor, transcript variant X4	protein_coding	XP_016766222.1;XP_016766223.1;XP_016766224.1;XP_016766225.1;XP_026294756.1	GB43446	.	5.56689	5.42798	10.2627	13.6342	5.59629	6.45964	6.41342	11.5499	6.6227	7.49708	7.61413	7.87463	10.0512	9.31925	20.7035	29.428	9.45843	11.0228	11.2436	24.698	10.9529	15.2741	16.6439	16.0172	-1.73471	3255.81	0.228168	-3.48294	0.000495945	0.000901853	1.38311	3869.9	0.246845	1.89558	0.0580158	0.779322	-1.07494	2854.08	0.128569	-0.810919	0.417412	0.474403
408841	NM_001327954,XM_003251054,XM_006567798,XM_006567799	LOC408841	voltage-dependent calcium channel subunit alpha-2/delta-3	protein_coding	NP_001314883.1;XP_003251102.1;XP_006567861.1;XP_006567862.1	GB44648	.	2.895	2.7329	6.83303	7.15586	3.91889	3.64574	4.21577	10.7449	3.76682	5.7102	8.28086	5.24924	5.22699	4.69209	13.7846	15.4452	6.62341	6.22111	7.39083	22.9766	6.22976	11.6336	18.1013	10.6771	-1.97012	1207.48	0.220601	-4.43464	9.22276e-06	1.98796e-05	1.23401	1576.5	0.24148	1.25623	0.209033	0.995217	-1.33114	1128.16	0.199211	-2.07148	0.0383139	0.0539089
409001	XM_006561849,XM_006561850,XM_006561851,XM_006561852	LOC409001	disheveled-associated activator of morphogenesis 1, transcript variant X3	protein_coding	XP_006561912.1;XP_006561913.1;XP_006561914.1;XP_006561915.1	GB42894	.	7.61836	9.05801	15.1437	13.1855	7.29318	9.13376	8.74733	13.2982	8.83464	16.1906	12.111	15.1971	13.7551	15.5516	30.55	28.4597	12.3264	15.5859	15.3353	28.4366	14.6112	32.9858	26.4737	30.9112	-1.54313	2826.63	0.172318	-3.63202	0.000281212	0.000526291	1.08374	3589.64	0.159286	0.728357	0.466395	0.997996	-1.30772	2766.06	0.132543	-2.92024	0.00349765	0.00577921
409028	XM_006561252,XM_392558	LOC409028	3'-5' RNA helicase YTHDC2, transcript variant X1	protein_coding	XP_006561315.1;XP_392558.3	GB52165	.	4.46211	4.50121	8.91096	7.97015	5.24299	5.15505	4.73059	8.89947	4.87053	7.96808	7.77312	8.66228	8.05643	7.72809	17.9765	17.2028	8.8613	8.79662	8.2934	19.0304	8.05513	16.2337	16.9914	17.6193	-1.5317	1466.76	0.110929	-5.54535	2.93369e-08	7.84673e-08	1.05824	1877.98	0.118307	0.690274	0.490022	0.997996	-1.40009	1423.88	0.11781	-4.12117	3.76948e-05	7.77084e-05
409053	XM_006563272,XM_016912667,XM_016912668,XM_016912670,XM_016912672,XM_397542	LOC409053	protein PF14_0175, transcript variant X2	protein_coding	XP_006563335.1;XP_016768156.1;XP_016768157.1;XP_016768159.1;XP_016768161.1;XP_397542.4	GB40845	.	8.68431	8.86289	17.089	15.3391	10.0338	9.17292	9.52017	18.4362	10.7743	13.8616	16.4257	16.7136	15.6797	15.2166	34.4745	33.1079	16.9584	15.6527	16.6902	39.4236	17.819	28.2407	35.9052	33.9958	-1.53965	3517.8	0.142365	-4.37331	1.22378e-05	2.61223e-05	1.03601	4558.43	0.141563	0.360509	0.718466	0.997996	-1.41708	3477.96	0.0986711	-5.09692	3.45217e-07	8.605e-07
409065	XM_006563807,XM_006563808,XM_016913484,XM_392590	LOC409065	TAR DNA-binding protein 43, transcript variant X2	protein_coding	XP_006563870.1;XP_006563871.1;XP_016768973.2;XP_392590.4	GB43827	.	23.5306	19.5961	37.6495	39.462	22.2546	21.8424	22.8689	36.9631	21.714	36.1813	43.2791	36.1307	42.485	33.6444	75.9521	85.1749	37.6131	37.2721	40.0924	79.0411	35.9117	73.7136	94.6048	73.4906	-1.52655	2508.25	0.117505	-5.19366	2.06196e-07	5.12487e-07	1.04102	3232.94	0.12986	0.446584	0.655175	0.997996	-1.44997	2440.26	0.128128	-4.1835	2.87057e-05	6.00892e-05
409111	XM_026446404	LOC409111	serine/threonine-protein kinase minibrain	protein_coding	XP_026302189.1	GB53062	.	20.9235	19.5203	45.5757	38.2999	22.3551	20.5681	26.2403	46.0908	22.9898	35.5388	48.8134	34.1005	37.7778	33.5143	91.942	82.6666	37.783	35.0975	46.003	98.5595	38.0217	72.4046	106.702	69.3611	-1.67349	3469.02	0.130847	-5.67735	1.36797e-08	3.76319e-08	1.0121	4695.1	0.168716	0.102836	0.918093	0.997996	-1.49816	3549.86	0.171307	-3.40437	0.000663176	0.00120304
409221	XM_006568999,XM_026438975	LOC409221	uncharacterized LOC409221, transcript variant X1	protein_coding	XP_006569062.1;XP_026294760.1	GB55644	.	3.43682	3.14239	5.74117	6.21811	3.51888	3.3889	3.51821	6.19304	4.10511	6.4374	5.84468	6.39704	6.20526	5.39514	11.5819	13.4212	5.94734	5.78285	6.16792	13.2431	6.78924	13.1152	12.776	13.0117	-1.61862	1017.06	0.109243	-6.35979	2.02028e-10	6.28983e-10	1.12402	1293.07	0.142881	1.1805	0.237801	0.997996	-1.33798	968.525	0.143764	-2.92182	0.00347994	0.00575179
409265	XM_006570279,XM_392786	LOC409265	dolichyl-diphosphooligosaccharide--protein glycosyltransferase subunit STT3A, transcript variant X2	protein_coding	XP_006570342.1;XP_392786.2	GB43171	.	17.5597	18.3815	30.1808	29.0333	18.6796	20.288	18.3811	34.8855	18.4525	38.1808	36.9733	35.7433	31.7044	31.559	60.8851	62.6654	31.5708	34.6196	32.2246	74.5984	30.5176	77.7872	80.8207	72.7027	-1.63565	3116.99	0.129669	-5.47444	4.3889e-08	1.15594e-07	1.06575	4080.75	0.162327	0.565923	0.571446	0.997996	-1.47908	3017.25	0.150967	-3.74055	0.000183616	0.000353795
409373	XM_006570349,XM_006570350,XM_006570351	LOC409373	transmembrane protein 184B, transcript variant X2	protein_coding	XP_006570412.2;XP_006570413.2;XP_006570414.1	GB43126	.	50.3461	51.0781	86.7784	79.9659	51.9832	50.4869	46.7037	84.9811	49.307	97.3597	84.1388	87.3611	90.901	87.6955	175.062	172.598	87.8581	86.1513	81.8782	181.722	81.5464	198.355	183.921	177.695	-1.50343	6910.65	0.112148	-5.24541	1.55936e-07	3.91908e-07	1.10015	8622.62	0.116103	1.18604	0.235606	0.997996	-1.43275	6348.69	0.0985654	-5.26334	1.4146e-07	3.6632e-07
409447	XM_006559948,XM_026445409	LOC409447	DNA repair and recombination protein RAD54-like, transcript variant X1	protein_coding	XP_006560011.1;XP_026301194.1	GB54657	.	12.706	11.0934	24.2139	21.5683	12.1591	11.8128	12.029	21.8003	13.7616	21.5973	22.365	20.1411	22.941	19.0461	48.848	46.5531	20.5505	20.1574	21.0886	46.6172	22.7597	44.001	48.8881	40.9674	-1.53323	2322.04	0.100516	-6.13414	8.56232e-10	2.5541e-09	1.0531	2980.62	0.0958933	0.778437	0.436312	0.997996	-1.41579	2257.1	0.103591	-4.84217	1.28428e-06	3.06378e-06
409456	XM_006564206,XM_016912161	LOC409456	AT-rich interactive domain-containing protein 4B, transcript variant X2	protein_coding	XP_006564269.1;XP_016767650.1	GB42021	.	6.42644	5.7625	12.0955	12.699	6.73008	6.22478	7.4384	15.1656	7.83791	11.5049	13.0991	11.4214	11.6031	9.89358	24.4008	27.4096	11.3747	10.622	13.0406	32.4297	12.9627	23.4394	28.6336	23.2313	-1.81977	3457.68	0.130996	-6.59374	4.28897e-11	1.40834e-10	1.16025	4518.8	0.135638	1.58094	0.113892	0.917941	-1.4354	3235.25	0.119353	-4.36903	1.24798e-05	2.70395e-05
409554	XM_026444254,XM_026444255,XM_026444256,XM_026444257,XM_026444258,XM_026444259,XM_026444260,XM_026444261	LOC409554	intersectin-1, transcript variant X6	protein_coding	XP_026300039.1;XP_026300040.1;XP_026300041.1;XP_026300042.1;XP_026300043.1;XP_026300044.1;XP_026300045.1;XP_026300046.1	GB54700	.	7.79145	7.1705	13.7386	13.3661	7.61823	7.32405	7.58809	13.6711	7.67961	12.6214	15.1743	12.5469	14.0676	12.311	27.7155	28.8494	12.8758	12.4978	13.303	29.2339	12.7009	25.7141	33.1698	25.5207	-1.53731	3007.11	0.101134	-6.13451	8.54207e-10	2.5488e-09	1.036	3895.57	0.114456	0.44582	0.655727	0.997996	-1.49374	2912.32	0.114633	-5.05029	4.41129e-07	1.08931e-06
409572	XM_026445742	LOC409572	TWiK family of potassium channels protein 9	protein_coding	XP_026301527.1	GB51261	.	7.06083	4.10107	7.20734	7.39751	2.60808	4.00262	2.99587	11.7956	4.83923	7.91712	11.5785	4.44971	12.7485	7.04108	14.5397	15.9668	4.40798	6.8301	5.25219	25.2235	8.00337	16.1299	25.3097	9.05082	-1.71019	369.781	0.35874	-2.15798	0.0309291	0.0442459	1.26605	453.85	0.342747	0.99297	0.320724	0.997996	-1.59882	297.877	0.348484	-1.94272	0.0520495	0.0716149
409677	NM_001040234,XM_026444558	Cyp6as5	cytochrome P450 6AS5	protein_coding	NP_001035324.1;XP_026300343.1	GB49890	.	10.9597	17.4328	19.4593	43.8682	19.1497	12.2584	13.9471	13.5063	25.7165	133.408	1.98301	162.498	19.788	29.9302	39.2562	94.6852	32.3654	20.9178	24.4513	28.8815	42.5312	271.798	4.33472	330.525	-3.56117	3607.68	0.833398	-2.19865	0.0279027	0.0402165	1.07598	5932.34	1.58176	0.0667944	0.946745	0.997996	-3.0518	3418.46	1.42747	-1.12763	0.259477	0.310746
409724	XM_006570242,XM_016912410,XM_393222	LOC409724	ADP-ribosylation factor-binding protein GGA1, transcript variant X1	protein_coding	XP_006570305.1;XP_016767899.1;XP_393222.4	GB45638	.	11.7034	11.4053	24.4938	20.638	12.9948	12.0525	11.8477	22.0678	13.7114	20.8829	19.9871	19.328	21.1307	19.5817	49.4125	44.5452	21.9629	20.5664	20.7707	47.1893	22.6766	42.5456	43.6903	39.3136	-1.54951	2207.41	0.0907405	-6.9628	3.33564e-12	1.16731e-11	1.08263	2807.72	0.114512	1.00022	0.317205	0.997996	-1.3851	2114.25	0.116915	-4.01988	5.8228e-05	0.000117826
409866	XM_393356	LOC409866	eukaryotic initiation factor 4A-III	protein_coding	XP_393356.1	GB44439	.	67.1754	63.2301	119.807	106.993	60.7345	63.8306	58.4744	114.123	67.1558	113.308	118.238	107.329	121.287	108.559	241.693	230.934	102.649	108.921	102.514	244.039	111.066	230.846	258.46	218.31	-1.52827	6725.72	0.108375	-5.6461	1.64127e-08	4.48278e-08	1.04758	8646.09	0.077541	0.864815	0.38714	0.997996	-1.48739	6434.64	0.0942996	-6.07406	1.24718e-09	3.82908e-09
409880	XM_393370	LOC409880	26S proteasome non-ATPase regulatory subunit 12	protein_coding	XP_393370.4	GB52675	.	48.1014	46.8146	88.0519	76.8088	53.1332	44.6717	49.4093	90.908	49.4579	86.109	86.6134	75.7792	86.8482	80.3755	177.631	165.784	89.8017	76.2282	86.6215	194.396	81.796	175.433	189.33	154.137	-1.50097	6136.41	0.0956787	-6.12361	9.14762e-10	2.72005e-09	1.09604	7662.61	0.0984296	1.34417	0.178895	0.979686	-1.42274	5673.8	0.0987981	-5.14858	2.62467e-07	6.62717e-07
409890	XM_393381	LOC409890	peptidyl-prolyl cis-trans isomerase	protein_coding	XP_393381.2	GB47617	.	185.155	164.09	326.29	319.621	198.146	182.047	199.458	330.398	197.844	361.243	345.871	336.11	334.302	281.725	658.24	689.871	334.891	310.647	349.677	706.516	327.204	735.976	756.047	683.655	-1.62055	21574	0.0915389	-7.60862	2.77028e-14	1.09949e-13	1.0827	27929.4	0.105242	1.08919	0.276069	0.997996	-1.42224	20808.4	0.101438	-5.00962	5.45375e-07	1.33682e-06
409925	XM_393416	LOC409925	dual specificity mitogen-activated protein kinase kinase dSOR1	protein_coding	XP_393416.2	GB41067	.	3.31106	2.65152	5.62951	5.37179	2.99089	3.13715	3.65548	5.6923	2.71356	6.23143	5.93265	4.99638	5.97819	4.55236	11.3567	11.5945	5.05498	5.35326	6.40857	12.1723	4.48782	12.6955	12.9683	10.1627	-1.69317	529.013	0.139077	-5.46262	4.69151e-08	1.23218e-07	1.12969	682.054	0.127137	1.38376	0.166432	0.974566	-1.41586	498.3	0.179486	-2.79511	0.00518817	0.00838195
409959	XM_393450	LOC409959	cyclin-dependent kinase 2	protein_coding	XP_393450.3	GB40222	.	18.7239	17.5592	33.428	33.8343	21.5591	17.9375	17.3465	33.2444	20.2539	31.7868	34.6271	30.4415	33.8065	30.1472	67.4359	73.0279	36.4376	30.6087	30.4109	71.089	33.4969	64.7605	75.6921	61.9186	-1.50126	1695.16	0.10879	-5.38815	7.11865e-08	1.83832e-07	1.08677	2125.99	0.105454	1.13837	0.254964	0.997996	-1.4485	1569.43	0.109251	-4.89299	9.93135e-07	2.38787e-06
410019	XM_006566957,XM_016915374,XM_016915375,XM_016915376,XM_016915377,XM_016915378,XM_016915380,XM_016915381,XM_016915382,XM_026444328,XM_026444330,XM_026444331	LOC410019	uncharacterized protein KIAA1109, transcript variant X7	protein_coding	XP_006567020.2;XP_016770863.2;XP_016770864.2;XP_016770865.2;XP_016770866.2;XP_016770867.2;XP_016770869.2;XP_016770870.2;XP_016770871.2;XP_026300113.1;XP_026300115.1;XP_026300116.1	GB52098	.	2.42032	2.57466	5.68313	5.2497	3.05173	2.76476	3.00041	5.0392	2.85251	3.95122	5.2334	4.91569	4.36994	4.42042	11.4649	11.331	5.15781	4.7178	5.26014	10.7757	4.71763	8.04999	11.4398	9.99863	-1.5522	3031.28	0.162647	-3.89995	9.62108e-05	0.00018839	-1.02424	4059.49	0.154203	-0.224079	0.822696	0.997996	-1.49264	3125.16	0.0963428	-5.99806	1.99691e-09	6.02342e-09
410117	XM_026439725,XM_026439726,XM_026439727,XM_026439728,XM_026439729,XM_026439730,XM_026439731	LOC410117	glycerophosphocholine phosphodiesterase GPCPD1, transcript variant X7	protein_coding	XP_026295510.1;XP_026295511.1;XP_026295512.1;XP_026295513.1;XP_026295514.1;XP_026295515.1;XP_026295516.1	GB49186	.	47.1822	46.4018	90.1108	83.0746	51.924	45.2505	49.8088	89.832	54.752	78.1518	94.3327	89.3022	85.1886	79.6668	181.785	179.308	87.758	77.2158	87.3219	192.095	90.5516	159.222	206.204	181.643	-1.51368	9854.61	0.10107	-5.91728	3.27318e-09	9.37907e-09	-1.00787	12962.5	0.105549	-0.107139	0.914679	0.997996	-1.49146	9903.83	0.105541	-5.46447	4.64283e-08	1.25322e-07
410142	XM_026442343,XM_026442344	LOC410142	RILP-like protein homolog, transcript variant X1	protein_coding	XP_026298128.1;XP_026298129.1	GB40358	.	9.19021	8.91825	15.3286	15.9575	10.381	8.00078	10.3229	17.4501	8.92793	16.295	14.9225	13.9379	16.5931	15.3116	30.9231	34.4427	17.5452	13.6526	18.0974	37.3149	14.7655	33.1984	32.6194	28.3501	-1.52886	1067.1	0.105053	-5.82999	5.54303e-09	1.5683e-08	1.21774	1278.5	0.0965454	2.94378	0.00324235	0.250354	-1.31947	923.567	0.142176	-2.81315	0.0049058	0.00795689
410216	XM_393699	LOC410216	reticulocalbin-2	protein_coding	XP_393699.3	GB50995	.	21.5437	18.4868	34.7993	34.1034	22.1107	19.1436	20.7625	35.1872	20.6468	37.9875	37.4243	34.7319	38.8977	31.7398	70.2024	73.6088	37.3699	32.6668	36.3996	75.2435	34.1467	77.3935	81.8066	70.6456	-1.51436	2947.53	0.0973695	-6.14881	7.8065e-10	2.3381e-09	1.08355	3714.97	0.10434	1.1095	0.267216	0.997996	-1.4427	2751.14	0.105753	-5.00008	5.73059e-07	1.40235e-06
410227	XM_006562833,XM_006562834	LOC410227	inactive hydroxysteroid dehydrogenase-like protein 1, transcript variant X1	protein_coding	XP_006562896.1;XP_006562897.1	GB48364	.	41.4931	46.4935	50.8011	64.6592	34.539	37.338	38.4505	95.7988	41.1574	105.93	62.1085	93.8127	74.9168	79.8242	102.483	139.561	58.3752	63.7138	67.4093	204.854	68.0682	215.816	135.764	190.817	-1.90351	3902.89	0.22051	-4.21143	2.53758e-05	5.25689e-05	1.3755	4808.81	0.287803	1.59817	0.110005	0.907813	-1.46092	3100.78	0.247503	-2.20958	0.0271345	0.0392382
410239	XM_006562841,XM_006562842	LOC410239	trimethylguanosine synthase, transcript variant X1	protein_coding	XP_006562904.1;XP_006562905.1	GB48422	.	8.48675	9.28963	18.9744	16.4956	8.60235	10.022	9.4813	18.0326	10.6848	15.6654	17.7298	18.3	15.323	15.9493	38.2779	35.6041	14.539	17.1016	16.6221	38.5604	17.6711	31.9157	38.7561	37.2227	-1.66371	2463.16	0.133327	-5.50832	3.62277e-08	9.61264e-08	-1.01092	3365.69	0.107085	-0.146268	0.88371	0.997996	-1.48358	2579.44	0.0934156	-6.09198	1.11523e-09	3.43728e-09
410446	XM_393926	LOC410446	uncharacterized LOC410446	protein_coding	XP_393926.4	GB40071	.	8.02129	7.2238	17.5236	15.1307	8.8206	8.30171	9.68715	16.2154	8.91435	14.6806	18.1503	13.1206	14.4826	12.4025	35.3512	32.6582	14.9079	14.1661	16.9829	34.6747	14.743	29.9095	39.6752	26.6877	-1.6783	1276.16	0.108518	-6.8836	5.83582e-12	2.00888e-11	1.02372	1719.76	0.145053	0.233136	0.815655	0.997996	-1.47521	1300.61	0.158243	-3.54468	0.00039309	0.000729631
410561	XM_394040	LOC410561	ciliogenesis and planar polarity effector 2	protein_coding	XP_394040.3	GB41640	.	6.43396	4.55483	13.0469	10.429	8.03165	6.6837	7.37766	10.9918	7.10511	13.0277	11.4662	11.3703	11.6167	7.82015	26.3201	22.5099	13.5745	11.4051	12.9341	23.5045	11.7508	26.5419	25.0642	23.1275	-1.59704	445.739	0.20462	-3.30075	0.000964277	0.00170457	1.03755	585.755	0.14228	0.373794	0.708557	0.997996	-1.38186	451.406	0.129919	-3.59157	0.000328695	0.000615751
410571	XM_394050	LOC410571	DNA topoisomerase 3-alpha	protein_coding	XP_394050.5	GB41693	.	9.21472	7.57401	14.8978	12.3851	7.95777	7.89335	7.98218	14.0199	8.63911	16.4081	14.9824	13.3986	16.6374	13.0037	30.0541	26.7319	13.4496	13.4693	13.9939	29.9799	14.2878	33.4288	32.7503	27.2531	-1.51196	1792.15	0.146839	-4.0617	4.87167e-05	9.80505e-05	1.06876	2272.21	0.133076	0.720946	0.470943	0.997996	-1.44048	1695.8	0.0969945	-5.42869	5.6768e-08	1.52e-07
410604	XM_006563479,XM_016916740,XM_016916741,XM_016916742,XM_026445687,XM_026445688,XM_026445689,XM_026445690,XM_394082	LOC410604	protein phosphatase PP2A 55 kDa regulatory subunit, transcript variant X4	protein_coding	XP_006563542.1;XP_016772229.1;XP_016772230.1;XP_016772231.1;XP_026301472.1;XP_026301473.1;XP_026301474.1;XP_026301475.1;XP_394082.3	GB50175	.	15.1643	13.3171	28.7547	26.0105	15.8638	12.8302	14.0754	27.7331	14.8971	28.6322	24.8002	24.2949	27.3794	22.864	58.0082	56.1412	26.8119	21.8936	24.6761	59.3039	24.6376	58.3335	54.2112	49.4164	-1.62782	6177.73	0.0865929	-8.11782	4.74635e-16	2.07166e-15	1.1453	7799.51	0.0952777	2.05432	0.0399451	0.707609	-1.49913	5520.23	0.101431	-5.75889	8.46712e-09	2.42233e-08
410616	XM_006563421,XM_006563422,XM_394094	LOC410616	xaa-Pro aminopeptidase ApepP, transcript variant X1	protein_coding	XP_006563484.1;XP_006563485.1;XP_394094.2	GB50146	.	24.0237	22.9069	46.7802	42.4093	24.4083	24.0299	23.9385	45.1477	24.8833	53.1891	34.6748	46.354	43.3753	39.3287	94.372	91.5363	41.2531	41.0048	41.9676	96.5429	41.1532	108.364	75.7965	94.2851	-1.74434	3737.99	0.12088	-6.64031	3.13028e-11	1.03943e-10	1.19247	4754.49	0.174371	1.4564	0.145283	0.957975	-1.46268	3320.93	0.149483	-3.67006	0.000242492	0.000461468
410705	XM_006571086,XM_016917899,XM_394182	LOC410705	synaptic vesicle glycoprotein 2C, transcript variant X3	protein_coding	XP_006571149.1;XP_016773388.1;XP_394182.4	GB55330	.	7.08918	5.59595	17.9516	13.1911	7.28787	5.62873	5.23739	9.49001	7.77701	12.7893	2.54104	13.8972	12.7997	9.60762	36.2146	28.4717	12.3174	9.60492	9.18188	20.2932	12.862	26.0561	5.55451	28.2671	-1.56487	1436.84	0.177967	-3.63012	0.000283294	0.000529996	1.12031	1806.27	0.751971	0.217958	0.827462	0.997996	-1.50626	1283.75	0.743113	-0.795267	0.426458	0.483726
410734	XM_394210	LOC410734	glucose dehydrogenase [FAD, quinone]	protein_coding	XP_394210.5	GB43007	.	76.1703	77.1731	197.114	135.91	73.9023	82.526	75.1218	367.001	87.9954	311.546	25.5413	177.528	137.527	132.498	397.648	293.348	124.904	140.823	131.699	784.786	145.531	634.725	55.8313	361.096	-3.1052	17319.3	0.298695	-5.47276	4.43084e-08	1.16638e-07	2.17957	20782.5	0.859885	1.3072	0.191144	0.980695	-1.32301	10388.7	0.776691	-0.519929	0.603113	0.653578
410862	XM_006568197,XM_006568198	LOC410862	solute carrier family 41 member 3, transcript variant X1	protein_coding	XP_006568260.1;XP_006568261.1	GB49801	.	7.23442	9.8763	13.0948	17.656	7.13607	9.49674	8.81094	15.7309	8.35905	11.2214	20.1628	8.52022	13.0619	16.9565	26.4168	38.1086	12.0609	16.2053	15.4468	33.6385	13.8246	22.8617	44.0743	17.3303	-1.59454	2279.5	0.239882	-2.80615	0.00501372	0.00808758	1.21157	2781.52	0.295308	0.937568	0.348466	0.997996	-1.22082	2091.7	0.266594	-1.07973	0.280263	0.332935
411176	XM_006565416,XM_394650	LOC411176	neurotrimin, transcript variant X1	protein_coding	XP_006565479.1;XP_394650.2	GB41414	.	1.50252	1.74776	3.70868	3.6608	1.93438	1.91392	2.27211	3.23709	1.76215	2.5317	4.00467	3.09831	2.71283	3.00071	7.48171	7.90147	3.26934	3.26592	3.98334	6.92211	2.91434	5.15793	8.7539	6.30204	-1.50414	287.527	0.236251	-2.49284	0.0126727	0.019311	-1.19287	411.983	0.225866	-1.12651	0.259951	0.997996	-1.47826	342.661	0.188452	-2.9923	0.0027688	0.00463277
411212	XM_394686	LOC411212	discoidin domain-containing receptor 2	protein_coding	XP_394686.4	GB44276	.	0.990969	1.21413	1.60164	2.24171	1.17034	1.28862	1.40511	2.64559	1.53613	1.4929	3.12907	2.68853	1.78922	2.08453	3.23107	4.83851	1.97802	2.19892	2.46335	5.65726	2.54053	3.04154	6.83991	5.46853	-1.65179	467.611	0.243829	-2.96943	0.00298355	0.00495834	-1.08147	659.475	0.318512	-0.35474	0.722784	0.997996	-1.44346	529.09	0.272989	-1.93975	0.0524095	0.0720526
411362	XM_006572368,XM_006572369,XM_394836	LOC411362	ubiquitin carboxyl-terminal hydrolase 8, transcript variant X1	protein_coding	XP_006572431.2;XP_006572432.2;XP_394836.5	GB46344	.	9.2762	8.48076	15.4866	15.4197	9.67676	9.03433	9.73321	16.0022	9.70092	15.3992	14.5344	13.2779	16.7484	14.5605	31.2418	33.2819	16.3549	15.4163	17.0637	34.2187	16.0439	31.3733	31.771	27.0076	-1.50321	2181.19	0.0893972	-6.57787	4.77222e-11	1.56156e-10	1.17004	2642.88	0.0891502	2.54131	0.0110437	0.430161	-1.24117	2003.77	0.0955663	-3.26159	0.00110791	0.00195051
411371	XM_006561629,XM_006561630,XM_006561631	LOC411371	microtubule-associated protein RP/EB family member 1, transcript variant X2	protein_coding	XP_006561692.1;XP_006561693.1;XP_006561694.1	GB42786	.	51.6565	43.9563	91.757	83.9423	50.1627	51.9	55.7989	85.1745	55.0438	82.475	99.1052	86.9509	93.2671	75.4681	185.106	181.181	84.7813	88.5626	97.8234	182.135	91.0342	168.03	216.636	176.86	-1.51105	9983.79	0.093722	-6.35449	2.09123e-10	6.50291e-10	-1.02128	13212.8	0.0972282	-0.31244	0.754706	0.997996	-1.39151	10458.1	0.10307	-4.62455	3.7542e-06	8.56183e-06
411469	XM_016917084,XM_394944	LOC411469	integrator complex subunit 1, transcript variant X1	protein_coding	XP_016772573.1;XP_394944.4	GB51360	.	3.37569	3.03593	6.56619	5.70104	3.24254	3.4686	3.57305	6.0118	3.73836	5.05481	5.90675	5.17725	6.09488	5.21236	13.2463	12.3051	5.48029	5.91885	6.26407	12.8555	6.18268	10.2984	12.9117	10.5307	-1.51855	1425.45	0.12544	-4.80466	1.55012e-06	3.60218e-06	1.02709	1844.77	0.128533	0.299994	0.764182	0.997996	-1.33197	1451.96	0.110484	-3.74318	0.000181705	0.000350245
411483	XM_003250344	LOC411483	E3 UFM1-protein ligase 1 homolog	protein_coding	XP_003250392.2	GB43502	.	15.9029	16.677	37.0043	27.3499	17.3506	19.7024	18.9559	28.2743	21.7233	36.7614	28.8234	38.0191	28.713	28.6326	74.6506	59.032	29.3246	33.6203	33.2323	60.461	35.9271	74.8955	63.0057	77.3318	-1.61629	3148.26	0.146157	-4.73932	2.14441e-06	4.91245e-06	-1.0426	4324.77	0.18436	-0.326489	0.744054	0.997996	-1.40514	3437.08	0.145331	-3.37649	0.000734158	0.00132413
411552	XM_395023	LOC411552	ceramide glucosyltransferase	protein_coding	XP_395023.4	GB10787	.	0.234349	0.137628	0.202907	0.578988	0.181443	0.072963	0.191509	0.389242	0.383194	0.223713	0.195686	0.337442	0.423122	0.236292	0.409334	1.24969	0.306662	0.124504	0.335743	0.832346	0.633746	0.455779	0.427753	0.686364	-1.88004	44.5705	0.464012	-1.96279	0.0496701	0.0689069	1.72366	49.9847	0.485478	1.61795	0.105674	0.898166	1.04211	34.0694	0.613227	0.0970457	0.92269	0.937368
411596	XM_026442046	LOC411596	pachytene checkpoint protein 2 homolog	protein_coding	XP_026297831.1	GB41823	.	3.43866	2.95573	5.70453	4.83233	3.26147	3.32138	4.15894	5.30096	4.71729	6.60801	6.09019	5.73579	6.20859	5.07467	11.508	10.4301	5.5123	5.66764	7.29121	11.3355	7.8017	13.4628	13.3127	11.6667	-1.51449	353.413	0.172574	-3.47003	0.0005204	0.000944493	1.03008	456.623	0.169012	0.25294	0.800315	0.997996	-1.17682	379.208	0.171884	-1.36656	0.171765	0.213815
411696	XM_006569452,XM_006569453,XM_395164	LOC411696	GDP-mannose 4,6 dehydratase, transcript variant X2	protein_coding	XP_006569515.1;XP_006569516.1;XP_395164.3	GB48172	.	19.7375	18.3141	33.5112	31.4199	18.5082	18.5714	17.8073	39.5051	20.5594	43.6464	30.1572	33.825	35.6364	31.4433	67.6038	67.8167	31.2812	31.6904	31.2187	84.4768	34.0021	88.9226	65.9212	68.8008	-1.76805	2529.73	0.144612	-5.68527	1.30608e-08	3.59773e-08	1.26499	3148.36	0.153448	2.21003	0.027103	0.637883	-1.39973	2169.43	0.11109	-4.36716	1.25872e-05	2.72552e-05
411699	XM_006565173,XM_006565174	LOC411699	SID1 transmembrane family member 1, transcript variant X1	protein_coding	XP_006565236.1;XP_006565237.1	GB49372	.	5.67134	4.45069	13.0277	9.42901	6.5546	6.49844	7.08246	11.8083	7.49582	12.1597	11.4058	11.3832	10.2397	7.64134	26.2815	20.3516	11.0781	11.089	12.4166	25.2506	12.397	24.7735	24.9322	23.1537	-1.67885	1066.06	0.162285	-4.60591	4.10665e-06	9.17541e-06	-1.01312	1463.57	0.145293	-0.129469	0.896987	0.997996	-1.38801	1153.86	0.116519	-4.05956	4.91655e-05	0.000100314
411774	XM_006559563	LOC411774	protein SMG9	protein_coding	XP_006559626.1	GB40510	.	13.9365	12.5755	36.8382	27.3314	14.622	16.883	17.1133	21.8766	18.8375	25.6057	25.5791	29.9245	25.1626	21.5907	74.3154	58.9922	24.713	28.8094	30.0021	46.7804	31.1544	52.1675	55.914	60.8671	-1.59746	1432	0.140461	-4.81113	1.50081e-06	3.4923e-06	-1.13697	2048.19	0.181111	-1.02251	0.306538	0.997996	-1.42288	1688.52	0.147601	-3.4472	0.000566424	0.00103517
411863	XM_395330	LOC411863	dehydrogenase/reductase SDR family member 7	protein_coding	XP_395330.3	GB44894	.	67.9432	65.3033	106.829	121.069	69.7774	68.9752	69.6784	133.899	74.476	128.989	99.7329	109.724	122.673	112.119	215.511	261.316	117.933	117.7	122.156	286.327	123.172	262.794	218.008	223.181	-1.65468	6043.68	0.0847867	-8.56922	1.04185e-17	4.91289e-17	1.30988	7227.82	0.106163	3.66829	0.000244182	0.0536936	-1.21256	5198.55	0.0981877	-2.83186	0.00462783	0.00753565
411886	XM_006572256,XM_395353	LOC411886	vacuolar protein sorting-associated protein 33A, transcript variant X1	protein_coding	XP_006572319.1;XP_395353.1	GB42932	.	6.23934	5.07726	12.3655	10.3835	7.25215	6.94994	8.46945	12.185	7.84412	12.3932	10.6615	9.91511	11.2653	8.71709	24.9455	22.4118	12.257	11.8594	14.8482	26.0561	12.973	25.2492	23.3052	20.1675	-1.64457	855.938	0.144697	-4.9601	7.04558e-07	1.68542e-06	1.14073	1086.65	0.126114	1.50623	0.132008	0.944525	-1.15418	863.253	0.135847	-1.52276	0.127819	0.163427
411923	XM_006561617,XM_395392	LOC411923	alanine--tRNA ligase, cytoplasmic, transcript variant X1	protein_coding	XP_006561680.1;XP_395392.3	GB42773	.	8.55758	8.48178	17.345	16.6739	9.18219	8.21004	9.60485	17.6583	10.0859	20.153	14.5375	18.8497	15.4509	14.5623	34.991	35.9889	15.519	14.0097	16.8387	37.76	16.6806	41.0586	31.7779	38.3407	-1.82121	2511.91	0.110254	-7.84461	4.34292e-15	1.79973e-14	1.15792	3289.08	0.159896	1.32292	0.185861	0.979686	-1.48606	2319.86	0.152009	-3.75958	0.000170201	0.000328931
411960	XM_016917312,XM_395427	LOC411960	zinc finger protein 184, transcript variant X2	protein_coding	XP_016772801.1;XP_395427.3	GB47194	.	7.23746	5.86822	12.1813	13.2189	7.44212	6.11856	5.80516	11.0374	7.65129	11.8118	12.5549	10.6215	13.0674	10.0751	24.574	28.5317	12.5781	10.4408	10.1773	23.6022	12.6541	24.0647	27.4441	21.6043	-1.57049	1491.68	0.144527	-4.50585	6.61074e-06	1.44393e-05	1.10994	1885.34	0.141647	1.06238	0.288061	0.997996	-1.48518	1362.74	0.143839	-3.9672	7.27214e-05	0.00014581
411962	XM_006567604,XM_006567605,XM_395429	LOC411962	uncharacterized LOC411962, transcript variant X2	protein_coding	XP_006567667.1;XP_006567668.1;XP_395429.3	GB44556	.	13.7664	11.9527	28.3075	22.4272	13.2305	14.8377	13.3498	24.6714	15.0906	22.0066	26.0363	19.0379	24.8556	20.5215	57.1062	48.407	22.3612	25.3191	23.4041	52.7567	24.9576	44.8349	56.9134	38.7236	-1.55244	1617.07	0.108831	-5.83048	5.52678e-09	1.56413e-08	1.02184	2116.46	0.155296	0.200724	0.840914	0.997996	-1.38943	1641.34	0.160307	-2.95993	0.00307713	0.00511221
411972	XM_006565975,XM_006565976,XM_006565978,XM_026445137	LOC411972	CTD small phosphatase-like protein 2, transcript variant X1	protein_coding	XP_006566038.1;XP_006566039.1;XP_006566041.1;XP_026300922.1	GB51037	.	2.69047	3.24807	7.13684	5.2157	3.80294	3.74194	3.81843	6.83164	4.31041	4.90026	6.86946	5.67898	4.85771	5.57659	14.3975	11.2576	6.42744	6.38527	6.69424	14.6086	7.12878	9.98351	15.0161	11.5512	-1.50707	529.56	0.201965	-2.92993	0.00339035	0.00560553	-1.07611	718.972	0.177015	-0.597864	0.54993	0.997996	-1.32532	596.152	0.136996	-2.96606	0.00301643	0.00501975
411986	XM_026441967,XM_026441968,XM_026441969,XM_026441970,XM_026441971,XM_026441972,XM_026441973,XM_026441974,XM_026441975,XM_026441976,XM_026441977,XR_003305069,XR_003305070	LOC411986	uncharacterized LOC411986, transcript variant X3	protein_coding	XP_026297752.1;XP_026297753.1;XP_026297754.1;XP_026297755.1;XP_026297756.1;XP_026297757.1;XP_026297758.1;XP_026297759.1;XP_026297760.1;XP_026297761.1;XP_026297762.1	GB41747	.	0.313709	0.247506	0.515154	0.499196	0.312562	0.292546	0.292282	0.656497	0.3084	0.481613	0.525932	0.542731	0.56641	0.424941	1.03925	1.07747	0.528269	0.499203	0.512411	1.40384	0.510048	0.98121	1.14965	1.10393	-1.67527	196.989	0.199713	-3.72731	0.000193536	0.000367533	1.12923	252.979	0.186979	0.937772	0.348362	0.997996	-1.43835	183.501	0.17581	-2.98283	0.00285594	0.00476391
411996	XM_026442023	LOC411996	uncharacterized LOC411996	protein_coding	XP_026297808.1	GB47459	.	1.12713	1.01385	2.94751	1.90236	1.13884	1.47225	1.44608	1.65132	1.65415	2.18086	2.22415	2.97501	2.03506	1.74068	5.94614	4.10605	1.92478	2.51225	2.53518	3.53115	2.73572	4.44316	4.86182	6.05124	-1.5311	412.193	0.163891	-3.74987	0.000176924	0.000337475	-1.31541	628.363	0.197509	-2.00253	0.0452282	0.744377	-1.45512	547.8	0.166877	-3.24274	0.00118385	0.00207819
412045	XM_006571812	LOC412045	dolichyl-diphosphooligosaccharide--protein glycosyltransferase subunit 2	protein_coding	XP_006571875.2	GB47114	.	69.9969	65.765	150.632	119.723	78.5135	74.9671	74.4761	131.242	75.6955	152.641	126.499	127.013	126.381	112.911	303.877	258.411	132.698	127.924	130.567	280.644	125.189	310.982	276.518	258.347	-1.65025	13007.6	0.116163	-6.22127	4.93162e-10	1.49483e-09	1.0803	16975.2	0.128221	0.869058	0.384815	0.997996	-1.46138	12516.6	0.0942625	-5.80642	6.38234e-09	1.84741e-08
412129	XM_006558679,XM_395593	LOC412129	protein wings apart-like, transcript variant X2	protein_coding	XP_006558742.1;XP_395593.4	GB53089	.	11.3	10.076	20.7845	19.4906	11.544	10.3324	10.747	20.1049	12.526	17.9655	19.8166	17.6958	20.4024	17.2995	41.9296	42.0685	19.5107	17.6313	18.8411	42.9918	20.7161	36.6018	43.3174	35.9936	-1.53385	3430	0.103644	-5.95458	2.60739e-09	7.51717e-09	1.06985	4369.97	0.104022	0.936437	0.349048	0.997996	-1.41608	3282.42	0.106333	-4.72009	2.35745e-06	5.47931e-06
412205	XM_026445336,XM_395667	LOC412205	monocyte to macrophage differentiation factor 2, transcript variant X1	protein_coding	XP_026301121.1;XP_395667.3	GB50275	.	4.09816	3.55284	8.79802	5.79501	4.35757	4.0325	4.08111	7.5458	5.70399	7.83237	7.496	6.78541	7.39931	6.09984	17.7487	12.508	7.36483	6.8811	7.15476	16.1358	9.43355	15.9572	16.3857	13.8017	-1.58247	287.164	0.177058	-3.73987	0.000184117	0.00035042	-1.00454	383.608	0.172787	-0.0378268	0.969826	0.997996	-1.38429	301.65	0.180627	-2.59733	0.00939515	0.0146557
412231	XM_006563677,XM_006563678,XM_623494	LOC412231	trans-1,2-dihydrobenzene-1,2-diol dehydrogenase, transcript variant X2	protein_coding	XP_006563740.2;XP_006563741.2;XP_623497.2	GB50272	.	147.222	175.662	229.418	235.673	127.963	176.938	161.396	211.492	199.705	355.22	118.342	235.882	265.812	301.592	462.817	508.677	216.273	301.928	282.95	452.25	330.282	723.703	258.686	479.79	-1.54462	12333.7	0.234994	-2.66924	0.00760242	0.0119443	1.48064	13660.6	0.306017	1.8503	0.064271	0.804505	1.13179	10659.5	0.253769	0.703813	0.481549	0.537647
412267	XM_395729	LOC412267	dynactin subunit 2	protein_coding	XP_395729.3	GB49158	.	21.0045	19.6846	40.215	34.6472	24.3801	17.6018	21.3355	39.5806	23.7837	40.7335	34.013	37.0205	37.9241	33.7963	81.1277	74.7825	41.2054	30.0358	37.4041	84.6382	39.3347	82.988	74.3497	75.3005	-1.54887	2243.28	0.107756	-5.85781	4.68997e-09	1.33168e-08	1.11598	2812.51	0.11612	1.36335	0.172771	0.975786	-1.44985	2044.85	0.137197	-3.90612	9.37912e-05	0.000185605
412285	NM_001145738,XM_006563202,XM_016911642,XM_016911667	Dat	dopamine transporter	protein_coding	NP_001139210.1;XP_006563265.1;XP_016767131.1;XP_016767156.1	GB40867	.	0.268526	0.309964	0.911152	1.2426	0.255493	0.59675	0.467316	1.02079	0.234048	0.632919	0.867591	0.475988	0.48483	0.532174	1.83811	2.68202	0.431816	1.0183	0.819271	2.18284	0.38708	1.28947	1.89649	0.96817	-2.9942	83.5698	0.356332	-4.44016	8.98927e-06	1.94047e-05	1.39944	116.735	0.363624	1.33338	0.182408	0.979686	-1.3824	76.4693	0.430167	-1.08604	0.27746	0.329834
412306	XM_395767	LOC412306	TBC1 domain family member 14	protein_coding	XP_395767.4	GB48352	.	0.91032	0.714973	1.70718	1.18348	0.575223	0.854652	0.807845	1.40875	1.26373	1.48725	1.48644	1.10492	1.6436	1.22753	3.44397	2.55442	0.972199	1.45838	1.41627	3.01244	2.09003	3.03003	3.24924	2.24743	-1.61554	140.214	0.25089	-2.75825	0.00581113	0.00930267	1.02974	185.314	0.213186	0.198297	0.842813	0.997996	-1.19639	152.74	0.258045	-1.00249	0.316108	0.370611
412342	XM_003249509	LOC412342	cyclin-Q	protein_coding	XP_003249557.1	GB46916	.	21.8315	19.4864	41.5934	35.297	21.1728	21.726	21.7412	38.35	27.5405	39.5111	38.6417	36.8476	39.4173	33.4561	83.9084	76.1851	35.7846	37.0735	38.1154	82.0068	45.5479	80.4975	84.4679	74.9488	-1.58515	1742.03	0.0993121	-6.69221	2.19831e-11	7.35881e-11	1.0452	2273.92	0.0908745	0.701842	0.482778	0.997996	-1.34763	1764.37	0.121035	-3.55624	0.000376196	0.000700541
412355	XM_026443467,XM_026443468,XM_026443469,XM_026443471,XM_026443472,XM_026443473,XR_003305531,XR_003305532	LOC412355	diacylglycerol kinase eta, transcript variant X4	protein_coding	XP_026299252.1;XP_026299253.1;XP_026299254.1;XP_026299256.1;XP_026299257.1;XP_026299258.1	GB52661	.	1.7954	1.21771	3.34901	2.90041	1.8667	1.88715	1.64676	3.07857	2.4989	2.26402	2.70203	2.53606	3.24164	2.09068	6.75613	6.26025	3.15495	3.22025	2.887	6.58314	4.1328	4.61258	5.90643	5.15841	-1.50409	527.779	0.204596	-2.87831	0.00399808	0.00654329	1.04731	673.692	0.179604	0.371345	0.710381	0.997996	-1.24724	540.041	0.178569	-1.78493	0.0742721	0.0996279
412361	XM_026441391,XM_026441397	LOC412361	START domain-containing protein 10, transcript variant X1	protein_coding	XP_026297176.1;XP_026297182.1	GB51536	.	1.64962	1.59663	4.24732	4.17712	1.97839	2.63444	2.12249	3.3968	2.60028	5.15717	3.3213	4.48055	2.97843	2.74124	8.56833	9.0159	3.34373	4.49542	3.72103	7.26363	4.30048	10.5069	7.2601	9.11353	-2.14471	162.031	0.234864	-4.68689	2.77382e-06	6.28874e-06	1.13514	226.409	0.243448	0.751195	0.452536	0.997996	-1.32862	168.95	0.220342	-1.8604	0.0628287	0.0852977
412422	XM_006563309,XM_395879	LOC412422	mediator of RNA polymerase II transcription subunit 1, transcript variant X2	protein_coding	XP_006563372.2;XP_395879.4	GB49844	.	1.44937	1.15109	2.56017	2.55108	1.48925	1.35625	1.55173	2.95956	1.75509	2.06526	3.0367	2.7411	2.61687	1.9763	5.16476	5.50626	2.51702	2.31432	2.7204	6.32865	2.90266	4.20763	6.63798	5.57546	-1.61791	782.228	0.175391	-3.9576	7.57051e-05	0.000149829	-1.02491	1064.65	0.179888	-0.197366	0.843541	0.997996	-1.46246	827.053	0.153704	-3.56791	0.00035984	0.000671416
412446	XM_395903	LOC412446	SCY1-like protein 2	protein_coding	XP_395903.3	GB47184	.	4.14536	3.97239	9.43985	7.47328	4.87776	4.43468	5.4264	7.17809	5.73608	8.8362	6.43001	8.17775	7.48454	6.82015	19.0435	16.1303	8.24402	7.56738	9.51325	15.3495	9.48662	18.0024	14.0555	16.6337	-1.5851	897.481	0.136334	-4.87461	1.09021e-06	2.55878e-06	1.05656	1165.91	0.183107	0.433489	0.66466	0.997996	-1.25778	925.778	0.176707	-1.87248	0.0611406	0.0831808
412458	XM_026443298	LOC412458	farnesol dehydrogenase	protein_coding	XP_026299083.1	GB40769	.	195.56	234.926	414.369	337.201	203.537	180.932	195.392	313.396	259.492	658.389	248.867	1204.67	353.088	403.342	835.927	727.816	344.003	308.744	342.55	670.158	429.162	1341.36	544.003	2450.33	-1.79316	15499.5	0.276154	-3.05084	0.00228202	0.00385639	-1.35273	25506.5	0.804574	-0.541743	0.587996	0.997996	-2.44529	18697.8	0.724396	-1.7808	0.0749449	0.100452
412467	XM_395924	LOC412467	bifunctional purine biosynthesis protein PURH	protein_coding	XP_395924.2	GB44829	.	20.5663	17.871	23.5615	68.934	21.4798	19.0294	18.2318	107.874	19.3155	139.759	21.8819	188.212	37.1329	30.6826	47.5317	148.787	36.3035	32.4719	31.9629	230.675	31.945	284.737	47.8322	382.827	-4.61015	6153.82	0.227635	-9.68575	3.46659e-22	2.01008e-21	1.40589	9419.9	1.02732	0.478414	0.632356	0.997996	-3.46184	4557.07	1.04117	-1.72069	NA	NA
412570	XM_006566958,XM_396025	LOC412570	RYamide receptor, transcript variant X2	protein_coding	XP_006567021.2;XP_396025.4	GB52101	.	0.231113	0.120792	0.51199	0.419547	0.240561	0.218762	0.322734	0.695607	0.279216	0.67582	0.535995	0.370817	0.41728	0.207387	1.03286	0.90555	0.406578	0.373298	0.565798	1.48747	0.461782	1.37687	1.17164	0.75425	-2.91911	90.8203	0.32853	-4.70438	2.54641e-06	5.79097e-06	1.40335	125.981	0.271122	1.80317	0.0713616	0.827833	-1.35971	83.069	0.281379	-1.57544	0.115154	0.148857
412596	XM_396051	LOC412596	trafficking protein particle complex subunit 12	protein_coding	XP_396051.1	GB49634	.	6.6731	6.19487	15.6102	12.1966	8.52088	7.30437	6.90591	13.663	7.50147	12.9417	12.6067	11.2914	12.0484	10.6359	31.4912	26.3251	14.4013	12.4642	12.107	29.2167	12.4063	26.3667	27.5574	22.967	-1.59409	891.934	0.13412	-5.01592	5.27799e-07	1.27024e-06	1.06508	1156.07	0.137242	0.662812	0.507451	0.997996	-1.47831	854.909	0.140759	-4.00648	6.16309e-05	0.000124395
412630	XM_006565161,XM_006565162,XM_016915577,XM_026444224,XM_396085	LOC412630	scavenger receptor class B member 1, transcript variant X5	protein_coding	XP_006565224.1;XP_006565225.1;XP_016771066.1;XP_026300009.1;XP_396085.3	GB49363	.	3.27706	2.68763	6.0847	5.97907	3.84848	3.33362	4.37941	6.07886	4.65813	8.86906	8.0875	6.77453	5.91681	4.61436	12.275	12.9052	6.50441	5.68851	7.67772	12.9989	7.70385	18.0693	17.6787	13.7796	-1.8582	492.61	0.207153	-4.31521	1.59455e-05	3.36402e-05	1.07095	674.527	0.221712	0.446006	0.655593	0.997996	-1.39169	510.524	0.198341	-2.40412	0.0162116	0.0243505
412641	XM_006567744,XM_396096	LOC412641	EF-hand domain-containing family member C2, transcript variant X2	protein_coding	XP_006567807.1;XP_396096.4	GB44616	.	0.422428	0.497093	1.26719	0.884653	0.82978	0.44204	0.676748	0.97408	1.35268	1.43854	1.2285	0.823246	0.762703	0.853454	2.55636	1.90944	1.40243	0.7543	1.18644	2.08295	2.23713	2.93079	2.68541	1.6745	-1.65097	108.471	0.323002	-2.23933	0.0251343	0.036481	1.07528	142.079	0.280709	0.373022	0.709132	0.997996	-1.10056	119.17	0.403647	-0.342483	0.731987	0.77287
412721	XM_016917437,XM_016917440,XM_026443242	LOC412721	nuclear pore complex protein Nup155, transcript variant X1	protein_coding	XP_016772926.2;XP_016772929.2;XP_026299027.1	GB44759	.	6.30461	6.0821	13.8094	12.0525	6.95333	6.83731	7.9425	11.1076	7.82611	11.9679	12.409	12.4887	11.3831	10.4423	27.8585	26.0141	11.752	11.6672	13.9243	23.7523	12.9432	24.3827	27.125	25.4024	-1.58375	1868.98	0.108985	-6.08657	1.15354e-09	3.41238e-09	-1.02137	2520.14	0.110196	-0.276833	0.781908	0.997996	-1.39536	1990.97	0.111298	-4.31842	1.57148e-05	3.36811e-05
412734	XM_396187	LOC412734	CWF19-like protein 1	protein_coding	XP_396187.2	GB51570	.	7.01692	6.50574	15.1416	13.2218	7.91137	7.70923	7.26171	13.5507	9.48408	15.0883	14.0098	14.5599	12.6692	11.1696	30.5459	28.538	13.3712	13.1551	12.7308	28.9765	15.6852	30.74	30.6243	29.6152	-1.71178	1059.25	0.113029	-6.86108	6.83416e-12	2.34395e-11	1.03461	1431.17	0.112187	0.437497	0.661751	0.997996	-1.46214	1078.58	0.129759	-4.22386	2.40157e-05	5.05486e-05
412815	XM_006567404	LOC412815	fatty acid synthase	protein_coding	XP_006567467.1	GB53412	.	19.3932	26.4622	27.7479	41.252	18.5938	30.5715	22.2619	61.1871	25.0292	27.4956	40.0195	43.0999	35.0149	45.4327	55.9772	89.0385	31.4259	52.1674	39.0283	130.841	41.3946	56.0179	87.4796	87.6663	-1.74847	13572.8	0.291994	-2.76065	0.0057687	0.00923904	1.25562	16855	0.308051	1.06606	0.286396	0.997996	-1.16844	12632.5	0.227332	-0.987909	0.323197	0.378163
412835	XM_026442252	LOC412835	uncharacterized LOC412835	protein_coding	XP_026298037.1	GB43885	.	3.37363	3.50459	6.919	6.2338	3.90795	3.74435	3.94285	6.40546	3.21809	7.00086	7.22848	5.63832	6.09117	6.017	13.958	13.455	6.60492	6.38939	6.91238	13.6973	5.32224	14.2631	15.8009	11.4685	-1.59322	615.302	0.124413	-5.40095	6.62875e-08	1.71739e-07	1.07568	794.105	0.134529	0.782366	0.433999	0.997996	-1.47362	585.619	0.168811	-3.31358	0.000921095	0.0016398
412923	XM_016911187,XM_396374	LOC412923	argininosuccinate synthase, transcript variant X2	protein_coding	XP_016766676.2;XP_396374.3	GB49147	.	13.8502	14.0783	18.817	44.054	13.386	14.7313	13.5461	29.6427	13.5642	56.9405	14.541	58.778	25.0069	24.1709	37.9603	95.0861	22.624	25.1375	23.7482	63.3873	22.4332	116.007	31.7854	119.556	-2.7622	1944.29	0.236539	-6.19694	5.75708e-10	1.73739e-09	1.50062	2591.33	0.699236	0.837429	0.402351	0.997996	-1.82711	1451.76	0.64541	-1.3473	0.177883	0.22058
412960	XM_006561628,XM_396411	LOC412960	receptor-type tyrosine-protein phosphatase kappa, transcript variant X1	protein_coding	XP_006561691.1;XP_396411.5	GB42783	.	0.364493	0.518584	1.09932	1.17546	0.422903	0.449081	0.650062	1.07066	0.207806	0.748894	1.00494	0.695742	0.658101	0.890352	2.21771	2.53711	0.714759	0.766317	1.13965	2.28948	0.34368	1.52575	2.19671	1.41516	-1.96967	103.844	0.301371	-3.24501	0.00117446	0.0020571	1.15312	139.87	0.279529	0.735318	0.462146	0.997996	-1.72439	93.5873	0.429395	-1.83069	0.0671467	0.0907184
413068	XM_006564961	LOC413068	intraflagellar transport protein 46 homolog	protein_coding	XP_006565024.2	GB51846	.	0.630662	0.90052	0.775938	1.97055	0.802634	0.860234	0.768976	3.38243	0.9617	3.67119	0.88423	3.25066	1.13867	1.54609	1.56534	4.25324	1.35655	1.46791	1.34812	7.2329	1.59051	7.47947	1.93286	6.61192	-3.30023	128.9	0.310735	-5.54353	2.9644e-08	7.92067e-08	1.92455	163.78	0.560887	1.68398	0.0921864	0.884471	-1.57307	83.0119	0.568274	-1.15012	0.250094	0.300451
413357	XM_016917743,XM_396802	LOC413357	ubiquitin carboxyl-terminal hydrolase 31, transcript variant X2	protein_coding	XP_016773232.1;XP_396802.3	GB41035	.	4.00137	3.7737	7.71446	9.60458	4.70033	4.01579	4.26273	9.00586	4.72054	13.4171	7.11989	8.31744	7.22457	6.47903	15.5627	20.7305	7.94415	6.85258	7.47317	19.2579	7.80706	27.3352	15.5635	16.9179	-2.25259	1783.66	0.177953	-6.58368	4.58941e-11	1.5046e-10	1.49182	2246.83	0.194127	2.97269	0.00295204	0.236983	-1.45761	1383.8	0.127476	-4.26435	2.00483e-05	4.24751e-05
413365	XM_026440895,XM_396810	LOC413365	nucleoporin SEH1, transcript variant X2	protein_coding	XP_026296680.1;XP_396810.3	GB46714	.	6.81041	5.73065	10.0146	11.6915	5.71191	5.26386	6.10865	10.5327	6.48286	10.6491	11.4869	9.32132	12.2964	9.83889	20.2029	25.2349	9.65384	8.98228	10.7093	22.5229	10.7217	21.6958	25.1095	18.9598	-1.60617	738.92	0.148982	-4.58867	4.46085e-06	9.93256e-06	1.16161	922.003	0.144117	1.49963	0.13371	0.947398	-1.4202	662.802	0.149206	-3.39194	0.000693985	0.00125496
413416	XM_006557250,XM_026439398,XM_026439399,XM_026439400	LOC413416	protein bicaudal C homolog 1-B, transcript variant X2	protein_coding	XP_006557313.1;XP_026295183.1;XP_026295184.1;XP_026295185.1	GB56009	.	5.40686	6.21116	10.3875	11.0204	6.86224	6.4002	5.34636	11.181	7.11226	9.80475	7.74865	10.286	9.76221	10.6639	20.9553	23.7864	11.598	10.9214	9.37292	23.9093	11.7626	19.9756	16.938	20.922	-1.5209	2300.77	0.136878	-4.41946	9.89459e-06	2.12656e-05	1.21875	2749.49	0.167534	1.70352	0.0884707	0.877334	-1.22825	2044.75	0.168466	-1.76064	0.0782987	0.104554
413472	XM_006570885,XM_396916	LOC413472	innexin shaking-B, transcript variant X1	protein_coding	XP_006570948.1;XP_396916.4	GB45406	.	4.41874	3.78113	7.53204	6.84822	5.07681	4.41468	4.84389	7.62514	4.05994	6.82079	8.44359	5.44361	7.97813	6.49179	15.1948	14.7812	8.58044	7.53325	8.49203	16.3054	6.71454	13.8963	18.457	11.0724	-1.50796	927.902	0.130498	-4.54102	5.59827e-06	1.23322e-05	1.08912	1164.2	0.186651	0.659844	0.509354	0.997996	-1.43045	864.342	0.200817	-2.57182	0.0101166	0.0157075
413544	XM_006562898,XM_396986	LOC413544	peptidylprolyl isomerase domain and WD repeat-containing protein 1, transcript variant X2	protein_coding	XP_006562961.2;XP_396986.3	GB48457	.	12.5495	11.2185	22.7455	20.8368	13.4266	12.3417	12.2091	22.7796	12.493	23.1913	22.813	20.6095	22.6585	19.261	45.8855	44.9742	22.6926	21.0599	21.4043	48.7113	20.6616	47.2486	49.8674	41.9203	-1.57551	1935.68	0.0951881	-6.88972	5.59039e-12	1.92633e-11	1.09158	2468.85	0.0903439	1.39932	0.161718	0.973262	-1.45416	1815.37	0.0956619	-5.64679	1.6347e-08	4.57274e-08
413575	XM_006571296	LOC413575	facilitated trehalose transporter Tret1	protein_coding	XP_006571359.2	GB48937	.	27.4056	33.5324	67.671	65.7191	31.2828	33.9443	30.2941	74.0842	31.403	75.3915	17.2283	92.5972	49.4813	57.5714	136.516	141.848	52.8718	57.9229	53.1098	158.42	51.9359	153.598	37.6597	188.345	-2.03421	10153.9	0.135907	-7.53805	4.7704e-14	1.87102e-13	1.29713	13118.1	0.662182	0.56679	0.570857	0.997996	-1.51766	8575.38	0.655259	-0.918498	0.358358	0.414823
413590	XM_026440030	LOC413590	alkylglycerol monooxygenase	protein_coding	XP_026295815.1	GB44006	.	10.9656	17.452	21.2322	19.878	12.668	14.396	12.3302	22.9825	18.2384	35.619	13.49	25.6796	19.7985	29.9631	42.8328	42.9047	21.4106	24.5654	21.6166	49.1452	30.1635	72.568	29.4881	52.2328	-1.65083	1461.54	0.270476	-2.67377	0.00750028	0.0117892	1.39336	1702.6	0.302321	1.58298	0.113426	0.9173	-1.10245	1232.11	0.257915	-0.545581	0.585354	0.636404
413643	XM_397085	LOC413643	N-acetylglucosaminyl-phosphatidylinositol biosynthetic protein	protein_coding	XP_397085.2	GB41759	.	4.33884	3.70567	8.03963	7.05497	5.17596	4.4815	5.23055	7.70484	4.99428	9.25835	5.91723	7.60146	7.83388	6.36224	16.2187	15.2275	8.74801	7.64727	9.16989	16.4759	8.25979	18.8624	12.9346	15.4615	-1.59375	516.807	0.164291	-4.09291	4.25991e-05	8.61744e-05	1.20153	633.237	0.184912	1.4324	0.15203	0.96759	-1.19672	480.427	0.169406	-1.5294	0.126165	0.161552
413669	XM_026439997,XM_026439998,XM_026439999,XM_026440000,XM_026440001,XM_026440002,XM_026440003,XM_026440004,XM_026440005,XM_026440006,XM_026440007,XM_026440008,XR_003304494	LOC413669	protein lap4, transcript variant X11	protein_coding	XP_026295782.1;XP_026295783.1;XP_026295784.1;XP_026295785.1;XP_026295786.1;XP_026295787.1;XP_026295788.1;XP_026295789.1;XP_026295790.1;XP_026295791.1;XP_026295792.1;XP_026295793.1	GB53150	.	8.33597	7.37718	12.5884	14.2004	7.87723	8.5749	8.59858	14.8488	7.63377	12.3949	14.3381	12.602	15.0508	12.6658	25.3953	30.6501	13.3135	14.6323	15.0745	31.7523	12.6251	25.2527	31.342	25.6327	-1.50474	4003.4	0.115675	-5.09632	3.46316e-07	8.46286e-07	1.12239	4947.45	0.129063	1.29067	0.196818	0.988548	-1.29383	3767.67	0.140473	-2.64567	0.00815287	0.0128303
413834	XM_006558603,XM_016917618,XM_026446280,XM_397273	LOC413834	atypical protein kinase C, transcript variant X3	protein_coding	XP_006558666.1;XP_016773107.2;XP_026302065.1;XP_397273.4	GB47743	.	11.3116	9.68701	18.2445	19.2376	10.6035	9.8351	11.1689	18.6734	10.8638	16.2447	18.6235	16.8532	20.4233	16.6315	36.8055	41.5224	17.9212	16.7827	19.5807	39.9308	17.9672	33.096	40.7096	34.2798	-1.50802	2227.61	0.133968	-4.42387	9.69497e-06	2.0841e-05	1.0887	2795.5	0.1333	0.919762	0.357697	0.997996	-1.3504	2123.22	0.110326	-3.92823	8.55721e-05	0.000169991
413894	NM_001098228,XM_006558928	Y-e3	yellow-e3	protein_coding	NP_001091698.1;XP_006558991.2	GB55203	.	2.21114	1.75792	2.86951	13.2952	1.62949	1.26064	1.95849	2.72515	2.14744	11.2338	3.13185	42.7483	3.99226	3.01816	5.7888	28.6964	2.75405	2.15117	3.43351	5.82739	3.55155	22.8871	6.84598	86.951	-4.30157	557.607	0.665305	-3.16376	0.00155746	0.00268826	-1.73987	1351.28	1.31309	-0.608473	0.542874	0.997996	-7.8927	872.048	1.21043	-2.46236	NA	NA
413912	XM_006564558,XM_006564559,XM_397351	LOC413912	constitutive coactivator of PPAR-gamma-like protein 1, transcript variant X1	protein_coding	XP_006564621.2;XP_006564622.2;XP_397351.4	GB41869	.	1.97236	1.72744	4.08223	3.87038	1.87606	2.3333	2.135	5.25867	2.23067	3.86884	4.22486	3.35918	3.56114	2.96583	8.23528	8.35383	3.17078	3.98157	3.74296	11.245	3.68919	7.88215	9.23521	6.83266	-2.01482	808.417	0.159942	-6.31888	2.63466e-10	8.11699e-10	1.19517	1079.04	0.159407	1.61361	0.106613	0.900909	-1.42129	763.446	0.128383	-3.95067	7.79319e-05	0.00015565
413917	XM_026442721	LOC413917	alpha-1,2-mannosyltransferase ALG9	protein_coding	XP_026298506.1	GB42855	.	3.17647	2.3613	6.73693	5.355	2.93146	2.99528	4.03587	5.50614	3.32751	6.16297	5.27554	5.51344	5.7352	4.0541	13.5907	11.5582	4.95453	5.11117	7.07546	11.7742	5.50321	12.5561	11.5319	11.2145	-1.76481	407.112	0.155363	-5.27482	1.32887e-07	3.36188e-07	1.05159	551.098	0.14703	0.493592	0.621594	0.997996	-1.37643	422.294	0.179195	-2.57225	0.010104	0.0156904
413980	XM_006571765,XM_397416	LOC413980	CD109 antigen, transcript variant X1	protein_coding	XP_006571828.2;XP_397416.4	GB48204	.	2.28991	1.99736	4.28246	4.4316	2.94595	2.12585	2.1137	5.06994	2.08523	4.22407	3.41216	3.58055	4.13448	3.42924	8.63921	9.56518	4.97902	3.62757	3.70561	10.8414	3.44867	8.60587	7.45871	7.28292	-1.66994	868.252	0.157915	-4.68479	2.80247e-06	6.34952e-06	1.31616	1039.43	0.13957	2.8397	0.00451565	0.296554	-1.45064	690.292	0.130225	-4.12124	3.76844e-05	7.77025e-05
550659	XM_006559956,XM_006559957	LOC550659	adiponectin receptor protein, transcript variant X1	protein_coding	XP_006560019.1;XP_006560020.1	GB54684	.	9.81948	9.97492	17.8013	19.0778	10.532	9.19544	10.0634	18.4292	10.1808	19.1606	17.0062	18.8993	17.7293	17.1259	35.9114	41.1776	17.8005	15.6912	17.6426	39.4087	16.8376	39.0366	37.1742	38.4417	-1.63495	1560.4	0.103885	-6.82726	8.65499e-12	2.95374e-11	1.13948	1978.64	0.121976	1.54433	0.122509	0.938063	-1.49061	1406.94	0.117887	-4.88522	1.03311e-06	2.47995e-06
550687	XM_623081	LOC550687	aldehyde dehydrogenase, mitochondrial	protein_coding	XP_623084.1	GB49240	.	113.665	116.391	116.928	178.609	87.7508	104.147	99.6572	248.762	113.596	288.429	134.351	271.188	205.224	199.831	235.885	385.51	148.31	177.717	174.713	531.947	187.871	587.627	293.681	551.603	-1.95128	16535.6	0.211962	-4.54997	5.36525e-06	1.18366e-05	1.45307	20086.6	0.345594	1.55993	0.118776	0.93133	-1.36106	12898.6	0.312496	-1.42317	0.154687	0.194433
550748	XM_006560556	LOC550748	stromal membrane-associated protein 1	protein_coding	XP_006560619.1	GB49553	.	17.6468	20.0341	36.7522	32.5952	17.8349	19.9446	18.9881	33.2897	24.1862	33.2992	33.2302	33.5585	31.8617	34.3963	74.142	70.3536	30.1431	34.0336	33.2888	71.1859	40.0004	67.8419	72.6386	68.2588	-1.55819	2523.93	0.130278	-4.91153	9.03663e-07	2.1404e-06	1.03624	3287.05	0.0887996	0.578425	0.562977	0.997996	-1.34048	2566.75	0.115489	-3.66047	0.000251752	0.000477856
550869	XM_006558125	LOC550869	N-acetylglucosamine-6-sulfatase	protein_coding	XP_006558188.1	GB45777	.	4.34288	3.14153	9.87027	6.53113	5.08665	4.55058	5.08007	7.981	5.06487	7.65994	7.14222	7.98184	7.84118	5.39366	19.9118	14.0968	8.59706	7.76514	8.90607	17.0664	8.37653	15.6059	15.6123	16.2352	-1.5535	459.012	0.181944	-3.49298	0.00047766	0.000871057	-1.04252	620.248	0.16323	-0.36805	0.712836	0.997996	-1.38526	496.268	0.157687	-2.98155	0.00286792	0.00478234
550884	XM_623275	LOC550884	N-sulphoglucosamine sulphohydrolase	protein_coding	XP_623278.2	GB45304	.	8.42739	7.49552	15.7287	14.3524	7.991	6.89021	9.20255	12.9599	11.0738	15.9748	12.9249	13.6479	15.2158	12.869	31.7303	30.9783	13.5058	11.7575	16.1334	27.7132	18.3145	32.5461	28.2528	27.7601	-1.58432	941.362	0.13624	-4.87278	1.10038e-06	2.58146e-06	1.10775	1194.85	0.1441	1.02451	0.305595	0.997996	-1.27393	921.208	0.183621	-1.9022	0.0571446	0.078053
551100	XM_006557542,XM_006557543,XM_006557544,XM_006557545,XM_016916307,XM_016916308,XM_016916309	LOC551100	endophilin-B1, transcript variant X1	protein_coding	XP_006557605.1;XP_006557606.1;XP_006557607.2;XP_006557608.2;XP_016771796.1;XP_016771797.1;XP_016771798.1	GB49038	.	30.0558	29.3726	45.8191	50.9587	26.7935	25.6257	25.2972	45.2787	27.8008	76.3807	38.7757	60.2169	54.2665	50.4296	92.4331	109.989	45.2844	43.728	44.3496	96.823	45.9783	155.614	84.7607	122.482	-1.70186	2514.84	0.212899	-3.60317	0.000314354	0.000584188	1.28015	3072.87	0.264358	1.34786	0.177704	0.979686	-1.46329	2062.28	0.195119	-2.81479	0.00488097	0.00791912
551156	XM_006570804,XM_006570805,XM_006570806,XM_623551	LOC551156	Golgi pH regulator, transcript variant X1	protein_coding	XP_006570867.1;XP_006570868.1;XP_006570869.1;XP_623554.3	GB47489	.	11.5471	10.4576	21.3517	17.7489	10.7977	11.6912	13.3037	18.8604	11.9787	20.3322	21.3734	20.8344	20.8485	17.9546	43.0738	38.3092	18.2495	19.95	23.3232	40.3307	19.8111	41.4236	46.7207	42.3776	-1.51591	1126.19	0.114632	-5.23573	1.64336e-07	4.11717e-07	-1.0361	1503.42	0.104978	-0.48733	0.626024	0.997996	-1.40486	1193.27	0.119031	-4.12019	3.78553e-05	7.80081e-05
551273	XM_623667	LOC551273	lysosomal Pro-X carboxypeptidase	protein_coding	XP_623670.3	GB43464	.	10.4018	8.00335	23.8055	15.809	10.2734	10.9209	13.06	16.0992	10.1883	20.5106	16.0066	21.559	18.7807	13.7409	48.0239	34.1222	17.3633	18.6355	22.896	34.4261	16.8499	41.7871	34.9891	43.8516	-1.60486	1091.89	0.155863	-4.37849	1.19502e-05	2.55295e-05	-1.08349	1525.27	0.197017	-0.587205	0.557066	0.997996	-1.45954	1215.74	0.193507	-2.81908	0.00481621	0.00782142
551280	XM_016917143,XM_623675	LOC551280	uncharacterized LOC551280, transcript variant X2	protein_coding	XP_016772632.1;XP_623678.2	GB40012	.	3.28315	3.1236	5.98393	7.66973	3.85175	4.83702	3.88797	6.11085	3.80862	6.2511	7.02042	9.41818	5.92781	5.36288	12.0717	16.5543	6.50994	8.25393	6.81616	13.0673	6.29889	12.7356	15.3461	19.1568	-1.70652	829.44	0.162591	-4.74229	2.11316e-06	4.84517e-06	-1.03646	1159.44	0.241219	-0.214183	0.830404	0.997996	-1.45944	904.664	0.233306	-2.33774	0.0194006	0.0287307
551314	XM_006569932,XM_623712	LOC551314	heparan-alpha-glucosaminide N-acetyltransferase, transcript variant X2	protein_coding	XP_006569995.1;XP_623715.2	GB41291	.	29.1432	25.6517	69.6379	53.0065	30.9805	33.9974	36.0668	50.6433	35.314	52.1465	58.3987	57.0218	52.6188	44.0412	140.484	114.409	52.3609	58.0135	63.2302	108.294	58.404	106.24	127.655	115.984	-1.59469	4051.74	0.0970362	-6.93842	3.96496e-12	1.37773e-11	-1.09625	5679.9	0.109854	-1.20683	0.227496	0.997996	-1.42944	4597.97	0.102434	-5.03204	4.85296e-07	1.1958e-06
551350	XM_623747	LOC551350	myotrophin	protein_coding	XP_623750.2	GB53626	.	47.8293	44.2856	72.2451	79.621	45.8429	44.3899	43.2031	83.5252	44.7092	93.9916	79.5736	78.0165	86.3569	76.0336	145.744	171.854	77.4802	75.7472	75.7412	178.608	73.9423	191.493	173.942	158.687	-1.62974	3635.79	0.108424	-6.49894	8.08858e-11	2.60626e-10	1.20679	4484.4	0.125124	2.16727	0.0302144	0.651306	-1.41968	3155.49	0.114206	-4.42678	9.56499e-06	2.09395e-05
551355	XM_623752	LOC551355	integrator complex subunit 2	protein_coding	XP_623755.3	GB55913	.	2.02446	1.24508	3.09748	3.27577	2.09737	1.56048	2.06813	3.2073	1.38065	3.62995	2.8418	2.69508	3.6552	2.13767	6.24871	7.07044	3.54482	2.66282	3.62573	6.85842	2.2834	7.39543	6.21196	5.48186	-1.66468	504.657	0.198058	-3.71227	0.000205408	0.000389578	1.26654	613.691	0.125217	2.72243	0.00648039	0.34985	-1.40133	422.706	0.201083	-2.42088	0.015483	0.0233511
551430	XM_026439850,XM_026439851,XM_026439852,XM_026439853	LOC551430	PDZ domain-containing protein 8, transcript variant X2	protein_coding	XP_026295635.1;XP_026295636.1;XP_026295637.1;XP_026295638.1	GB49108	.	4.06488	3.83024	7.54229	7.62668	4.16466	4.25478	4.49838	8.33645	4.42959	7.25836	7.87306	7.61467	7.33924	6.57609	15.2154	16.4614	7.03879	7.2604	7.88629	17.8265	7.32588	14.7877	17.2099	15.4884	-1.67858	1211.9	0.113203	-6.60093	4.08589e-11	1.34508e-10	1.08598	1587.22	0.115886	1.02687	0.304481	0.997996	-1.41651	1182.77	0.110638	-4.5404	5.61483e-06	1.25964e-05
551439	XM_006564934,XM_006564935	LOC551439	carnosine N-methyltransferase, transcript variant X1	protein_coding	XP_006564997.2;XP_006564998.2	GB52692	.	10.9751	9.11557	20.7717	20.7295	12.899	10.7043	10.5532	21.1299	11.8336	19.0267	20.4508	17.2349	19.8158	15.6504	41.9038	44.7427	21.8009	18.2658	18.5013	45.1836	19.571	38.7639	44.7039	35.0562	-1.62632	1404.31	0.136605	-5.13606	2.80562e-07	6.9166e-07	1.12825	1784.54	0.116405	1.49553	0.134777	0.947398	-1.44121	1294.48	0.112741	-4.67697	2.91152e-06	6.7022e-06
551447	XM_006572355,XM_006572356,XM_026445946,XM_623839	LOC551447	mannose-6-phosphate isomerase, transcript variant X1	protein_coding	XP_006572418.1;XP_006572419.1;XP_026301731.1;XP_623842.1	GB50869	.	8.96021	8.5559	22.4199	17.289	11.5668	11.7886	13.1314	16.4012	10.5039	17.2911	16.9271	16.5468	16.1779	14.6895	45.2287	37.3167	19.5493	20.1161	23.0212	35.0719	17.3719	35.2278	37.0014	33.6565	-1.54406	930.318	0.142136	-4.40934	1.03688e-05	2.2257e-05	-1.02265	1242.73	0.131246	-0.246173	0.805548	0.997996	-1.30223	1011.54	0.152099	-2.50484	0.0122508	0.0187588
551448	XM_006557400,XM_016917662,XM_016917667,XM_016917672,XM_026440071	LOC551448	ribose-phosphate pyrophosphokinase 1, transcript variant X2	protein_coding	XP_006557463.3;XP_016773151.1;XP_016773156.1;XP_016773161.1;XP_026295856.1	GB42140	.	24.9203	25.4417	36.0916	66.5534	24.8928	26.7904	25.4984	62.6573	27.6598	71.2517	27.5385	92.6269	44.9942	43.6806	72.8093	143.649	42.072	45.7154	44.7023	133.985	45.7452	145.164	60.1971	188.405	-2.40187	4204.65	0.110848	-11.4045	3.97156e-30	3.14768e-29	1.38955	5556.55	0.428683	1.10716	0.268226	0.997996	-1.60019	3422.94	0.579869	-1.16964	0.242144	0.291953
551535	XM_623930	LOC551535	ero1-like protein	protein_coding	XP_623933.1	GB55544	.	10.7348	11.202	18.7878	17.7634	11.0094	11.1082	11.1652	18.3904	11.5029	45.5178	14.6582	26.4617	19.3819	19.2326	37.9016	38.3406	18.6073	18.9551	19.5742	39.3257	19.0241	92.7353	32.0418	53.8238	-2.15361	1743.63	0.330894	-3.34476	0.000823543	0.00146457	1.45693	2188.49	0.387945	1.3995	0.161663	0.973262	-1.45426	1365.62	0.233077	-2.31808	0.0204451	0.0301564
551544	XM_016912945	LOC551544	peroxidase	protein_coding	XP_016768434.2	GB49689	.	4.17821	4.51643	14.2378	3.71589	3.89468	3.15733	4.97577	7.33695	4.95116	58.7047	0.811036	13.8979	7.54386	7.75422	28.7225	8.02038	6.58249	5.38769	8.72323	15.6892	8.18847	119.601	1.77286	28.2687	-4.75843	1367.74	1.10177	-2.04262	0.0410905	0.0578437	2.57056	1714.25	1.40911	0.966626	0.333731	0.997996	-1.80112	675.202	1.01798	-0.833904	0.404335	0.46142
551550	XM_006572109	LOC551550	probable 26S proteasome non-ATPase regulatory subunit 3	protein_coding	XP_006572172.1	GB54573	.	37.802	35.9236	70.9622	65.9157	40.3935	38.7434	41.9806	64.0006	41.3716	74.6419	64.9462	70.7385	68.2523	61.677	143.155	142.273	68.2701	66.1121	73.5979	136.857	68.4225	152.071	141.967	143.884	-1.57049	4779.6	0.103416	-6.297	3.03459e-10	9.32685e-10	1.06929	6150.86	0.120661	0.801	0.423132	0.997996	-1.38169	4665.21	0.0997751	-4.67483	2.94192e-06	6.76917e-06
551664	XM_026440201	LOC551664	palmitoyl-protein thioesterase 1	protein_coding	XP_026295986.1	GB49609	.	59.1061	49.1898	129.145	110.815	73.6579	78.7999	74.0999	100.896	86.2786	106.951	102.736	123.05	106.717	84.4534	260.53	239.182	124.491	134.465	129.908	215.755	142.692	217.895	224.572	250.287	-1.54515	4795.41	0.144546	-4.34286	1.4064e-05	2.98416e-05	-1.02939	6429.51	0.13993	-0.298677	0.765186	0.997996	-1.21147	5417.49	0.124112	-2.22987	0.0257561	0.0374021
551672	XM_624061	LOC551672	protein FAM114A2	protein_coding	XP_624064.5	GB55943	.	17.3747	16.8799	42.835	36.248	18.6169	18.942	21.0848	37.0919	23.3317	40.8256	34.5715	35.7154	31.3703	28.981	86.4131	78.2378	31.4648	32.3228	36.9646	79.3164	38.5871	83.1757	75.5707	72.646	-1.89017	3039.73	0.0950914	-9.65926	4.49116e-22	2.59252e-21	1.09269	4143.2	0.118094	1.08295	0.278829	0.997996	-1.4562	3040.7	0.11948	-4.53806	5.67729e-06	1.27228e-05
551673	XM_006570148,XM_006570149,XM_006570150,XM_006570151,XM_006570152,XM_006570153,XM_006570155,XM_006570156,XM_006570157,XM_006570158,XM_006570159,XM_006570160,XM_016911388,XM_016911390,XM_026439378,XM_624062	LOC551673	serine/threonine-protein kinase tousled-like 2, transcript variant X12	protein_coding	XP_006570211.1;XP_006570212.1;XP_006570213.1;XP_006570214.1;XP_006570215.1;XP_006570216.1;XP_006570218.1;XP_006570219.1;XP_006570220.1;XP_006570221.1;XP_006570222.1;XP_006570223.1;XP_016766877.1;XP_016766879.1;XP_026295163.1;XP_624065.2	GB50640	.	15.5295	15.6881	29.0146	27.268	15.1804	15.941	15.9829	29.6238	15.9815	23.8503	28.6155	25.022	28.0389	26.9347	58.5325	58.8554	25.6568	27.2019	28.0202	63.347	26.431	48.5912	62.5512	50.8952	-1.52819	5583.44	0.132975	-4.60109	4.20282e-06	9.3823e-06	1.05597	7147.42	0.125623	0.62544	0.531682	0.997996	-1.40972	5415.87	0.0936897	-5.28778	1.23812e-07	3.2248e-07
551689	XM_016918016	LOC551689	nucleolar protein 6	protein_coding	XP_016773505.1	GB55645	.	4.55042	3.4881	10.3	8.74552	4.6556	4.43963	5.1907	8.7745	5.41512	8.79993	8.64029	8.5287	8.21589	5.98869	20.7787	18.8763	7.86855	7.57582	9.10003	18.7632	8.9558	17.9284	18.887	17.3476	-1.82363	1000.25	0.128633	-6.73862	1.59896e-11	5.38565e-11	1.03734	1379.87	0.111457	0.474479	0.635158	0.997996	-1.48955	1030.91	0.126332	-4.5505	5.35183e-06	1.203e-05
551709	XM_026445203,XM_026445204,XM_026445205	LOC551709	1-phosphatidylinositol 4,5-bisphosphate phosphodiesterase gamma-1, transcript variant X3	protein_coding	XP_026300988.1;XP_026300989.1;XP_026300990.1	GB43730	.	2.84339	2.31076	6.0161	4.86458	3.17967	2.76423	2.6805	5.73686	3.24551	4.3001	5.16495	4.62157	5.1338	3.96733	12.1366	10.4997	5.37404	4.7169	4.6993	12.2676	5.36759	8.76076	11.2902	9.40039	-1.58345	722.161	0.160716	-4.1257	3.69605e-05	7.53884e-05	1.02601	950.334	0.158148	0.234251	0.81479	0.997996	-1.47405	717.233	0.137825	-4.06158	4.87425e-05	9.95095e-05
551726	XM_026443397	LOC551726	inositol-tetrakisphosphate 1-kinase	protein_coding	XP_026299182.1	GB48448	.	7.26544	5.57253	16.3937	12.41	8.53805	7.92972	8.15148	12.5053	8.54766	19.0804	11.5624	17.2362	13.1179	9.56742	33.0719	26.7857	14.4304	13.5313	14.2907	26.741	14.1366	38.8732	25.2744	35.0588	-1.80987	1125.1	0.212748	-4.02298	5.74665e-05	0.000114944	1.04821	1541.88	0.242819	0.279723	0.77969	0.997996	-1.49883	1141.06	0.181205	-3.22195	0.00127321	0.00222558
551728	XM_006568106,XM_624116	LOC551728	F-box/LRR-repeat protein 20, transcript variant X2	protein_coding	XP_006568169.1;XP_624119.2	GB41037	.	4.09959	3.75032	8.33981	6.0239	4.14972	4.0508	4.54821	7.2995	6.01937	7.17054	6.67929	7.80811	7.4019	6.43888	16.8243	13.002	7.01354	6.91231	7.97365	15.6091	9.95513	14.6088	14.6004	15.8819	-1.50515	831.276	0.119406	-4.94031	7.79978e-07	1.85724e-06	-1.03236	1104.17	0.141734	-0.324159	0.745818	0.997996	-1.27874	909.688	0.174066	-2.03785	0.0415647	0.0581264
551753	XM_006565170	LOC551753	RNA polymerase II-associated protein 1	protein_coding	XP_006565233.2	GB49366	.	3.29545	2.96341	7.63718	5.95797	3.14908	4.12124	3.99182	6.2244	5.18663	7.32135	5.84994	7.34442	5.95	5.08785	15.4069	12.8597	5.32235	7.03252	6.99823	13.3101	8.57791	14.9161	12.7875	14.9387	-1.81268	944.217	0.129952	-6.60336	4.01948e-11	1.32406e-10	1.01071	1317.26	0.163185	0.0941469	0.924992	0.997996	-1.28063	1061.41	0.160421	-2.22449	0.0261155	0.0378815
551775	XM_624161	LOC551775	trifunctional enzyme subunit beta, mitochondrial	protein_coding	XP_624164.1	GB53132	.	85.8311	79.8885	148.567	141.953	76.6291	76.8287	75.2666	149.738	84.9724	153.943	136.556	132.909	154.97	137.16	299.712	306.392	129.513	131.101	131.953	320.197	140.532	313.634	298.5	270.34	-1.60619	8587.73	0.110563	-6.1833	6.27733e-10	1.89107e-09	1.15317	10752.8	0.0797999	2.57644	0.00998249	0.415339	-1.43901	7710.15	0.0817657	-6.42169	1.34773e-10	4.46876e-10
551825	XM_006560098,XM_624210	LOC551825	nuclear hormone receptor HR96, transcript variant X2	protein_coding	XP_006560161.1;XP_624213.3	GB52904	.	2.8752	2.78821	6.6368	5.18081	2.7178	3.31662	3.69821	5.11475	3.93876	6.3989	5.08439	6.00357	5.19124	4.78704	13.3887	11.1823	4.59343	5.65951	6.48348	10.9373	6.51412	13.0367	11.1141	12.2114	-1.71075	782.445	0.143165	-5.41074	6.27647e-08	1.63062e-07	1.02301	1062.6	0.161976	0.202623	0.83943	0.997996	-1.31263	842.233	0.147071	-2.66847	0.00761973	0.0120316
551830	XM_026440970,XM_026440971,XM_026440972,XM_026440973,XM_026440974,XM_026440975,XM_026440976,XM_026440977,XR_003304731	LOC551830	ral GTPase-activating protein subunit alpha-1, transcript variant X5	protein_coding	XP_026296755.1;XP_026296756.1;XP_026296757.1;XP_026296758.1;XP_026296759.1;XP_026296760.1;XP_026296761.1;XP_026296762.1	GB42031	.	4.19638	4.1923	7.83973	7.40477	4.52169	4.48766	5.0162	8.42966	3.95668	5.98103	7.00379	7.69463	7.57666	7.19772	15.8155	15.9825	7.64222	7.65777	8.79412	18.0258	6.54375	12.1854	15.3098	15.6511	-1.52238	1871.12	0.161999	-3.74278	0.000181992	0.000346631	1.04455	2403.98	0.166086	0.378596	0.704988	0.997996	-1.36025	1857.62	0.147201	-3.0154	0.0025664	0.00431275
551837	XM_006571341,XM_006571342,XM_026441318	LOC551837	long-chain-fatty-acid--CoA ligase ACSBG2, transcript variant X1	protein_coding	XP_006571404.1;XP_006571405.1;XP_026297103.1	GB51580	.	21.2786	33.0782	26.1796	41.9262	18.9085	31.0138	25.3528	52.6777	35.9648	52.184	28.83	57.1294	38.419	56.7916	52.8134	90.4936	31.9578	52.9223	44.4471	112.645	59.4804	106.317	63.0202	116.203	-1.64641	4290.63	0.242401	-2.96751	0.00300224	0.0049886	1.38955	4995.24	0.308571	1.53813	0.124017	0.941353	-1.01776	3764.12	0.303323	-0.0837304	0.933271	0.945267
551838	XM_006557441,XM_624223	LOC551838	rho GTPase-activating protein 1, transcript variant X2	protein_coding	XP_006557504.1;XP_624226.2	GB46615	.	8.83785	7.44875	17.5698	16.5326	10.4356	8.61019	9.26931	16.035	9.0896	15.8955	14.3927	14.2047	15.9569	12.7887	35.4444	35.6841	17.6375	14.6925	16.2504	34.289	15.0328	32.3845	31.4614	28.8926	-1.59271	1939.18	0.126926	-5.2904	1.2205e-07	3.09836e-07	1.13748	2435.41	0.117354	1.58364	0.113276	0.9173	-1.39271	1782.72	0.113385	-4.21484	2.49958e-05	5.25553e-05
551869	XM_016915547	LOC551869	vitamin K-dependent gamma-carboxylase	protein_coding	XP_016771036.1	GB40614	.	1.89085	1.70605	3.12962	3.14095	1.65593	2.09266	2.23187	3.2604	2.37819	2.74758	3.71285	2.23967	3.41398	2.9291	6.31354	6.77943	2.79873	3.57093	3.91278	6.97197	3.93316	5.59776	8.116	4.55553	-1.52411	532.589	0.154828	-3.92669	8.61223e-05	0.000169536	1.09507	669.08	0.204746	0.63994	0.522212	0.997996	-1.10388	555.656	0.202573	-0.703876	0.48151	0.537647
551980	XM_006562357,XM_006562358	LOC551980	ras-related GTP-binding protein D, transcript variant X2	protein_coding	XP_006562420.1;XP_006562421.1	GB54585	.	21.4091	17.4255	50.3959	38.9796	19.3445	23.7623	24.9353	34.5619	27.4181	40.8314	44.2838	42.0245	38.6546	29.9176	101.666	84.1337	32.6946	40.5482	43.7151	73.9064	45.3454	83.1874	96.8009	85.4788	-1.72411	2316.07	0.132166	-5.94594	2.74867e-09	7.91564e-09	-1.10159	3352.36	0.124664	-1.11968	0.262849	0.997996	-1.46249	2695.19	0.0983854	-5.57424	2.48616e-08	6.86154e-08
552021	XM_006567971,XM_624402	LOC552021	intraflagellar transport protein 80 homolog, transcript variant X1	protein_coding	XP_006568034.1;XP_624405.3	GB49188	.	0.829796	1.02052	2.04262	1.69302	1.12932	1.27622	1.04532	1.85633	1.3101	1.9927	1.86943	1.96046	1.49821	1.75212	4.12067	3.65421	1.90869	2.17775	1.83259	3.96953	2.16671	4.05982	4.08644	3.98763	-1.61053	189.814	0.193656	-3.55031	0.000384772	0.000708423	1.01839	252.88	0.157123	0.167312	0.867125	0.997996	-1.31625	200.7	0.177905	-2.22831	0.0258598	0.0375422
552204	XM_624581	LOC552204	beta-1,3-glucosyltransferase	protein_coding	XP_624584.4	GB42964	.	2.84112	2.25158	8.04458	5.2368	3.0228	3.52781	4.23139	4.43257	3.18878	5.89979	5.80757	5.83934	5.12971	3.86572	16.2287	11.3031	5.1089	6.01988	7.41822	9.47851	5.27376	12.0199	12.6949	11.8774	-1.68652	312.843	0.18575	-4.05947	4.91842e-05	9.8953e-05	-1.16489	462.467	0.196622	-1.11986	0.262774	0.997996	-1.45779	382.012	0.20143	-2.69961	0.00694206	0.0110325
552329	XM_624705	LOC552329	CTL-like protein 1	protein_coding	XP_624708.2	GB49349	.	5.08432	4.321	11.4131	9.59041	4.90601	5.16713	5.96339	7.69722	6.0472	8.88287	9.5227	9.61904	9.17986	7.41869	23.0242	20.7	8.29177	8.81722	10.4547	16.4596	10.0012	18.0974	20.8159	19.5653	-1.60645	743.336	0.151693	-4.50829	6.53514e-06	1.42893e-05	-1.07572	1034.64	0.154303	-0.682444	0.494958	0.997996	-1.44981	825.111	0.125489	-4.2702	1.95298e-05	4.14447e-05
552374	XM_006569586,XM_016916853,XM_026443566,XM_624748	LOC552374	protein Wnt-1, transcript variant X4	protein_coding	XP_006569649.1;XP_016772342.1;XP_026299351.1;XP_624751.3	GB44787	.	0.465538	0.572711	0.964198	1.28086	0.509593	0.700779	1.03143	1.61432	0.692391	0.894965	1.04372	0.707089	0.840539	0.983281	1.94512	2.76461	0.861275	1.19582	1.80824	3.45203	1.14511	1.82335	2.28148	1.43823	-2.09713	153.556	0.281966	-3.78916	0.000151156	0.000290254	1.48338	189.275	0.290928	1.95542	0.0505337	0.752598	1.03941	141.959	0.27308	0.204205	0.838194	0.866136
552382	XM_006567908,XM_624756	LOC552382	alpha-mannosidase 2, transcript variant X2	protein_coding	XP_006567971.1;XP_624759.2	GB44414	.	9.02019	8.77214	17.3702	16.482	9.38374	10.0816	9.78271	17.1906	9.89934	17.5285	15.2599	14.3863	16.2862	15.0608	35.0418	35.5748	15.8597	17.2033	17.1505	36.7599	16.372	35.7115	33.3569	29.2621	-1.65409	2437.05	0.0879708	-8.25322	1.54184e-16	6.89589e-16	1.18315	3049.16	0.0954414	2.54216	0.0110169	0.430161	-1.28232	2264.42	0.102154	-3.51187	0.00044496	0.000821036
552435	XM_026446316	LOC552435	ER degradation-enhancing alpha-mannosidase-like protein 3	protein_coding	XP_026302101.1	GB53949	.	7.55861	7.56227	12.2837	11.6801	6.80309	6.9011	8.06	13.2312	7.31268	12.9272	12.0613	13.7682	13.6472	12.9836	24.7805	25.2103	11.4981	11.7761	14.1303	28.2933	12.0941	26.3372	26.365	28.0047	-1.50483	1982.52	0.12818	-4.59978	4.22947e-06	9.43772e-06	1.06962	2507.56	0.130077	0.746516	0.455356	0.997996	-1.39832	1892.08	0.137861	-3.50855	0.000450557	0.000830177
552461	XM_624835	LOC552461	uncharacterized LOC552461	protein_coding	XP_624838.1	GB50005	.	169.506	235.806	293.992	600.893	175.864	159.513	162.91	322.002	171.106	1069.47	215.179	744.454	306.047	404.852	593.085	1296.97	297.231	272.194	285.603	688.563	282.984	2178.87	470.364	1514.24	-2.97433	15620.2	0.36497	-4.30875	1.6418e-05	3.45951e-05	1.68695	20299.6	0.740283	1.0191	0.308157	0.997996	-2.10193	10100.8	0.598591	-1.79039	0.0733908	0.0984841
552468	XM_026443907,XM_026443908,XM_026443909,XM_026443910	LOC552468	MATH and LRR domain-containing protein PFE0570w-like, transcript variant X2	protein_coding	XP_026299692.1;XP_026299693.1;XP_026299694.1;XP_026299695.1	GB43977	.	6.33319	5.61785	11.9105	11.4725	6.82937	6.25638	7.61264	12.45	6.9921	8.38869	12.2053	9.64158	11.4347	9.64523	24.0275	24.7622	11.5425	10.6759	13.346	26.6229	11.5639	17.0906	26.6799	19.6112	-1.53925	2372.97	0.181261	-3.43277	0.000597452	0.00107733	1.02986	3083	0.192876	0.220061	0.825824	0.997996	-1.33133	2425.34	0.141017	-2.92781	0.00341361	0.00564668
552479	XM_026445332,XM_026445333,XM_026445334,XM_026445335	LOC552479	protein draper, transcript variant X1	protein_coding	XP_026301117.1;XP_026301118.1;XP_026301119.1;XP_026301120.1	GB54664	.	14.4291	11.0993	20.9568	21.1828	13.3083	13.3741	13.7049	21.5743	14.2638	25.9051	24.3103	20.9025	26.0521	19.0563	42.2772	45.7211	22.4927	22.8217	24.0267	46.134	23.5902	52.7774	53.1405	42.5161	-1.5509	2952.61	0.136563	-4.63601	3.55206e-06	7.98132e-06	1.1169	3703.29	0.141264	1.12906	0.258871	0.997996	-1.31727	2805.55	0.121187	-3.28046	0.00103637	0.00183457
552497	XM_026446057,XM_026446058,XM_026446059,XM_026446060	LOC552497	roquin-1, transcript variant X1	protein_coding	XP_026301842.1;XP_026301843.1;XP_026301844.1;XP_026301845.1	GB44762	.	3.57992	3.25435	6.41551	7.78746	3.95636	3.59664	3.79233	7.63053	4.07005	6.61101	6.90995	5.41455	6.46364	5.58737	12.9423	16.8085	6.68675	6.13734	6.64849	16.3169	6.73126	13.4689	15.1046	11.0133	-1.78145	923.795	0.139756	-5.96076	2.51062e-09	7.2473e-09	1.287	1143.82	0.148015	2.4593	0.0139207	0.483825	-1.34116	796.045	0.134608	-3.146	0.00165518	0.00285032
552562	XM_006568819,XM_006568820	LOC552562	transmembrane protein 53-A, transcript variant X2	protein_coding	XP_006568882.1;XP_006568883.1	GB55570	.	38.491	34.6556	79.7023	62.7291	41.8682	39.1431	36.6515	68.6049	42.9481	66.0527	63.1105	61.9441	69.4964	59.4999	160.787	135.395	70.7625	66.7941	64.2552	146.703	71.0298	134.572	137.955	125.996	-1.5033	2909.58	0.0900613	-6.53042	6.55868e-11	2.12858e-10	1.04418	3721.26	0.119114	0.523576	0.600574	0.997996	-1.4029	2839.49	0.122055	-4.00154	6.29308e-05	0.000126919
552576	XM_006559511	LOC552576	activated Cdc42 kinase-like	protein_coding	XP_006559574.1	GB40400	.	3.33175	3.26116	6.04471	6.40641	3.41472	3.38509	3.58763	6.60013	3.6491	5.87898	6.39125	5.774	6.01555	5.59906	12.1943	13.8276	5.7713	5.77635	6.28963	14.1136	6.03506	11.9775	13.9708	11.7445	-1.65284	1505.5	0.113441	-6.39052	1.65322e-10	5.18931e-10	1.12216	1930.07	0.112946	1.47216	0.140978	0.953023	-1.39925	1421.24	0.105841	-4.57903	4.67133e-06	1.05694e-05
552618	XM_624992	LOC552618	uncharacterized LOC552618	protein_coding	XP_624995.5	GB51092	.	4.48535	3.11848	9.7703	7.32597	4.30557	4.18205	4.69807	6.78954	5.40605	8.39692	8.13141	7.77566	8.0984	5.35409	19.7101	15.8124	7.27695	7.13628	8.23638	14.5186	8.9408	17.1074	17.7746	15.8159	-1.66371	1002.17	0.164658	-4.4602	8.18819e-06	1.77348e-05	-1.05201	1397.48	0.142875	-0.511981	0.608664	0.997996	-1.46626	1097.6	0.135438	-4.07668	4.56825e-05	9.34842e-05
552686	XM_003249121,XM_625060	LOC552686	breast cancer metastasis-suppressor 1-like protein, transcript variant X1	protein_coding	XP_003249169.1;XP_625063.2	GB54752	.	11.7049	9.1252	16.9561	16.9225	8.45555	8.98053	14.4815	18.5018	8.45874	20.1847	16.1513	21.0291	21.1334	15.667	34.2063	36.5255	14.2909	15.3244	25.3882	39.5639	13.9895	41.1231	35.3054	42.7736	-1.65678	671.263	0.176872	-4.11811	3.81993e-05	7.77616e-05	1.10516	867.486	0.176507	0.817287	0.413764	0.997996	-1.38403	646.087	0.259836	-1.8045	0.0711523	0.0957542
552698	XM_625074	LOC552698	protein fuzzy homolog	protein_coding	XP_625077.3	GB52981	.	7.23992	6.8291	16.7879	12.9672	8.59129	8.58461	9.92479	13.5857	9.11667	16.537	16.0136	14.8779	13.0718	11.7248	33.8671	27.9885	14.5203	14.6488	17.3996	29.0514	15.0776	33.6916	35.0044	30.262	-1.66684	859.963	0.142616	-5.16852	2.35954e-07	5.849e-07	-1.0232	1183.8	0.134167	-0.246616	0.805206	0.997996	-1.40614	933.552	0.11869	-4.1431	3.42647e-05	7.10486e-05
552716	NM_001278705	LOC552716	metallophosphoesterase 1 homolog	protein_coding	NP_001265634.1	GB45041	.	13.1547	13.3537	30.2939	22.9739	15.2222	15.031	14.6924	23.4052	16.5878	27.6709	26.7724	25.2797	23.7512	22.9268	61.1134	49.5868	25.7275	25.649	25.7578	50.0492	27.4338	56.3751	58.5223	51.4194	-1.55289	1301.7	0.123744	-5.13118	2.87925e-07	7.09304e-07	-1.02746	1747.32	0.124604	-0.313616	0.753813	0.997996	-1.44953	1363.1	0.103852	-5.15717	2.50706e-07	6.34106e-07
552732	XM_625107	LOC552732	alpha-ketoglutarate-dependent dioxygenase alkB homolog 6	protein_coding	XP_625110.4	GB51408	.	3.22691	2.82628	6.8612	5.1511	3.22805	3.29124	3.38504	5.3562	3.18764	5.9303	4.72598	6.19888	5.82626	4.85242	13.8414	11.1181	5.45581	5.61621	5.93446	11.4536	5.27189	12.082	10.3306	12.6087	-1.55025	257.407	0.15531	-4.07249	4.65126e-05	9.37607e-05	-1.00199	340.629	0.192083	-0.0149042	0.988109	0.998984	-1.46677	260.799	0.195301	-2.8297	0.00465922	0.00758077
552750	XM_026445529	LOC552750	X-ray repair cross-complementing protein 5	protein_coding	XP_026301314.1	GB46183	.	5.20168	4.22336	9.94754	8.17233	6.03785	6.49	5.60619	9.11505	7.01053	9.80335	8.52386	8.50984	9.39175	7.25104	20.0676	17.6392	10.2047	11.0746	9.82844	19.4914	11.5944	19.9728	18.6325	17.3092	-1.53964	717.792	0.145771	-4.27106	1.94548e-05	4.0736e-05	1.08499	909.786	0.123273	0.954675	0.339742	0.997996	-1.15217	742.174	0.131354	-1.55572	0.119775	0.154182
552778	XM_625153	LOC552778	mini-chromosome maintenance complex-binding protein	protein_coding	XP_625156.2	GB53302	.	4.52233	3.55362	10.7083	8.85049	6.33873	4.98792	5.97216	8.47569	6.10913	11.9932	9.29279	9.94262	8.16516	6.10117	21.6024	19.1029	10.7132	8.51143	10.47	18.1242	10.1036	24.4342	20.3133	20.2235	-1.79601	732.113	0.222548	-3.79602	0.000147036	0.000282869	1.05799	996.011	0.177173	0.459033	0.64621	0.997996	-1.43255	748.382	0.13108	-3.95628	7.61253e-05	0.000152339
552815	XM_006565799	LOC552815	high mobility group protein 20A	protein_coding	XP_006565862.1	GB41600	.	6.88585	6.48834	12.5387	10.8356	7.92304	6.88932	7.30284	13.5136	7.5182	13.3558	12.9847	10.733	12.4326	11.1398	25.295	23.3875	13.3909	11.756	12.8029	28.8971	12.434	27.2102	28.3836	21.8311	-1.54999	573.184	0.138782	-4.5558	5.21863e-06	1.15254e-05	1.12492	716.208	0.139011	1.22163	0.221848	0.997996	-1.36054	533.222	0.132775	-3.34533	0.000821846	0.00147225
552823	XM_026443565,XM_625198	LOC552823	malonyl-CoA decarboxylase, mitochondrial, transcript variant X2	protein_coding	XP_026299350.1;XP_625201.3	GB47813	.	14.0995	12.6937	40.5227	24.6347	15.1608	16.751	18.3451	22.7445	18.5962	25.7578	24.6796	31.4468	25.457	21.7936	81.7484	53.1715	25.6236	28.5841	32.1615	48.6364	30.7553	52.4774	53.9477	63.9634	-1.53417	1603.11	0.109852	-5.62084	1.90036e-08	5.16312e-08	-1.20874	2332.8	0.189146	-1.44602	0.148172	0.96383	-1.46242	1955.36	0.176112	-3.11367	0.00184773	0.00316553
552832	XM_625207	LOC552832	glycine N-methyltransferase	protein_coding	XP_625210.1	GB44871	.	8.35693	9.02615	18.2383	19.4244	6.04398	6.29115	10.9631	20.3069	6.79468	104.934	14.8671	379.797	15.0886	15.4969	36.7931	41.9256	10.2151	10.7353	19.2199	43.4238	11.2374	213.786	32.4984	772.516	-5.30285	1587.18	0.804795	-2.99054	0.00278487	0.00464535	-2.77804	5505.15	1.53217	-0.962078	NA	NA	-14.4412	3900.79	1.35726	-2.83815	NA	NA
552836	XM_016916512,XM_625212	LOC552836	uncharacterized LOC552836, transcript variant X2	protein_coding	XP_016772001.1;XP_625215.4	GB50180	.	3.88282	3.46497	7.01981	8.33252	4.84243	5.50613	3.48222	8.09926	5.79283	6.2776	8.64794	5.04962	7.01053	5.94898	14.1614	17.9849	8.18431	9.3957	6.10482	17.3193	9.58047	12.7896	18.9037	10.271	-1.64347	672.707	0.179831	-3.98566	6.72918e-05	0.000133793	1.19433	835.985	0.225896	1.13413	0.256739	0.997996	-1.14079	652.682	0.259424	-0.732512	0.463856	0.52083
724078	NM_001077817,XM_006560174	Stg-1	stargazin related protein STG-1	protein_coding	NP_001071285.1;XP_006560237.1	GB43621	.	0.199448	0.237857	0.5298	0.703951	0.36674	0.297759	0.349205	0.58659	0.219678	0.870165	0.730552	0.495981	0.360108	0.408374	1.06879	1.51941	0.619836	0.508098	0.612205	1.25435	0.363315	1.77282	1.59693	1.00883	-2.24403	47.5384	0.37222	-3.13281	0.00173142	0.00297411	1.43636	60.8689	0.34443	1.51676	0.129326	0.94424	-1.49552	38.0914	0.419429	-1.38437	0.166246	0.207731
724296	XM_001120100,XM_006561037	LOC724296	DNA mismatch repair protein Mlh1, transcript variant X1	protein_coding	XP_001120100.2;XP_006561100.1	GB50511	.	1.49352	1.49611	3.68667	2.73147	1.81948	1.82936	1.73632	2.79272	2.2938	3.79572	3.52277	3.12334	2.69658	2.56865	7.43729	5.89562	3.07515	3.12163	3.04402	5.9719	3.7936	7.73318	7.7005	6.35295	-1.67901	337.962	0.1922	-3.88975	0.000100346	0.000196227	-1.02618	467.339	0.182854	-0.203901	0.838431	0.997996	-1.42584	366.887	0.160881	-3.18128	0.00146625	0.00254236
724356	XM_001120177,XM_006560764,XM_006560765	LOC724356	RING finger protein 17, transcript variant X2	protein_coding	XP_001120177.2;XP_006560827.1;XP_006560828.1	GB44862	.	1.23816	1.03693	2.74828	2.54802	1.38507	1.98088	1.77249	2.38987	1.3046	2.38859	2.8068	2.58293	2.23553	1.7803	5.54425	5.49964	2.34095	3.3802	3.10742	5.11044	2.15762	4.86638	6.13544	5.25375	-1.76283	470.968	0.144122	-5.67501	1.38683e-08	3.80999e-08	1.02992	644.395	0.131515	0.323391	0.746399	0.997996	-1.398	495.701	0.200997	-2.40485	0.0161791	0.0243123
724390	XM_001120224	LOC724390	uncharacterized LOC724390	protein_coding	XP_001120224.2	GB46087	.	2.92266	2.32391	6.44842	5.25734	2.5388	4.24374	3.35255	5.6426	3.8311	4.82326	8.66454	5.47133	5.27693	3.98989	13.0087	11.3474	4.29088	7.24154	5.87749	12.066	6.33606	9.82663	18.94	11.1288	-1.77048	443.444	0.155663	-5.29438	1.1942e-07	3.03308e-07	-1.20769	680.319	0.199734	-1.36307	0.172861	0.975786	-1.467	571.34	0.215059	-2.57078	0.0101471	0.0157525
724408	XM_001119898	LOC724408	ras-related GTP-binding protein A	protein_coding	XP_001119898.1	GB48798	.	9.29365	10.3804	20.2742	17.4583	10.5822	10.549	10.0418	17.1398	10.5464	19.2917	16.6531	19.5948	16.7799	17.822	40.9	37.682	17.8852	18.0009	17.6046	36.6514	17.4422	39.3038	36.4023	39.8562	-1.55536	1255.79	0.125095	-5.09413	3.50354e-07	8.55547e-07	1.03014	1639.65	0.136211	0.314518	0.753128	0.997996	-1.47953	1231.81	0.124633	-4.53441	5.7766e-06	1.29341e-05
724466	XM_001120328,XM_026445552,XM_026445553,XM_026445554,XM_026445555	LOC724466	uncharacterized LOC724466, transcript variant X5	protein_coding	XP_001120328.1;XP_026301337.1;XP_026301338.1;XP_026301339.1;XP_026301340.1	GB50507	.	0.723392	0.379872	1.79068	1.73965	0.775026	0.970978	0.507067	1.89039	1.51075	1.63237	1.77156	1.38207	1.3061	0.6522	3.61243	3.75486	1.30989	1.65688	0.888961	4.04237	2.49855	3.32569	3.87248	2.81116	-2.15206	257.635	0.260225	-4.24909	2.14644e-05	4.47985e-05	1.09573	365.921	0.185917	0.709432	0.478057	0.997996	-1.24819	286.883	0.354361	-0.902585	0.366746	0.423535
724473	XM_026439991,XM_026439992	LOC724473	orexin receptor type 2-like, transcript variant X2	protein_coding	XP_026295776.1;XP_026295777.1	GB44046	.	0.979012	0.713021	2.12165	2.46456	0.901392	0.902844	0.700431	1.93235	0.995572	0.882246	1.29784	1.14579	1.76763	1.22418	4.2801	5.31951	1.52347	1.54062	1.22795	4.1321	1.64653	1.79743	2.83698	2.33056	-1.79603	341.929	0.354541	-2.38283	0.0171803	0.0256388	1.26659	427.117	0.388812	0.876908	0.380537	0.997996	-1.4245	292.075	0.259954	-1.96365	0.049571	0.0684603
724513	XM_001120386	LOC724513	zinc finger protein 816	protein_coding	XP_001120386.3	GB52307	.	3.03299	2.64923	6.37808	5.11883	3.22793	3.50035	3.43725	5.15165	3.60582	6.86371	4.8549	5.999	5.47613	4.54844	12.8668	11.0485	5.4556	5.97302	6.02599	11.0162	5.96348	13.9837	10.6124	12.2021	-1.68456	608.851	0.163672	-4.59681	4.2901e-06	9.56681e-06	1.07322	803.305	0.188049	0.542154	0.587712	0.997996	-1.33239	617.171	0.147815	-2.80093	0.00509554	0.00824392
724518	XM_026441673,XM_026441674	LOC724518	serine-rich adhesin for platelets, transcript variant X2	protein_coding	XP_026297458.1;XP_026297459.1	GB42423	.	3.21859	3.88983	3.2765	6.03112	3.42413	3.59559	3.55828	6.77283	3.29083	8.18995	7.96566	4.7867	5.81124	6.67841	6.60984	13.0176	5.7872	6.13554	6.23817	14.4829	5.44253	16.6857	17.4123	9.73626	-1.73387	2100.23	0.166894	-4.75751	1.95995e-06	4.50688e-06	1.40815	2479.8	0.31335	1.57589	0.115051	0.922644	-1.25947	1688.7	0.306738	-1.08503	0.277909	0.330291
724519	XM_001120393,XM_006559440,XM_006559441,XM_006559442,XM_026442462	LOC724519	vacuolar protein sorting-associated protein 72 homolog, transcript variant X1	protein_coding	XP_001120393.2;XP_006559503.1;XP_006559504.1;XP_006559505.1;XP_026298247.1	GB40454	.	17.862	16.3547	31.644	29.4818	14.8997	15.8471	15.9937	28.8592	17.3946	32.5889	24.3337	28.8096	32.2502	28.0792	63.8371	63.6336	25.1824	27.0416	28.0391	61.7118	28.7681	66.3947	53.1915	58.5994	-1.62378	1570.1	0.139231	-5.02298	5.08771e-07	1.22558e-06	1.15537	1972.28	0.142701	1.46007	0.144272	0.955669	-1.41468	1421.32	0.129378	-3.8683	0.000109595	0.000215147
724538	XM_016917830	LOC724538	probable ATP-dependent RNA helicase DDX52	protein_coding	XP_016773319.1	GB45825	.	10.7516	10.4533	20.2948	18.3385	11.4295	10.4669	10.7941	19.5716	10.3593	19.4992	17.5552	18.8351	19.4122	17.9471	40.9416	39.5818	19.3173	17.8607	18.9235	41.8515	17.1328	39.7264	38.3742	38.311	-1.53995	1318.78	0.0950588	-6.55262	5.65353e-11	1.84177e-10	1.09479	1664.61	0.105506	1.2384	0.215566	0.997996	-1.46025	1219.03	0.110777	-4.93079	8.18967e-07	1.98157e-06
724596	XM_001120493	LOC724596	transducin beta-like protein 3	protein_coding	XP_001120493.3	GB50281	.	7.74543	7.28256	14.8569	13.2447	7.55338	8.55958	8.29498	14.0629	8.42247	14.3232	14.0697	15.0689	13.9845	12.5033	29.9715	28.5875	12.7662	14.6061	14.5423	30.0718	13.9295	29.1812	30.7552	30.6505	-1.61273	1289.07	0.101973	-6.76166	1.36417e-11	4.61139e-11	1.02174	1713.18	0.106879	0.290246	0.771628	0.997996	-1.41962	1315.16	0.108805	-4.64597	3.38476e-06	7.74666e-06
724756	XM_001119824	LOC724756	uncharacterized LOC724756	protein_coding	XP_001119824.1	.	.	48.0503	54.3049	64.8872	88.8232	48.2587	49.7201	55.6772	48.3797	66.6843	141.073	53.7938	230.405	86.756	93.2356	130.9	191.716	81.5633	84.8427	97.6101	103.454	110.286	287.414	117.589	468.65	-1.61055	2985.16	0.32628	-2.10726	0.0350951	0.0498661	-1.18748	4391.32	0.805465	-0.307771	0.758256	0.997996	-1.69042	3434.25	0.688127	-1.10064	0.271053	0.323222
724798	XM_026441778,XM_026441784	LOC724798	tRNA (guanine(10)-N2)-methyltransferase homolog, transcript variant X2	protein_coding	XP_026297563.1;XP_026297569.1	GB54928	.	4.53483	3.76397	9.83531	6.55589	5.55118	5.16335	6.32891	7.37867	6.30954	10.1808	9.23131	8.7816	8.18775	6.46232	19.8412	14.1502	9.38218	8.81079	11.0955	15.7784	10.435	20.7418	20.1789	17.862	-1.50077	510.272	0.195312	-2.99879	0.00271053	0.00453085	-1.08494	695.066	0.181116	-0.649366	0.516102	0.997996	-1.27943	587.2	0.135573	-2.62223	0.0087356	0.0136765
724935	XM_016913699	LOC724935	protein deltex	protein_coding	XP_016769188.1	GB51755	.	8.79681	7.00087	16.8245	15.4799	8.90949	8.3006	9.00835	16.8067	8.80177	15.1356	16.3742	14.2673	15.8828	12.0197	33.9408	33.4117	15.0582	14.1642	15.7929	35.939	14.5568	30.8364	35.7928	29.02	-1.6867	1234.44	0.122105	-6.17672	6.54454e-10	1.96927e-09	1.08182	1622.07	0.105476	1.07577	0.282032	0.997996	-1.48081	1189.72	0.110971	-5.10388	3.32766e-07	8.30869e-07
724983	XM_001120883,XM_006560612	LOC724983	retinal homeobox protein Rx1, transcript variant X2	protein_coding	XP_001120883.2;XP_006560675.1	GB49611	.	0.690004	0.590855	0.789444	1.19537	0.500845	0.672412	0.593018	1.45586	0.887562	0.792517	1.1255	0.605545	1.24582	1.01443	1.59258	2.58008	0.846491	1.14741	1.03964	3.11319	1.46789	1.61463	2.46026	1.23169	-1.72508	43.3958	0.389495	-2.0197	0.0434142	0.0608659	1.49188	49.8497	0.399602	1.44427	0.148664	0.964993	1.05277	37.4999	0.404965	0.183213	0.854631	0.880126
724991	XM_001120893,XM_006571069,XM_006571070,XM_006571071,XM_006571072,XM_006571073,XM_006571074,XM_006571075,XM_006571076,XM_006571078,XM_006571079,XM_006571081,XM_006571082,XM_016915526,XR_001705209	LOC724991	phosphatidylinositol 4-phosphate 5-kinase type-1 alpha, transcript variant X10	protein_coding	XP_001120893.2;XP_006571132.1;XP_006571133.1;XP_006571134.1;XP_006571135.1;XP_006571136.1;XP_006571137.1;XP_006571138.1;XP_006571139.1;XP_006571141.1;XP_006571142.1;XP_006571144.1;XP_006571145.1;XP_016771015.1	GB55323	.	13.0812	11.8831	23.9236	23.2212	15.2813	12.6191	13.2302	26.1321	12.6469	22.4741	20.6027	20.3776	23.6184	20.4019	48.2622	50.1207	25.8274	21.5333	23.1945	55.8803	20.9161	45.7875	45.0359	41.4486	-1.67493	4667.73	0.122077	-6.09534	1.09207e-09	3.23795e-09	1.22274	5778.95	0.124556	2.32917	0.0198501	0.576965	-1.40717	4051.01	0.102329	-4.81576	1.46643e-06	3.47407e-06
725025	XM_001120927,XM_003249846	LOC725025	peroxisome biogenesis factor 10, transcript variant X1	protein_coding	XP_001120927.1;XP_003249894.1	GB42717	.	3.70388	4.09161	11.4058	8.18705	5.65363	5.81401	5.93383	6.26911	5.23552	9.97557	7.79957	11.8606	6.68745	7.02485	23.0095	17.6709	9.55534	9.92107	10.4028	13.4057	8.65878	20.3236	17.0493	24.1248	-1.59201	252.869	0.249977	-2.68364	0.00728245	0.0114801	-1.1783	368.6	0.265598	-0.891221	0.37281	0.997996	-1.48476	303.32	0.22092	-2.58117	0.00984655	0.0153112
725068	XM_026439342,XM_026439350,XM_026439353,XM_026439357,XM_026439360,XM_026439363,XM_026439366,XM_026439368,XM_026439369,XM_026439373	LOC725068	dynein heavy chain, cytoplasmic, transcript variant X3	protein_coding	XP_026295127.1;XP_026295135.1;XP_026295138.1;XP_026295142.1;XP_026295145.1;XP_026295148.1;XP_026295151.1;XP_026295153.1;XP_026295154.1;XP_026295158.1	GB47452	.	11.0614	10.5053	19.616	19.6384	10.9099	10.3512	10.5903	20.4011	11.4764	19.0995	19.3945	17.7526	19.9717	18.0364	39.5723	42.3876	18.4391	17.6635	18.5662	43.6253	18.9802	38.9121	42.3949	36.1093	-1.59386	10890.6	0.0930003	-7.23143	4.77946e-13	1.77737e-12	1.12755	13738	0.0844263	2.05133	0.0402349	0.70862	-1.42903	10001.3	0.0821102	-6.27247	3.55374e-10	1.13671e-09
725074	XM_006560014	LOC725074	omega-conotoxin-like protein 1	protein_coding	XP_006560077.1	GB55030	.	786.022	835.223	1176.02	1448.59	647.008	752.216	755.033	1367.54	791.545	1126.08	1325.56	1614.87	1419.18	1433.99	2372.45	3126.65	1093.52	1283.59	1323.68	2924.32	1309.1	2294.2	2897.58	3284.69	-1.51533	35009	0.184175	-3.25576	0.00113089	0.00198348	1.0311	45194.4	0.198677	0.2224	0.824003	0.997996	-1.46913	34039.5	0.166001	-3.34314	0.000828365	0.00148264
725124	NM_001163712,XM_006567107,XM_006567108,XM_026439972	cact1	NF-kappa-B inhibitor cactus 1	protein_coding	NP_001157184.1;XP_006567170.1;XP_006567171.1;XP_026295757.1	GB44055	.	10.6985	10.9819	13.8822	18.6152	9.9571	9.89621	10.8311	12.1039	11.7582	31.6741	12.3423	37.0098	19.3164	18.8546	28.0053	40.1792	16.8287	16.887	18.9884	25.8826	19.4464	64.531	26.9794	75.2788	-1.70615	887.123	0.311985	-2.47047	0.0134937	0.0204685	1.04307	1194.05	0.474662	0.128181	0.898006	0.997996	-1.60028	860.878	0.39358	-1.72347	0.0848039	0.112493
725156	XM_006561205	LOC725156	proteasome adapter and scaffold protein ECM29	protein_coding	XP_006561268.2	GB52536	.	14.4288	12.6462	26.7778	23.2896	13.7432	12.58	14.4334	26.2779	16.2778	24.7841	21.682	24.3134	26.0516	21.7121	54.0201	50.2683	23.2277	21.4666	25.3038	56.1921	26.921	50.4937	47.3951	49.4539	-1.59465	5193.44	0.0965037	-6.97636	3.02925e-12	1.06405e-11	1.1043	6616.63	0.116754	1.22593	0.220224	0.997996	-1.37314	4946.65	0.129195	-3.54098	0.000398645	0.00073941
725158	XM_001121036	LOC725158	peptidoglycan-recognition protein 1	protein_coding	XP_001121036.2	GB47804	.	1.81852	9.64721	6.47146	20.5665	2.66143	4.10742	5.37817	38.0095	4.65964	47.1694	3.96016	35.528	3.28339	16.5632	13.0552	44.3908	4.49815	7.00893	9.42869	81.2786	7.70634	96.1001	8.65661	72.2647	-6.28926	771.985	0.805827	-3.29213	0.000994308	0.00175405	2.39086	1028.29	0.981246	1.28156	0.199996	0.988548	-2.71013	374.97	0.939972	-1.53022	0.125963	0.161314
725169	XM_026440350	LOC725169	contactin	protein_coding	XP_026296135.1	GB44210	.	22.5089	18.9757	36.3736	38.9456	21.348	20.0654	20.6884	43.325	22.0689	39.1119	35.9124	38.7583	40.6403	32.5793	73.3781	84.0601	36.0808	34.2398	36.2698	92.6451	36.4986	79.6843	78.5018	78.8352	-1.69279	8033.67	0.102856	-7.38315	1.54591e-13	5.90191e-13	1.17905	10153.9	0.113113	2.10077	0.0356615	0.678071	-1.44536	7179.03	0.102401	-5.18965	2.10691e-07	5.34862e-07
725193	XM_026443312,XM_026443313	LOC725193	G patch domain-containing protein 2-like, transcript variant X2	protein_coding	XP_026299097.1;XP_026299098.1	GB48444	.	11.0349	11.7014	20.7621	19.3682	12.2869	9.75572	12.5468	21.6674	12.2375	19.4912	19.261	18.3929	19.9238	20.09	41.8844	41.8043	20.7664	16.6472	21.9964	46.333	20.239	39.7102	42.103	37.4116	-1.53511	1393.7	0.11223	-5.50959	3.59669e-08	9.54834e-08	1.13267	1728.84	0.0998475	1.8	0.0718613	0.828296	-1.38381	1272.25	0.131453	-3.56513	0.000363669	0.000678315
725212	XM_001121088	LOC725212	lysM and putative peptidoglycan-binding domain-containing protein 3	protein_coding	XP_001121088.2	GB46688	.	7.14249	7.48797	17.4345	13.4921	9.42836	9.01214	8.02836	14.6745	9.50621	15.5641	14.6234	13.8912	12.8959	12.856	35.1715	29.1213	15.9351	15.3784	14.0749	31.3796	15.7218	31.7094	31.9657	28.255	-1.59262	581.886	0.142271	-4.71918	2.36801e-06	5.40311e-06	1.03	766.688	0.127869	0.333459	0.738787	0.997996	-1.41001	587.86	0.135921	-3.64698	0.000265345	0.00050255
725256	NM_001270824	CPR12	cuticular protein 12	protein_coding	NP_001257753.1	.	.	0.401599	1.05116	1.04779	0.994505	1.52098	1.37457	1.23824	2.40001	1.38804	8.16105	0.696883	9.08641	0.725096	1.80473	2.11376	2.14654	2.57065	2.34558	2.17081	5.13213	2.29562	16.6268	1.52333	18.482	-3.30934	53.3522	0.733308	-2.35446	0.0185498	0.0275235	1.09802	85.4958	1.29725	0.103993	0.917175	0.997996	-2.24113	53.1764	0.848093	-1.37276	0.169827	0.211709
725264	XM_001121136,XM_006559911,XM_006559912,XR_001704291	LOC725264	uncharacterized LOC725264, transcript variant X2	protein_coding	XP_001121136.2;XP_006559974.1;XP_006559975.1	GB54016	.	1.23987	0.620973	1.20005	2.57642	1.48259	0.954014	1.05226	3.33955	0.995706	1.09418	3.41354	0.958525	2.23861	1.06614	2.42091	5.56094	2.50576	1.62794	1.84476	7.14122	1.64675	2.22922	7.46174	1.94966	-1.95925	300.651	0.423128	-2.29316	0.0218386	0.0320169	1.36524	374.682	0.524629	0.856142	0.391919	0.997996	-1.5697	237.863	0.446409	-1.45716	0.145071	0.183351
725354	XM_016915919,XM_026444734,XM_026444735,XM_026444736	LOC725354	uncharacterized LOC725354, transcript variant X2	protein_coding	XP_016771408.2;XP_026300519.1;XP_026300520.1;XP_026300521.1	GB40155	.	0.422361	0.357955	0.787513	0.703797	0.302946	0.432713	0.532079	0.798835	0.401028	0.614239	0.905813	0.55068	0.762583	0.614569	1.58869	1.51908	0.512017	0.738386	0.93281	1.70821	0.663242	1.25141	1.98004	1.1201	-1.67512	219.313	0.198416	-3.75103	0.000176106	0.00033604	-1.02205	301.862	0.21246	-0.148092	0.88227	0.997996	-1.43989	236.037	0.242509	-2.16883	0.0300958	0.0431517
725358	XM_001121218	LOC725358	protein YIPF1	protein_coding	XP_001121218.1	GB55601	.	50.1691	48.493	95.1658	90.5328	50.5418	45.9042	49.3095	93.9102	51.4263	85.4817	90.8052	77.7294	90.5815	83.2572	191.983	195.406	85.422	78.3313	86.4465	200.815	85.0515	174.155	198.493	158.103	-1.58389	4612.12	0.100075	-6.62979	3.36165e-11	1.11411e-10	1.10973	5847.23	0.105552	1.42311	0.154705	0.96835	-1.46544	4249.76	0.103337	-5.33535	9.53617e-08	2.50847e-07
725360	XM_001121220	LOC725360	radial spoke head protein 9 homolog	protein_coding	XP_001121220.1	GB52998	.	0.224986	0.103564	0.363188	0.531869	0.280132	0.118229	0.403373	0.371872	0.245966	0.643599	0.56081	0.475618	0.406217	0.177809	0.732677	1.14799	0.473457	0.201747	0.70717	0.795202	0.406791	1.31123	1.22589	0.967417	-2.18795	17.6439	0.571776	-1.97557	0.0482036	0.0669984	1.19862	24.2321	0.476731	0.548253	0.583518	0.997996	-1.45699	17.0047	0.609633	-0.890689	0.373096	0.429714
725427	XM_001121277	LOC725427	glucose dehydrogenase [FAD, quinone]	protein_coding	XP_001121277.2	GB50023	.	3.44558	2.45849	7.57138	5.52902	3.57164	2.8794	3.72424	6.08903	3.47013	5.42375	5.05503	5.22898	6.22107	4.22096	15.2741	11.9339	6.03651	4.91343	6.52912	13.0206	5.73908	11.05	11.0499	10.6359	-1.58387	438.606	0.164913	-4.02309	5.744e-05	0.000114913	1.03554	574.342	0.184426	0.273221	0.784683	0.997996	-1.44067	435.159	0.199766	-2.63678	0.00836968	0.0131494
725503	XM_006559960,XM_006559961,XM_006559963,XM_016916617,XM_016916618,XM_016916619,XM_016916620,XM_016916621	LOC725503	uncharacterized LOC725503, transcript variant X8	protein_coding	XP_006560023.2;XP_006560024.2;XP_006560026.2;XP_016772106.2;XP_016772107.2;XP_016772108.2;XP_016772109.2;XP_016772110.2	GB54649	.	8.21114	8.54942	16.9471	16.1309	8.52472	9.15481	9.70826	17.2311	10.21	12.1274	16.1808	13.7183	14.8254	14.6784	34.1882	34.817	14.4078	15.6218	17.02	36.8465	16.8858	24.7076	35.37	27.9033	-1.57967	5834.26	0.168707	-3.90988	9.23431e-05	0.00018116	1.05541	7566.58	0.171022	0.454918	0.649168	0.997996	-1.30609	5924.5	0.10481	-3.67576	0.000237146	0.000451793
725619	XM_026444795	LOC725619	uncharacterized LOC725619	protein_coding	XP_026300580.1	GB40069	.	5.21159	5.96431	10.6443	12.2971	5.27529	5.66395	6.08722	10.1046	6.79921	11.1595	12.7878	8.942	9.40965	10.2401	21.4732	26.5421	8.9159	9.66502	10.6718	21.6074	11.2449	22.7357	27.9532	18.1882	-1.78207	1434.44	0.160702	-5.18698	2.13731e-07	5.30705e-07	1.12615	1888.24	0.175363	0.977424	0.328359	0.997996	-1.4249	1378.98	0.163651	-3.12168	0.00179824	0.00308688
725686	XM_001121503	LOC725686	CDC42 small effector protein homolog	protein_coding	XP_001121503.2	GB52637	.	9.30996	8.02906	19.0168	14.5938	8.24614	8.82312	9.65756	15.966	11.9012	15.9355	17.7832	18.7148	16.8093	13.785	38.3635	31.4992	13.937	15.0559	16.9311	34.1414	19.6828	32.4661	38.8727	38.0664	-1.58932	1144.37	0.118461	-5.64245	1.67643e-08	4.57519e-08	-1.10575	1609.03	0.102758	-1.41131	0.158152	0.972651	-1.49575	1283.9	0.135069	-4.30056	1.7037e-05	3.63939e-05
725687	XM_026443763	LOC725687	breast cancer type 2 susceptibility protein	protein_coding	XP_026299548.1	GB43954	.	3.73407	3.68252	9.38352	7.41148	4.60527	4.04036	5.01834	8.34375	4.95927	8.69307	7.79649	7.19494	6.74194	6.32248	18.9298	15.9969	7.78347	6.8945	8.79786	17.8421	8.2019	17.7107	17.0425	14.6347	-1.7826	1080.81	0.122361	-6.81577	9.37587e-12	3.19448e-11	1.08627	1446.99	0.127054	0.939668	0.347388	0.997996	-1.41682	1077.83	0.143535	-3.50201	0.000461764	0.000849764
725799	XM_001121606,XM_006557495,XM_006557496,XM_006557497	LOC725799	uncharacterized LOC725799, transcript variant X1	protein_coding	XP_001121606.2;XP_006557558.1;XP_006557559.1;XP_006557560.1	GB51209	.	2.2607	2.00989	3.65041	4.11066	2.90229	2.7289	3.05912	3.996	2.089	5.66559	3.96068	4.1536	4.08175	3.45077	7.36415	8.87244	4.90524	4.65661	5.36307	8.54495	3.45489	11.5427	8.65774	8.44851	-1.69452	431.976	0.196595	-3.87029	0.000108705	0.000211531	1.25909	530.943	0.197484	1.68308	0.0923593	0.884471	-1.20925	391.191	0.21137	-1.29682	0.194691	0.239667
725821	NM_001278706	LOC725821	uncharacterized LOC725821	protein_coding	NP_001265635.1	GB45096	.	2.13105	2.69875	4.78066	3.43827	2.66954	3.20332	2.57479	4.34121	2.45232	5.32868	4.92477	4.72675	3.84767	4.63346	9.64425	7.42117	4.51185	5.46617	4.51397	9.28315	4.05577	10.8563	10.7652	9.61431	-1.52126	319.575	0.213972	-2.82872	0.00467352	0.00756955	-1.02082	424.449	0.190385	-0.156157	0.875909	0.997996	-1.42445	332.476	0.181535	-2.8116	0.00492962	0.00799394
725870	XM_001121669,XM_006561477,XM_006561478	LOC725870	chaoptin, transcript variant X2	protein_coding	XP_001121669.2;XP_006561540.1;XP_006561541.1	GB54551	.	1.48234	1.40496	2.92321	2.88002	1.54394	1.86747	1.81378	3.37543	1.63351	2.51985	4.66799	2.15712	2.6764	2.41216	5.89714	6.21624	2.60946	3.18666	3.17982	7.21795	2.70158	5.13379	10.2039	4.38764	-1.68494	717.847	0.180845	-4.1621	3.15341e-05	6.47163e-05	-1.05419	1006.34	0.291902	-0.260836	0.794219	0.997996	-1.49264	788.636	0.278263	-2.07669	0.0378301	0.0533154
725952	XM_006566511,XM_026443896	LOC725952	uncharacterized LOC725952, transcript variant X1	protein_coding	XP_006566574.1;XP_026299681.1	GB44973	.	0.899495	0.773418	1.89355	1.74972	1.03095	0.697747	0.975253	1.91221	1.08632	1.53783	3.17183	1.12671	1.62406	1.32787	3.81995	3.77659	1.74243	1.19064	1.70976	4.08902	1.79661	3.13309	6.93337	2.29176	-1.64403	69.8535	0.273611	-2.62136	0.00875797	0.0136498	-1.09402	98.9746	0.398658	-0.325177	0.745047	0.997996	-1.8076	73.5429	0.435934	-1.95919	0.0500906	0.0691131
725993	XM_001121775,XM_016911721	LOC725993	multidrug resistance-associated protein 7, transcript variant X1	protein_coding	XP_001121775.2;XP_016767210.2	GB44193	.	4.27025	3.89638	8.61849	7.11936	4.20461	4.16447	4.51657	7.4663	4.43168	6.85502	6.64945	7.79316	7.71003	6.68967	17.3865	15.3664	7.10631	7.10628	7.91819	15.9658	7.32934	13.966	14.5352	15.8515	-1.51566	1502.48	0.105402	-5.69199	1.25567e-08	3.4635e-08	1.01147	1958.08	0.138471	0.118824	0.905415	0.997996	-1.42268	1508.64	0.130961	-3.88371	0.000102874	0.000202724
726097	XM_001121864,XM_016918042,XM_016918043	LOC726097	uncharacterized LOC726097, transcript variant X1	protein_coding	XP_001121864.2;XP_016773531.1;XP_016773532.1	GB52390	.	0.426977	0.20137	1.27882	0.788833	0.450746	0.337494	0.371615	1.34317	0.280462	0.743229	0.449721	0.600278	0.770916	0.345731	2.57982	1.70262	0.761817	0.575903	0.651494	2.8722	0.463843	1.51421	0.983056	1.22098	-2.28701	53.5195	0.419243	-2.84671	0.00441735	0.00717489	1.33242	70.617	0.456834	0.906333	0.364759	0.997996	-1.88076	42.1393	0.474915	-1.91891	0.0549962	0.0753389
726113	XM_001121879	LOC726113	protein-serine O-palmitoleoyltransferase porcupine	protein_coding	XP_001121879.1	GB47458	.	1.94412	1.29856	4.65843	4.2783	1.68723	2.87342	2.28183	3.01528	1.86345	5.25029	4.18777	3.92672	3.51015	2.22949	9.39768	9.2343	2.85163	4.90323	4.00037	6.4478	3.08187	10.6966	9.15414	7.98705	-2.23041	243.212	0.263365	-4.39431	1.11124e-05	2.37841e-05	1.06422	354.47	0.239316	0.375226	0.707492	0.997996	-1.47317	262.529	0.221468	-2.52373	0.0116116	0.0178622
726241	XM_001121997,XM_006562342	LOC726241	tudor domain-containing protein 7, transcript variant X1	protein_coding	XP_001121997.2;XP_006562405.1	GB54592	.	10.3966	10.4058	22.3765	16.6885	11.8868	11.3826	11.1576	20.0153	11.0771	19.3832	16.56	17.301	18.7713	17.8656	45.1413	36.0205	20.0902	19.4233	19.5609	42.8002	18.3199	39.4901	36.1989	35.1907	-1.52261	2678.2	0.115254	-5.26268	1.4197e-07	3.58467e-07	1.0941	3366.14	0.146303	0.886844	0.375163	0.997996	-1.36275	2537.46	0.134651	-3.31615	0.000912654	0.00162589
726305	XM_001122053,XM_006557346,XM_006557347,XM_016912008,XM_026440187	LOC726305	M-phase inducer phosphatase, transcript variant X1	protein_coding	XP_001122053.2;XP_006557409.1;XP_006557410.1;XP_016767497.1;XP_026295972.1	GB49661	.	9.34044	9.41098	18.6493	16.7344	9.85121	9.85297	10.1551	16.6547	9.45154	16.8157	17.7308	15.7808	16.8644	16.1576	37.6222	36.1196	16.6498	16.8132	17.8034	35.614	15.6314	34.2594	38.7582	32.0984	-1.53515	1950.36	0.0981525	-6.30023	2.97197e-10	9.13982e-10	1.04246	2517.86	0.0947009	0.633545	0.526378	0.997996	-1.44078	1903	0.110226	-4.77976	1.75507e-06	4.12475e-06
726343	XM_016912946	LOC726343	uncharacterized LOC726343	protein_coding	XP_016768435.2	GB49691	.	2.74275	5.86862	9.04648	9.41823	5.01616	7.13839	8.02594	9.9496	3.98343	9.54017	6.95544	12.322	4.9521	10.0758	18.2499	20.3283	8.47793	12.181	14.0706	21.276	6.58799	19.4366	15.2041	25.0633	-1.84176	428.654	0.278694	-3.16149	0.00156966	0.00270888	1.09611	578.482	0.245324	0.539652	0.589437	0.997996	-1.20315	459.232	0.328638	-0.811888	0.416856	0.473928
726389	XM_016914502,XM_026443224	LOC726389	glycerophosphodiester phosphodiesterase 1, transcript variant X1	protein_coding	XP_016769991.2;XP_026299009.1	GB50966	.	36.2673	35.1142	72.7623	69.1898	41.9222	36.8623	36.8712	70.7465	39.4772	59.4583	77.902	57.7269	65.4814	60.2872	146.787	149.339	70.8537	62.9021	64.6405	151.283	65.2895	121.137	170.288	117.418	-1.54793	3563.17	0.124588	-5.05942	4.20531e-07	1.02064e-06	1.03875	4622.03	0.149547	0.36676	0.713798	0.997996	-1.49933	3446.87	0.134618	-4.34057	1.42116e-05	3.06247e-05
726397	XM_001122139	LOC726397	MAD2L1-binding protein	protein_coding	XP_001122139.1	GB44677	.	2.24703	1.61799	4.48282	2.93317	2.93703	1.82756	2.65456	3.63209	3.88055	5.12649	3.14511	5.36511	4.05706	2.77791	9.04341	6.33096	4.96395	3.11855	4.65381	7.76677	6.41785	10.4444	6.87497	10.9127	-1.51116	132.836	0.295416	-2.01632	0.0437667	0.0612935	-1.03397	177.048	0.310947	-0.15501	0.876813	0.997996	-1.2775	145.839	0.33472	-1.05558	0.291161	0.344731
726468	XM_003251565	LOC726468	histone H2A	protein_coding	XP_003251613.1	.	.	0.180045	0.265423	0.399205	0.640335	0.213938	0.185629	0.314817	0.679582	0.177989	1.04362	0.586892	0.628909	0.325076	0.455702	0.805336	1.3821	0.361582	0.316759	0.55192	1.4532	0.294368	2.12622	1.2829	1.27921	-2.97514	15.2202	0.585607	-2.68603	0.00723067	0.0114019	1.60907	20.202	0.508232	1.35022	0.176944	0.979686	-1.86676	10.8852	0.665518	-1.35313	0.176013	0.218576
726713	XM_006564516,XM_006564517	LOC726713	tumor protein p63-regulated gene 1-like protein, transcript variant X1	protein_coding	XP_006564579.2;XP_006564580.2	GB41848	.	12.6981	12.5861	24.0966	23.0599	14.3742	12.6975	12.5232	25.1676	12.1612	28.3617	22.0693	23.458	22.9268	21.609	48.6112	49.7724	24.2942	21.6671	21.9549	53.8179	20.1129	57.7824	48.2417	47.7141	-1.65678	1049.51	0.120459	-6.04673	1.47816e-09	4.33539e-09	1.18051	1315.83	0.124212	1.92748	0.0539193	0.764928	-1.4927	917.604	0.116784	-4.94866	7.4726e-07	1.81274e-06
726728	XM_006560676	LOC726728	anaphase-promoting complex subunit 1	protein_coding	XP_006560739.1	GB49491	.	6.02163	5.40451	12.5184	11.1646	6.44205	6.84788	6.55957	11.1554	7.11657	10.5102	10.8037	10.6404	10.8722	9.27895	25.2539	24.0977	10.8879	11.6853	11.4998	23.8544	11.7697	21.4128	23.616	21.6428	-1.613	2574.02	0.0998397	-6.90853	4.89695e-12	1.69303e-11	1.04739	3379	0.105104	0.635566	0.525059	0.997996	-1.34818	2618	0.0950254	-4.53574	5.74021e-06	1.28554e-05
726742	XM_001122463	LOC726742	chromosome transmission fidelity protein 18 homolog	protein_coding	XP_001122463.2	GB48963	.	1.6988	1.65675	3.40587	3.37486	1.62524	2.03224	1.97057	3.21126	2.14852	3.07832	3.4499	3.29358	3.06722	2.84446	6.87083	7.28431	2.74686	3.46782	3.45469	6.86688	3.55334	6.2716	7.54121	6.69921	-1.69702	376.771	0.149388	-5.10754	3.26386e-07	7.99476e-07	1.03019	508.351	0.132205	0.32461	0.745476	0.997996	-1.34501	397.632	0.130443	-3.27822	0.00104463	0.00184793
726775	NM_001206970,XM_026439980	PIH1D1	PIH1 domain containing 1	protein_coding	NP_001193899.1;XP_026295765.1	GB44096	.	2.39453	1.95763	6.75506	4.31506	3.68901	2.32441	3.06793	4.14024	4.09504	6.7759	3.78219	5.1385	4.32338	3.36104	13.6273	9.31364	6.23489	3.96639	5.37851	8.85339	6.77258	13.8048	8.26757	10.4518	-1.66531	214.394	0.298057	-2.46863	0.013563	0.0205616	1.03517	286.743	0.293953	0.169653	0.865283	0.997996	-1.35509	222.672	0.280775	-1.56135	0.118442	0.152629
726780	XM_026443948	LOC726780	transcriptional protein SWT1	protein_coding	XP_026299733.1	GB46628	.	5.99071	5.37559	11.8737	9.75844	5.99242	5.49217	6.81003	9.82334	7.19314	10.9908	9.59921	11.2519	10.8164	9.22929	23.9535	21.0626	10.1279	9.37188	11.9389	21.006	11.8964	22.3919	20.9831	22.8867	-1.54299	1149.21	0.109401	-5.71956	1.06801e-08	2.9609e-08	1.00949	1510.3	0.136736	0.0997057	0.920578	0.997996	-1.37135	1182.87	0.149147	-3.05466	0.00225313	0.00381572
727027	XM_001122740	LOC727027	cleft lip and palate transmembrane protein 1 homolog	protein_coding	XP_001122740.5	GB53088	.	15.9692	13.6496	31.9072	24.019	16.4933	17.9244	20.677	25.0089	17.241	34.0938	26.0711	32.7786	28.8327	23.435	64.3679	51.8427	27.8757	30.5863	36.2497	53.4785	28.514	69.4606	56.9894	66.6723	-1.579	2777.43	0.159347	-4.13572	3.53847e-05	7.22598e-05	-1.01297	3726.49	0.187653	-0.0991031	0.921056	0.997996	-1.32469	2994.36	0.154396	-2.62736	0.00860498	0.0134883
727037	XM_006564023,XM_016915317,XM_016915318	LOC727037	phospholipase A1 member A, transcript variant X3	protein_coding	XP_006564086.2;XP_016770806.2;XP_016770807.2	GB43516	.	11.6822	14.2164	11.297	31.6279	11.9621	15.6412	17.7589	58.8443	19.8391	25.8071	5.18384	28.3587	21.0925	24.4081	22.7899	68.2656	20.2174	26.6902	31.1339	125.831	32.811	52.5779	11.3315	57.6822	-2.73048	2196.83	0.293567	-4.93638	7.95868e-07	1.89376e-06	2.76	2379.84	0.802359	1.82545	0.0679325	0.815254	1.40108	1374.87	0.697089	0.697954	0.485206	0.541203
727234	XM_001122944,XM_026443627	LOC727234	cytidine deaminase, transcript variant X1	protein_coding	XP_001122944.1;XP_026299412.1	GB45253	.	16.5999	16.2877	30.5263	27.0524	19.2908	17.0502	16.1347	29.158	17.894	32.1972	26.2894	31.3203	29.9715	27.9641	61.5823	58.39	32.6038	29.0946	28.2863	62.3509	29.5941	65.5967	57.4666	63.7062	-1.51257	1128.08	0.120012	-4.9745	6.54153e-07	1.56739e-06	1.09676	1413.19	0.140013	0.951662	0.341268	0.997996	-1.40488	1050.03	0.126392	-3.88037	0.000104297	0.000205293
727271	XM_026440712,XM_026440713	LOC727271	fatty-acid amide hydrolase 2-A, transcript variant X2	protein_coding	XP_026296497.1;XP_026296498.1	GB47832	.	21.9231	15.4379	43.1515	34.8709	22.9899	22.4025	21.0663	34.6265	23.735	40.5366	35.2736	43.2909	39.5826	26.5052	87.0516	75.2654	38.8559	38.2279	36.9322	74.0446	39.2542	82.5868	77.1054	88.0547	-1.53985	2443.53	0.121718	-5.11669	3.10938e-07	7.63446e-07	-1.01822	3254.13	0.152841	-0.170426	0.864675	0.997996	-1.49146	2495.48	0.12877	-4.47872	7.50903e-06	1.65971e-05
751767	NM_001078661,XM_026443055	LOC751767	chemosensory protein 5	protein_coding	NP_001072129.1;XP_026298840.1	.	.	0.419322	0.434253	1.98004	1.31526	0.627282	0.856699	0.660444	1.39448	1.39164	3.21951	1.40198	2.08161	0.757095	0.745565	3.99443	2.83886	1.06019	1.46188	1.15785	2.98192	2.30157	6.55924	3.06462	4.23403	-3.70843	24.6927	0.592695	-3.19019	0.0014218	0.00246565	1.24361	38.279	0.498446	0.63104	0.528014	0.997996	-1.36879	26.8166	0.461967	-0.980368	0.326905	0.382055
100576159	XM_026445640	LOC100576159	uncharacterized LOC100576159	protein_coding	XP_026301425.1	GB49444	.	0.396702	0.396432	0.949176	0.679869	0.415599	0.389379	0.52854	0.824295	0.461444	0.645911	0.635505	0.652119	0.716255	0.68063	1.91482	1.46743	0.702414	0.66444	0.926605	1.76265	0.763159	1.31594	1.38916	1.32643	-1.55563	177.511	0.193461	-3.29524	0.000983377	0.00173595	1.04237	230.012	0.220403	0.271637	0.785901	0.997996	-1.3182	180.362	0.235435	-1.69291	0.0904734	0.119435
100576257	XR_120579,XR_411947	LOC100576257	uncharacterized LOC100576257, transcript variant X2	lncRNA	.	.	.	0.128316	0.072293	0.246294	0.597498	0.063726	0.066392	0.287146	0.319528	0.049613	0.149666	0.546945	0.245383	0.231678	0.124119	0.496861	1.28964	0.107705	0.113292	0.503407	0.683272	0.082053	0.304922	1.19558	0.499115	-3.32068	25.1695	0.65206	-2.65539	0.00792157	0.0124139	1.12205	39.7473	0.615354	0.269995	0.787164	0.997996	-2.06377	25.4893	0.753968	-1.38638	0.165631	0.207136
100576438	XM_026443334,XM_026443336	LOC100576438	uncharacterized LOC100576438, transcript variant X2	protein_coding	XP_026299119.1;XP_026299121.1	GB46987	.	4.18068	3.52567	8.81752	8.5641	4.85167	3.83383	4.28165	10.5954	5.00383	7.78613	7.94524	7.36735	7.54831	6.05319	17.788	18.4848	8.19993	6.54208	7.50634	22.6571	8.27558	15.863	17.3677	14.9854	-1.87791	570.274	0.173462	-5.24107	1.5965e-07	4.00462e-07	1.2078	739.669	0.158794	1.71534	0.0862829	0.86792	-1.49909	508.908	0.143312	-4.07564	4.58871e-05	9.38844e-05
100576444	XM_003250037	LOC100576444	chymotrypsin inhibitor	protein_coding	XP_003250085.1	GB45614	.	819.101	456.855	903.341	1851.81	708.297	619.593	806.147	1406.58	705.783	2550.58	659.605	2545.34	1478.91	784.369	1822.35	3996.95	1197.11	1057.28	1413.29	3007.8	1167.26	5196.4	1441.84	5177.28	-2.57997	27449.7	0.256084	-5.33948	9.32123e-08	2.38919e-07	1.4978	35933.2	0.600501	0.970593	0.331751	0.997996	-1.5965	21187.9	0.662634	-1.01853	0.308425	0.362716
100576600	XM_003251353,XM_006569493	LOC100576600	zinc finger protein 345, transcript variant X1	protein_coding	XP_003251401.2;XP_006569556.2	GB47820	.	4.6933	3.54344	9.54023	8.91217	4.23745	4.57587	4.2706	8.51574	5.13368	8.28714	7.84583	7.88547	8.47386	6.08369	19.246	19.236	7.16181	7.80831	7.48696	18.2099	8.49034	16.8837	17.1504	16.0392	-1.81478	834.143	0.139781	-6.15102	7.69883e-10	2.30719e-09	1.10261	1115.1	0.126441	1.11456	0.265037	0.997996	-1.47617	809.913	0.127254	-4.41526	1.00887e-05	2.203e-05
100576606	XM_026441709,XM_026441710,XM_026441711,XM_026441712	LOC100576606	MATH and LRR domain-containing protein PFE0570w, transcript variant X1	protein_coding	XP_026297494.1;XP_026297495.1;XP_026297496.1;XP_026297497.1	GB43277	.	2.47347	2.54962	5.37449	4.83567	2.62852	3.11355	3.03265	5.44221	2.93938	5.08025	4.05291	4.92067	4.4659	4.37742	10.8422	10.4373	4.44254	5.31298	5.31666	11.6375	4.86129	10.3502	8.85935	10.0088	-1.74488	524.759	0.125121	-6.41878	1.37371e-10	4.33435e-10	1.15968	675.814	0.157	1.3613	0.17342	0.975837	-1.28226	506.792	0.159425	-2.24987	0.0244571	0.0356562
100576657	XR_120169	LOC100576657	uncharacterized LOC100576657	lncRNA	.	.	.	2.27946	2.67397	4.48965	5.89082	1.78414	2.94636	4.33438	3.60797	2.91843	2.91319	2.43562	5.45982	4.11562	4.59092	9.0572	12.7148	3.01543	5.02769	7.59879	7.7152	4.82664	5.93516	5.32407	11.1054	-1.6091	533.258	0.312136	-2.19857	0.0279086	0.0402194	1.08491	687.613	0.371077	0.316849	0.751358	0.997996	1.00936	601.509	0.316674	0.0424448	0.966144	0.972836
100576706	XM_003251250,XM_006568975	LOC100576706	peptidyl-prolyl cis-trans isomerase D, transcript variant X1	protein_coding	XP_003251298.1;XP_006569038.1	GB55626	.	10.79	10.2777	22.6682	17.2712	11.9913	12.4987	11.8495	20.5783	13.1804	20.1129	22.1912	19.8528	19.4816	17.6457	45.7296	37.2781	20.2668	21.3278	20.7739	44.0041	21.7984	40.9769	48.5083	40.3811	-1.53897	870.574	0.116791	-5.32544	1.00709e-07	2.5743e-07	-1.03061	1165.99	0.111012	-0.391854	0.695166	0.997996	-1.40113	924.176	0.107869	-4.5109	6.45541e-06	1.43884e-05
100576747	XM_026446219	LOC100576747	maternal protein tudor	protein_coding	XP_026302004.1	GB53973	.	1.14146	0.816937	2.4338	2.39406	1.02951	1.1979	1.52079	2.18974	1.62796	2.4357	2.08662	2.68856	2.06093	1.40259	4.90982	5.16735	1.74001	2.04411	2.66617	4.68249	2.69241	4.96236	4.56118	5.46859	-2.06659	690.04	0.15415	-6.7937	1.09293e-11	3.71151e-11	1.05057	987.446	0.164536	0.432584	0.665317	0.997996	-1.35907	760.523	0.176029	-2.51446	0.0119214	0.0183032
100576803	XM_026445033,XM_026445034,XM_026445035,XR_001705619,XR_001705620,XR_001705621,XR_001705625,XR_003306042,XR_003306043,XR_003306044	LOC100576803	uncharacterized LOC100576803, transcript variant X9	protein_coding	XP_026300818.1;XP_026300819.1;XP_026300820.1	GB42282	.	1.7175	1.64265	3.5114	4.0899	1.88355	1.83	1.97107	4.38346	1.83129	5.05118	1.78471	4.65782	3.10099	2.82025	7.08372	8.82764	3.18343	3.12272	3.45556	9.3735	3.02867	10.291	3.90123	9.47411	-2.18161	204.546	0.187292	-6.00878	1.86919e-09	5.44671e-09	1.42041	260.223	0.374763	1.351	0.176695	0.979686	-1.53676	160.957	0.382038	-1.62259	0.104676	0.136268
100576819	XM_026444610	LOC100576819	putative inactive caspase B	protein_coding	XP_026300395.1	GB54764	.	8.09015	7.39908	16.5164	13.8291	9.1055	7.81966	8.91635	14.1169	9.43878	17.2895	12.4701	15.9062	14.607	12.7034	33.3193	29.8488	15.3894	13.3435	15.6316	30.1874	15.6103	35.2246	27.2586	32.3535	-1.6129	1468.92	0.130932	-5.26725	1.38483e-07	3.50088e-07	1.08792	1894.13	0.169917	0.715493	0.474305	0.997996	-1.40068	1414.6	0.150603	-3.22786	0.00124719	0.0021827
100576925	XR_003306084,XR_410073,XR_410074,XR_410076,XR_410077	LOC100576925	uncharacterized LOC100576925, transcript variant X5	lncRNA	.	.	.	3.14825	3.61389	5.5285	5.12384	3.12848	3.36624	2.63694	5.54955	3.71614	6.71778	5.04644	4.76671	5.68424	6.20465	11.1529	11.0593	5.28753	5.74417	4.62292	11.867	6.14594	13.6864	11.0311	9.6956	-1.54084	307.77	0.182025	-3.42657	0.00061126	0.00110146	1.23265	367.954	0.162405	1.85812	0.0631516	0.804505	-1.23579	271.475	0.173106	-1.76445	0.0776558	0.103816
100577125	XR_409756	LOC100577125	uncharacterized LOC100577125	lncRNA	.	.	.	0.008759	0.03364	0.017578	0.071182	0.022713	0.018132	0.038881	0.037825	0.051704	0.068427	0.054051	0.051484	0.015815	0.057757	0.035461	0.153639	0.038388	0.03094	0.068165	0.080885	0.085511	0.139409	0.118152	0.10472	-2.3425	31.5824	0.558882	-2.19733	0.0279967	0.0403408	1.55254	39.8592	0.547244	1.15968	0.246178	0.997996	1.07452	29.5693	0.606477	0.170973	0.864245	0.888431
100577165	XM_016914235,XM_026443213,XM_026443214,XM_026443215	LOC100577165	uncharacterized LOC100577165, transcript variant X4	protein_coding	XP_016769724.2;XP_026298998.1;XP_026298999.1;XP_026299000.1	GB48743	.	0.23859	0.125276	0.525571	0.666192	0.268459	0.318114	0.257112	0.503905	0.140074	0.400096	0.756384	0.430429	0.43078	0.215085	1.06026	1.43791	0.453729	0.542833	0.450754	1.07754	0.231661	0.815132	1.6534	0.875502	-1.98866	31.463	0.489269	-2.02711	0.0426514	0.0599103	-1.06226	46.9727	0.442667	-0.196847	0.843947	0.997996	-1.81781	34.2579	0.489663	-1.76081	0.0782703	0.104529
100577180	XM_006565746	LOC100577180	uncharacterized LOC100577180	protein_coding	XP_006565809.1	.	.	4.44954	3.43864	9.15871	8.00603	4.61386	4.24425	4.87415	7.87292	4.92976	7.97996	8.41895	6.70903	8.03375	5.90376	18.4763	17.2802	7.798	7.24242	8.54508	16.8353	8.15309	16.2579	18.4032	13.6463	-1.67966	434.634	0.145531	-5.14096	2.73333e-07	6.74482e-07	1.06627	574.031	0.144727	0.639612	0.522425	0.997996	-1.40885	432.955	0.159584	-3.09883	0.00194287	0.00331806
100577268	XM_006563744,XM_006563745,XM_006563746,XM_016910914,XM_016910915	LOC100577268	uncharacterized LOC100577268, transcript variant X4	protein_coding	XP_006563807.2;XP_006563808.2;XP_006563809.2;XP_016766403.2;XP_016766404.2	GB48917	.	16.6371	16.5501	29.7813	29.7079	14.5109	16.3859	14.5192	28.2389	15.7845	27.3844	16.542	32.5959	30.0387	28.4146	60.0792	64.1215	24.5252	27.9611	25.4541	60.3855	26.1052	55.7914	36.1594	66.3009	-1.55178	2309.49	0.141033	-4.49489	6.96058e-06	1.51586e-05	1.16856	2835.69	0.257321	0.873348	0.382474	0.997996	-1.36225	2059.14	0.245623	-1.81574	0.0694108	0.0935812
100577466	XM_006562843	LOC100577466	uncharacterized LOC100577466	protein_coding	XP_006562906.1	GB48424	.	7.96858	7.9433	23.9902	13.0834	9.62199	10.5952	10.2715	14.8132	13.7259	17.2769	15.9301	20.6189	14.3874	13.6378	48.3966	28.2392	16.2624	18.0797	18.0074	31.6763	22.7005	35.1989	34.822	41.9392	-1.54868	743.06	0.145876	-4.32589	1.51914e-05	3.21083e-05	-1.24038	1100.96	0.191764	-1.62066	0.105092	0.897799	-1.42911	942.389	0.186257	-2.76561	0.00568161	0.00912914
100577476	XR_001703721	LOC100577476	uncharacterized LOC100577476	lncRNA	.	.	.	0.232059	0.302838	0.448613	0.646213	0.384013	0.115933	0.395156	0.740325	0.162092	0.415348	0.400834	0.624749	0.418988	0.51994	0.905008	1.39479	0.64903	0.197828	0.692764	1.58309	0.268076	0.846205	0.876192	1.27075	-1.7155	47.2118	0.384803	-2.02345	0.0430267	0.0603636	1.31676	57.2039	0.382409	1.03812	0.299212	0.997996	-1.78464	35.1244	0.547017	-1.52762	0.126608	0.16204
100577493	XM_006565541,XM_016914582	LOC100577493	transmembrane and TPR repeat-containing protein 4, transcript variant X2	protein_coding	XP_006565604.1;XP_016770071.2	GB52619	.	5.39297	5.1352	12.0897	9.032	6.19702	6.48837	6.20402	9.44649	5.90701	10.5216	9.73487	8.94405	9.73713	8.81657	24.3891	19.4947	10.4737	11.0718	10.8765	20.2002	9.76931	21.4362	21.2797	18.1924	-1.50702	943.173	0.113689	-5.20452	1.94498e-07	4.84579e-07	1.01551	1224.34	0.137611	0.161311	0.871849	0.997996	-1.33649	967.331	0.143625	-2.91348	0.00357421	0.00590005
100577507	XM_003249708,XR_001703714,XR_408880	LOC100577507	uncharacterized LOC100577507, transcript variant X2	protein_coding	XP_003249756.3	GB49237	.	0.243836	0.254074	0.730897	0.646633	0.107207	0.14352	0.641217	0.590348	0.719817	0.919319	0.620582	0.658321	0.440251	0.436218	1.47447	1.39569	0.181193	0.244905	1.12414	1.26239	1.19047	1.87296	1.35654	1.33904	-2.79632	16.7731	0.578346	-2.56513	0.0103138	0.0159161	1.1098	25.5454	0.417031	0.360414	0.718537	0.997996	-1.12882	20.8139	0.621414	-0.281319	0.778465	0.813703
100577519	XM_026442032	LOC100577519	alpha-(1,3)-fucosyltransferase 10	protein_coding	XP_026297817.1	GB51720	.	3.21858	2.89078	10.58	6.88331	6.04617	4.5057	3.80686	6.39145	6.05318	8.73551	6.87392	8.14405	5.81122	4.96315	21.3436	14.8569	10.2188	7.68857	6.67396	13.6673	10.0111	17.7972	15.0259	16.5652	-1.6038	362.711	0.27606	-2.46863	0.013563	0.0205616	-1.07289	504.139	0.214181	-0.473886	0.635581	0.997996	-1.45273	400.709	0.225871	-2.38531	0.017065	0.0255406
100577574	XM_016911242,XM_016911243,XM_016911244,XM_016911245	LOC100577574	leucine-rich repeat-containing protein 4C, transcript variant X1	protein_coding	XP_016766731.1;XP_016766732.1;XP_016766733.1;XP_016766734.1	GB53811	.	6.15223	5.92863	10.8779	10.0042	7.76387	5.8842	9.11315	10.7381	8.60767	13.489	10.4261	9.38132	11.108	10.1788	21.9445	21.5931	13.1219	10.0409	15.9766	22.9622	14.2358	27.4816	22.7905	19.0818	-1.51192	723.066	0.15693	-3.80033	0.000144504	0.000278308	1.20636	866.59	0.146665	1.84547	0.0649694	0.804505	-1.04176	701.643	0.183226	-0.322143	0.747345	0.78635
100577689	XM_003251680	LOC100577689	uncharacterized LOC100577689	protein_coding	XP_003251728.1	GB51608	.	1.86037	1.66311	4.44129	4.37809	2.64351	2.53673	2.33095	3.09113	3.61672	4.01678	4.10508	5.19513	3.35894	2.85539	8.95963	9.44967	4.46786	4.32869	4.08649	6.61	5.98152	8.18355	8.97339	10.567	-1.64737	389.241	0.223998	-3.21505	0.00130423	0.00227549	-1.10701	555.81	0.215663	-0.68007	0.49646	0.997996	-1.33063	465.247	0.209967	-1.96275	0.0496758	0.0685866
100577816	XM_003251882,XM_006572307	LOC100577816	gamma-tubulin complex component 6, transcript variant X1	protein_coding	XP_003251930.2;XP_006572370.2	GB52673	.	2.16653	1.84472	5.51716	3.51904	2.52996	2.62567	3.05843	3.65252	2.95722	4.01556	4.33358	4.72391	3.91172	3.16718	11.13	7.59549	4.27595	4.48047	5.36185	7.81046	4.8908	8.18107	9.47288	9.60855	-1.50278	762.242	0.133493	-4.40198	1.07267e-05	2.29824e-05	-1.20406	1097.59	0.134218	-1.99611	0.0459225	0.744377	-1.37345	943.376	0.134049	-3.41522	0.000637314	0.00115877
100577885	XM_003249731	LOC100577885	uncharacterized LOC100577885	protein_coding	XP_003249779.1	GB55817	.	5.13286	3.85827	12.5405	7.51842	4.92563	5.53595	6.31506	7.77449	7.40359	8.65861	8.46351	10.567	9.2675	6.62423	25.2986	16.2278	8.32493	9.44659	11.0712	16.6248	12.2444	17.6405	18.5006	21.4936	-1.51202	437.147	0.150714	-3.95765	7.5692e-05	0.000149829	-1.21744	634.379	0.179999	-1.57694	0.11481	0.921901	-1.33668	553.909	0.185243	-2.26003	0.0238192	0.0347803
100577941	XM_006567817,XM_006567818	LOC100577941	uncharacterized LOC100577941, transcript variant X2	protein_coding	XP_006567880.1;XP_006567881.1	GB44659	.	5.93009	6.21848	14.6748	14.8787	6.6745	6.83873	6.71348	16.9871	12.785	14.6266	17.0899	14.7669	10.7069	10.6764	29.6042	32.1143	11.2807	11.6697	11.7697	36.3249	21.1446	29.7994	37.3572	30.0362	-2.15722	789.272	0.128354	-8.64153	5.54634e-18	2.64559e-17	1.07903	1130.9	0.13454	0.815623	0.414716	0.997996	-1.4554	836.794	0.253567	-2.1352	0.0327448	0.0466517
100577971	XR_003304223,XR_003304224,XR_003304225,XR_003304226,XR_003304227,XR_003304228	LOC100577971	uncharacterized LOC100577971, transcript variant X2	lncRNA	.	GB51881	.	4.14497	4.7053	6.46974	6.58107	3.0722	4.23563	2.70627	9.09106	4.63543	6.46236	4.5315	9.45363	7.48384	8.07849	13.0517	14.2046	5.1924	7.22771	4.74447	19.4401	7.66632	13.166	9.90551	19.2289	-1.56607	620.855	0.221077	-2.92724	0.00341985	0.00565124	1.17701	762.196	0.291342	0.807048	0.419639	0.997996	-1.41467	542.564	0.325716	-1.53651	0.124414	0.159528
100578852	XM_003250428	LOC100578852	ribonucleases P/MRP protein subunit POP1	protein_coding	XP_003250476.1	GB54242	.	1.57875	1.2572	3.03884	2.56917	1.40341	1.23176	1.82404	2.15638	1.53643	2.90143	2.50197	2.73638	2.85047	2.15848	6.13039	5.5453	2.37193	2.10189	3.19779	4.61114	2.54103	5.91121	5.46911	5.56587	-1.57656	287.578	0.190298	-3.45134	0.000557809	0.0010092	-1.00278	383.322	0.183076	-0.0218979	0.982529	0.998301	-1.4712	293.543	0.198374	-2.80779	0.00498828	0.00807925
100578879	XM_003250940,XM_006567223	LOC100578879	protein CASC3, transcript variant X2	protein_coding	XP_003250988.1;XP_006567286.1	GB44172	.	9.52987	8.69819	18.4478	18.0334	9.35198	9.68566	9.35236	20.4158	10.6273	16.5726	19.1862	15.9716	17.2064	14.9338	37.2157	38.9234	15.806	16.5277	16.396	43.6567	17.5759	33.764	41.9395	32.4866	-1.7458	2368.86	0.123556	-6.50626	7.70441e-11	2.48947e-10	1.11064	3113.2	0.128053	1.18221	0.237122	0.997996	-1.47241	2257.82	0.111347	-5.01298	5.35925e-07	1.31428e-06
102653847	XR_003305018,XR_003305019,XR_003305020,XR_407734	LOC102653847	uncharacterized LOC102653847, transcript variant X3	lncRNA	.	.	.	0.117637	0.36198	0.881837	0.588868	0.080946	0.478064	0.571958	0.573769	0.143361	0.348377	0.479107	1.01085	0.212396	0.621481	1.77897	1.27101	0.136809	0.815772	1.00272	1.22693	0.237098	0.709761	1.04729	2.05608	-2.28252	86.4113	0.556702	-2.13872	0.0324585	0.046279	-1.44759	159.968	0.365341	-1.4607	0.144099	0.955669	-1.60328	139.477	0.505147	-1.34818	0.177601	0.220283
102653940	XM_006568899	LOC102653940	cyclin-dependent kinase inhibitor 1	protein_coding	XP_006568962.1	.	.	6.95204	7.40407	13.2033	11.5006	7.19436	7.11606	6.84475	14.5355	8.01875	12.1504	15.4294	11.2916	12.5521	12.712	26.6356	24.8228	12.1594	12.1429	11.9998	31.0825	13.2618	24.7544	33.7275	22.9674	-1.54585	2469.8	0.133482	-4.70775	2.50463e-06	5.69847e-06	1.03451	3208.26	0.154711	0.316385	0.75171	0.997996	-1.48301	2408.62	0.14777	-3.84741	0.000119374	0.000233449
102654197	XR_409927	LOC102654197	uncharacterized LOC102654197	lncRNA	.	.	.	0.121057	0.102042	0.544953	0.153158	0.038984	0.186717	0.122682	0.237601	0.087643	0.683387	0.258819	0.287109	0.218572	0.175195	1.09936	0.330577	0.065887	0.318616	0.215079	0.50808	0.144949	1.39229	0.565758	0.583986	-3.19296	13.3582	0.801774	-2.08898	0.0367093	0.0520522	1.04486	21.599	0.670539	0.0944221	0.924774	0.997996	-2.17158	14.0259	0.631945	-1.77032	0.0766733	0.102582
102654592	XM_026441927	LOC102654592	coiled-coil domain-containing protein 112	protein_coding	XP_026297712.1	.	.	0.026582	0.068514	0.07997	0.105527	0.040218	0.005298	0.018974	0.09643	0.050609	0.135747	0.07502	0.087283	0.047994	0.117631	0.161327	0.227769	0.067974	0.009041	0.033264	0.206204	0.083699	0.276562	0.163989	0.177535	-2.09073	26.1963	0.496259	-2.14405	0.0320286	0.0457166	1.5074	32.1862	0.385448	1.53604	0.124529	0.941414	-2.6173	16.1502	0.749536	-1.85192	0.0640374	0.0868472
102654605	XR_411859,XR_411860	LOC102654605	uncharacterized LOC102654605, transcript variant X1	lncRNA	.	.	.	1.63202	1.89905	4.37403	3.46851	1.84008	1.99439	1.91734	3.64984	1.3649	2.43071	2.49902	2.53691	2.94665	3.26045	8.82394	7.48644	3.10996	3.40324	3.36137	7.80474	2.25734	4.95218	5.46267	5.16013	-1.55343	248.857	0.227685	-2.79094	0.00525554	0.00846048	1.10605	313.345	0.2802	0.518954	0.603793	0.997996	-1.43298	229.901	0.286436	-1.81199	0.0699878	0.09431
102654674	XR_408776	LOC102654674	uncharacterized LOC102654674	lncRNA	.	.	.	0.009613	0.048756	0.055511	0.084961	0.024483	0.058732	0.01052	0.094339	0.032836	0.084675	0.098485	0.047869	0.017357	0.083708	0.111985	0.183381	0.041379	0.10022	0.018442	0.201732	0.054307	0.172511	0.21528	0.097367	-2.67646	13.1399	0.683546	-2.07788	0.0377203	0.0534126	1.42614	17.8226	0.523308	0.978617	0.327769	0.997996	-1.52853	11.1044	0.754366	-0.811465	0.417099	0.474151
102654698	XR_412112,XR_412113,XR_412116	LOC102654698	uncharacterized LOC102654698, transcript variant X2	lncRNA	.	.	.	1.61954	1.70086	3.21594	2.8803	1.1351	1.89478	1.28582	2.9543	2.21596	2.53963	3.60007	2.49862	2.92412	2.92019	6.48766	6.21685	1.91846	3.23326	2.25423	6.3174	3.66486	5.17408	7.86948	5.08224	-1.60597	223.933	0.212769	-3.21216	0.00131743	0.00229699	-1.06449	309.811	0.173484	-0.519703	0.603271	0.997996	-1.45457	245.71	0.242373	-2.2304	0.0257209	0.0373562
102654728	XR_001706245,XR_001706246	LOC102654728	uncharacterized LOC102654728, transcript variant X1	lncRNA	.	.	.	0.02458	0.129886	0.280494	0.288435	0.092885	0.087314	0.106738	0.499418	0.116393	0.183164	0.268108	0.203351	0.044381	0.223	0.565853	0.622557	0.156987	0.148993	0.187126	1.06794	0.192496	0.373168	0.586063	0.413622	-2.7192	28.3341	0.630335	-2.28955	0.0220473	0.0322954	1.34063	39.3862	0.472795	0.89449	0.37106	0.997996	-1.82673	23.7804	0.445171	-1.95264	0.0508618	0.0700929
102654750	XR_409165,XR_409166	LOC102654750	uncharacterized LOC102654750, transcript variant X1	lncRNA	.	.	.	0.400139	0.795665	1.35107	1.37006	0.800618	0.61297	0.72711	1.01463	0.908286	1.44055	0.94472	1.32421	0.722461	1.36607	2.72557	2.95713	1.35315	1.04598	1.27473	2.16967	1.50217	2.93489	2.06508	2.69348	-1.65526	103.857	0.334318	-2.17475	0.029649	0.0425612	1.14493	132.208	0.271258	0.719833	0.471628	0.997996	-1.31264	98.7146	0.272557	-1.43994	0.149883	0.188831
102654884	XR_412398	LOC102654884	uncharacterized LOC102654884	lncRNA	.	.	.	4.8059	4.30517	9.51427	8.6827	5.3373	4.3656	5.96995	7.73361	5.47851	8.93103	7.10811	6.96414	8.67716	7.3915	19.1936	18.7407	9.02071	7.4495	10.4662	16.5374	9.06064	18.1955	15.5378	14.1652	-1.54228	586.577	0.136924	-4.56501	4.99461e-06	1.10519e-05	1.1665	719.017	0.164677	1.3492	0.177274	0.979686	-1.21449	551.032	0.183015	-1.53181	0.125569	0.160869
102655878	XR_001702689,XR_001702690	LOC102655878	uncharacterized LOC102655878, transcript variant X2	lncRNA	.	.	.	0.334319	0.466683	0.907772	0.799337	0.464756	0.700906	0.459043	1.01919	0.391014	0.75437	0.990777	0.638747	0.603619	0.801243	1.83129	1.72529	0.785497	1.19603	0.804767	2.17941	0.646679	1.53691	2.16576	1.29923	-1.65439	50.8408	0.320291	-2.26763	0.0233517	0.034066	1.06884	66.7598	0.307217	0.312634	0.754559	0.997996	-1.31504	51.8408	0.384535	-1.02748	0.304193	0.358499
102655879	XM_016916487	LOC102655879	kinesin-like protein KIF9	protein_coding	XP_016771976.2	.	.	0.560623	0.267537	2.12303	0.768277	0.449344	0.839598	0.25347	1.98413	1.23953	0.910147	0.747006	1.90857	1.01222	0.459332	4.2829	1.65825	0.759448	1.4327	0.444369	4.24283	2.05	1.85428	1.6329	3.88206	-2.49064	49.5016	0.487072	-2.70291	0.00687345	0.0108685	-1.21783	84.9353	0.508222	-0.559432	0.575867	0.997996	-1.67742	67.5215	0.583099	-1.27978	0.200621	0.24632
102655966	XR_003304581,XR_408757	LOC102655966	uncharacterized LOC102655966, transcript variant X2	lncRNA	.	.	.	0.081333	0.145199	0.461298	1.04931	0.116367	0.316079	0.106672	0.248449	0.346715	3.53526	0.269689	1.36469	0.146848	0.249291	0.930598	2.26484	0.196675	0.53936	0.187011	0.531278	0.573414	7.20252	0.58952	2.77582	-10.6319	94.6331	0.730555	-4.66813	3.0396e-06	6.85969e-06	2.217	137.086	1.11975	1.02577	0.304998	0.997996	-2.26596	55.5392	0.701302	-1.68276	0.0924224	0.121837
102656029	XM_016916887	LOC102656029	homeobox protein Hmx	protein_coding	XP_016772376.2	.	.	0.118659	0.096673	0.222961	0.223928	0.148219	0.149715	0.191769	0.237328	0.122298	0.209747	0.38768	0.206946	0.214241	0.165977	0.44979	0.483327	0.250509	0.255474	0.336198	0.507496	0.202263	0.427327	0.847439	0.420934	-1.62115	40.7981	0.337389	-2.06593	0.0388353	0.0548785	-1.11569	58.2027	0.356324	-0.443225	0.657603	0.997996	-1.41826	47.8803	0.409827	-1.23008	0.218667	0.266322
102656444	XM_006565939	LOC102656444	protein dopey homolog PFC0245c	protein_coding	XP_006566002.1	.	.	0.661344	0.418301	1.80273	0.955835	0.682931	0.563667	0.82345	0.895694	1.34515	1.38336	1.27863	1.72126	1.19407	0.718177	3.63673	2.06307	1.15424	0.961847	1.44362	1.91533	2.22468	2.81837	2.79498	3.50109	-1.61752	120.808	0.282966	-2.45184	0.0142129	0.0214869	-1.37557	192.92	0.261857	-1.75681	0.0789497	0.842394	-1.44321	171.978	0.326021	-1.62345	0.104493	0.136064
102656492	XM_026442667,XM_026442668	LOC102656492	cilia- and flagella-associated protein 44, transcript variant X2	protein_coding	XP_026298452.1;XP_026298453.1	.	.	2.59967	2.10228	6.05807	4.25504	3.51095	3.02718	2.75653	5.09207	3.0068	4.96207	4.73791	4.10804	4.69376	3.60939	12.2212	9.18408	5.93394	5.1656	4.8326	10.8888	4.97279	10.1094	10.3567	8.35585	-1.53337	910.312	0.179102	-3.44333	0.000574608	0.00103886	1.04705	1171.75	0.16263	0.407885	0.683358	0.997996	-1.37453	900.866	0.162614	-2.82228	0.00476841	0.00774501
102656504	XM_006559053,XM_006559054,XM_026441413	LOC102656504	ethanolamine kinase 1, transcript variant X1	protein_coding	XP_006559116.2;XP_006559117.2;XP_026297198.1	.	.	3.11879	3.48018	10.9932	6.86939	4.20256	4.3684	5.31003	7.30324	5.38536	9.52225	6.32061	10.0612	5.63105	5.97509	22.177	14.8269	7.10284	7.45427	9.30923	15.6171	8.90658	19.4001	13.8164	20.4647	-1.87292	353.836	0.184352	-4.91067	9.07646e-07	2.14885e-06	-1.06919	519.684	0.25072	-0.384967	0.700262	0.997996	-1.47908	409.083	0.235926	-2.39355	0.0166864	0.0249981
107963982	XM_016917223,XM_016917226,XM_016917228,XM_016917229,XM_016917232,XM_016917234,XM_016917239	LOC107963982	protein tweety, transcript variant X1	protein_coding	XP_016772712.1;XP_016772715.1;XP_016772717.1;XP_016772718.1;XP_016772721.1;XP_016772723.1;XP_016772728.1	.	.	3.83626	3.20968	5.66649	7.65795	4.09926	3.61008	3.53894	8.13632	4.10034	6.06365	7.77577	5.89974	6.92646	5.51068	11.4313	16.5289	6.92826	6.16026	6.20427	17.3985	6.78135	12.3537	16.9972	12.0002	-1.71098	816.079	0.162793	-4.75958	1.93994e-06	4.46285e-06	1.22658	1017.05	0.196997	1.49567	0.13474	0.947398	-1.39012	716.424	0.177247	-2.68103	0.00733957	0.0116231
107964218	XR_001702568,XR_001702569,XR_001702570,XR_001702571,XR_001702572,XR_001702573,XR_001702574,XR_001702575,XR_001702576,XR_003304244	LOC107964218	uncharacterized LOC107964218, transcript variant X2	lncRNA	.	.	.	1.5273	1.66894	4.3871	3.63995	2.04731	2.57087	2.02514	3.95358	2.00189	4.36789	3.70769	3.10473	2.75757	2.86538	8.85031	7.85647	3.46021	4.38695	3.55036	8.45426	3.31082	8.89888	8.10471	6.31508	-2.00374	283.091	0.172869	-5.80034	6.61791e-09	1.86526e-08	1.17786	380.083	0.160392	1.47242	0.140908	0.953023	-1.3564	276.16	0.200547	-2.19293	0.0283127	0.0407763
107964592	XR_003304924	LOC107964592	uncharacterized LOC107964592	lncRNA	.	.	.	0.044561	0.153944	0.561701	0.602377	0.105175	0.077785	0.024872	0.171713	0.349582	0.195195	0.439143	0.21443	0.080455	0.264305	1.13315	1.30017	0.177759	0.132733	0.043603	0.367188	0.578157	0.397678	0.959932	0.436155	-2.75649	36.2342	0.664441	-2.2016	0.0276936	0.0399318	-1.12957	61.6451	0.59323	-0.29631	0.766994	0.997996	-2.20827	43.2672	0.786302	-1.45353	0.146076	0.184485
107964618	XR_001703465	LOC107964618	uncharacterized LOC107964618	lncRNA	.	.	.	0.288286	0.350897	0.528722	1.66538	0.157725	0.306248	0.543063	0.907376	0.312955	0.790092	1.33971	1.45485	0.520507	0.602451	1.06662	3.59455	0.266575	0.522585	0.952066	1.94031	0.51758	1.60969	2.9285	2.9592	-3.5266	21.7514	0.603442	-3.01318	0.00258524	0.00433406	1.08732	35.4641	0.562515	0.214711	0.829992	0.997996	-2.25147	22.3929	0.612793	-1.91071	0.0560421	0.0766485
107964622	XR_001703469	LOC107964622	uncharacterized LOC107964622	lncRNA	.	.	.	0.964064	0.636041	1.66391	6.15217	0.533969	1.4918	1.22898	7.95733	0.493928	17.7594	0.775957	29.4875	1.74064	1.09201	3.35668	13.2788	0.902474	2.54561	2.15458	17.0158	0.816883	36.1819	1.69618	59.9783	-12.5998	147.244	0.452618	-8.07596	6.69456e-16	2.90117e-15	1.02844	293.051	1.42873	0.0283129	NA	NA	-8.09548	146.259	1.43632	-2.10059	NA	NA
107964623	XR_001703470	LOC107964623	uncharacterized LOC107964623	lncRNA	.	.	.	0.360751	0.283524	0.831705	1.90689	0.203412	0.319536	0.328811	3.25046	0.439384	7.30818	0.637923	9.64112	0.651344	0.48678	1.67784	4.11584	0.343791	0.545259	0.576453	6.95071	0.726675	14.8893	1.39445	19.6103	-12.4211	187.579	0.476789	-7.62333	2.47222e-14	9.83462e-14	1.15627	352.7	1.25252	0.167248	0.867175	0.997996	-8.44412	165.022	1.17225	-2.62568	NA	NA
107964660	XR_001703565	LOC107964660	uncharacterized LOC107964660	lncRNA	.	.	.	0.022653	0.062974	0.133387	0.231675	0.032154	0.090334	0.122662	0.103129	0.042885	0.298491	0.10613	0.187902	0.0409	0.10812	0.269088	0.500048	0.054344	0.154146	0.215044	0.220529	0.070926	0.608129	0.231991	0.382197	-4.0281	10.0404	0.822982	-2.44246	0.0145875	0.0220177	1.51893	14.5728	0.655276	0.92031	0.357411	0.997996	-1.32531	9.23487	0.733947	-0.553619	0.57984	0.631607
107964839	XM_026442047,XM_026442048,XM_026442049,XM_026442050,XM_026442051,XM_026442052	LOC107964839	rootletin, transcript variant X1	protein_coding	XP_026297832.1;XP_026297833.1;XP_026297834.1;XP_026297835.1;XP_026297836.1;XP_026297837.1	.	.	3.32138	2.86651	6.52814	6.69207	3.58229	3.05796	3.42123	6.14083	3.81891	6.86564	6.05484	5.61444	5.99682	4.92148	13.1695	14.4442	6.05452	5.21813	5.9979	13.1314	6.3159	13.9876	13.2354	11.4199	-1.74422	1184.22	0.115339	-6.95842	3.44102e-12	1.20296e-11	1.15231	1529.79	0.108844	1.87905	0.0602379	0.789774	-1.43896	1097.56	0.118175	-4.44276	8.88104e-06	1.95084e-05
107965048	XR_001704408	LOC107965048	uncharacterized LOC107965048	lncRNA	.	.	.	3.87624	5.32977	8.02582	8.63124	4.63512	6.63025	5.18856	8.56359	8.23442	9.73675	8.39368	5.50482	6.99864	9.15064	16.1909	18.6297	7.83393	11.3139	9.09628	18.3122	13.6185	19.8371	18.3479	11.1969	-1.67685	87.2786	0.259699	-2.87161	0.00408382	0.00666671	1.33028	104.299	0.246165	1.67256	0.0944133	0.891682	1.11843	86.4115	0.293199	0.550734	0.581816	0.632958
107965418	XR_003305968	LOC107965418	uncharacterized LOC107965418	lncRNA	.	.	.	0.098312	0.134744	0.163044	0.174993	0.094626	0.160497	0.097455	0.918278	0.151987	0.292961	0.114646	0.524706	0.177504	0.231341	0.328916	0.377705	0.15993	0.273873	0.170852	1.96362	0.251364	0.596862	0.250607	1.06726	-3.43216	21.8399	0.721035	-2.46745	0.013608	0.0206267	1.78587	28.6812	0.80672	1.03707	0.299702	0.997996	-1.54508	15.3723	0.750185	-0.836709	0.402756	0.460178
107965571	XM_016916524	LOC107965571	uncharacterized LOC107965571	protein_coding	XP_016772013.2	.	.	0.475131	0.94362	6.66215	6.74102	1.61665	6.1219	0.681233	7.37489	0.935097	18.6279	14.6953	7.30594	0.85786	1.62009	13.4399	14.5498	2.73234	10.4465	1.1943	15.7703	1.54651	37.9514	32.1228	14.8604	-9.22505	160.298	0.485753	-6.59915	4.13511e-11	1.36041e-10	1.22753	286.332	0.456773	0.647498	0.51731	0.997996	-2.96769	157.241	1.00058	-1.56844	0.116779	0.150731
107965658	XR_001705807	LOC107965658	uncharacterized LOC107965658	lncRNA	.	.	.	4.9524	3.75492	7.12258	9.02126	5.62163	6.75968	5.08193	9.89031	4.71406	6.10149	8.40984	5.84366	8.94166	6.44678	14.3687	19.4715	9.50125	11.5348	8.90934	21.1492	7.79635	12.4308	18.3832	11.8861	-1.53545	204.48	0.253684	-2.43871	0.0147399	0.022238	1.27059	240.634	0.254619	1.35693	0.174804	0.97843	-1.04682	189.012	0.248747	-0.265404	0.790699	0.824237
113218570	XM_026442702,XM_026442703	LOC113218570	peroxisome biogenesis factor 10-like, transcript variant X1	protein_coding	XP_026298487.1;XP_026298488.1	.	.	3.70748	4.07838	11.3923	8.18747	5.69499	5.79805	5.93262	6.27616	5.23253	9.9884	7.78668	11.8625	6.69393	7.00213	22.9822	17.6719	9.62523	9.89384	10.4007	13.4208	8.65383	20.3498	17.0211	24.1286	-1.59221	253.33	0.250235	-2.68161	0.0073268	0.0115447	-1.1761	368.917	0.26528	-0.882104	0.377721	0.997996	-1.48707	303.129	0.2207	-2.59391	0.00948924	0.0147846
113218579	XM_026445194,XR_003306090	LOC113218579	uncharacterized LOC113218579, transcript variant X1	protein_coding	XP_026300979.1	.	.	26.0221	25.2782	62.0892	53.0419	27.8614	26.3338	27.766	44.4394	27.049	46.7599	46.3342	36.7162	46.9836	43.3999	125.256	114.486	47.0892	44.9362	48.6778	95.0282	44.7349	95.2659	101.283	74.6816	-1.59317	1926.46	0.131134	-5.12378	2.99471e-07	7.36693e-07	1.08234	2477.88	0.198343	0.575528	0.564934	0.997996	-1.44259	1836.09	0.182062	-2.90372	0.00368759	0.00607575
113218769	XR_003304652,XR_003304653,XR_003304654,XR_003304655,XR_003304656,XR_003304657,XR_003304658,XR_003304659,XR_003304660	LOC113218769	uncharacterized LOC113218769, transcript variant X6	lncRNA	.	.	.	0.130353	0.216026	0.310342	0.412335	0.131871	0.217656	0.229375	0.33109	0.210077	0.300284	0.579581	0.380952	0.235355	0.370893	0.626067	0.889984	0.222879	0.371409	0.402128	0.707995	0.347435	0.61178	1.26692	0.774866	-1.88911	69.9933	0.348409	-2.63399	0.00843885	0.0131883	-1.11758	105.694	0.33538	-0.478188	0.632516	0.997996	-1.56144	83.5707	0.338401	-1.89975	0.0574657	0.0784294
113218875	XR_003304945	LOC113218875	uncharacterized LOC113218875	lncRNA	.	.	.	0.360867	1.87915	4.2571	1.99531	0.717223	1.07143	0.679851	3.22975	0.805054	7.42634	0.135287	8.45642	0.651553	3.22629	8.58804	4.30668	1.2122	1.82829	1.19188	6.90644	1.33144	15.13	0.295727	17.2006	-3.60283	193.235	0.844835	-2.18875	0.0286154	0.0411632	1.03799	323.701	1.32115	0.0407172	0.967521	0.997996	-4.12877	178.094	1.25413	-1.63118	0.102852	0.13413
113219042	XM_026443269,XM_026443270	LOC113219042	uncharacterized LOC113219042, transcript variant X1	protein_coding	XP_026299054.1;XP_026299055.1	.	.	1.19663	1.05171	2.73728	1.88503	1.286	1.32292	1.20918	2.1165	1.20463	2.17478	1.94908	2.09634	2.16054	1.80567	5.52205	4.06865	2.1735	2.25745	2.11987	4.52587	1.99229	4.43077	4.26054	4.264	-1.53764	340.002	0.142134	-4.36715	1.25877e-05	2.68303e-05	-1.00955	450.101	0.168873	-0.0811659	0.93531	0.997996	-1.46914	345.886	0.17709	-3.13382	0.00172544	0.00296735
113219130	XR_003305781,XR_003305782,XR_003305783	LOC113219130	uncharacterized LOC113219130, transcript variant X1	lncRNA	.	.	.	0.612041	0.534731	0.976026	1.07662	0.450461	0.673964	0.535683	0.998408	0.240397	0.836713	0.863955	0.481361	1.10505	0.918075	1.96898	2.32379	0.761336	1.15006	0.939128	2.13497	0.397581	1.70467	1.88854	0.979099	-1.59237	64.1644	0.297268	-2.2578	0.0239579	0.0348764	1.34655	74.5215	0.324529	1.32274	0.185923	0.979686	-1.24823	52.0809	0.464388	-0.688828	0.490932	0.546881
113219212	XR_003305987	LOC113219212	uncharacterized LOC113219212	lncRNA	.	.	.	0.234772	0.413896	0.128186	0.654984	0.151712	0.326678	0.167125	0.847953	0.363258	0.577704	0.069458	1.03832	0.423887	0.710615	0.258595	1.41372	0.256412	0.557445	0.292994	1.81324	0.600775	1.17698	0.151829	2.11198	-2.20936	73.8945	0.426967	-2.67849	0.00739542	0.0116404	1.74023	87.1812	0.820603	0.974015	0.330049	0.997996	-1.21414	52.3684	0.862855	-0.324435	0.745609	0.784923
113219258	XR_003306133,XR_003306134	LOC113219258	uncharacterized LOC113219258, transcript variant X2	lncRNA	.	.	.	0.042658	0.010912	0.247262	0.149744	0.056496	0.050914	0.019676	0.225607	0.171933	0.419164	0.059385	0.886663	0.07702	0.018735	0.498812	0.323208	0.095486	0.086879	0.034495	0.482433	0.284352	0.853981	0.129811	1.80349	-5.64544	12.3133	0.813407	-3.06991	0.00214123	0.00363275	-1.46057	28.0319	0.871949	-0.626791	0.530796	0.997996	-3.87812	18.9007	1.02524	-1.90721	0.0564928	0.0772343
113219298	XM_026445732	LOC113219298	G-protein coupled receptor Mth2-like	protein_coding	XP_026301517.1	.	.	0.061405	0.197192	0.073086	0.58564	0.059138	0.174251	0.398931	0.204626	0.133234	0.359403	0.168151	0.925915	0.110869	0.338556	0.147441	1.26405	0.099951	0.297344	0.699383	0.437567	0.220349	0.732227	0.367565	1.88333	-3.03589	18.9351	0.719813	-2.22574	0.0260314	0.0376983	1.02113	30.8191	0.881046	0.0342425	0.972684	0.997996	-1.3995	23.6604	0.914896	-0.530022	0.596097	0.646994
113219320	XM_026445869	LOC113219320	uncharacterized LOC113219320	protein_coding	XP_026301654.1	.	.	0.280646	0.233126	0.298257	0.853174	0.177503	0.272862	0.251523	0.947879	0.422368	1.08465	0.422293	1.16279	0.506713	0.400251	0.601688	1.84149	0.300002	0.465614	0.440956	2.02692	0.698534	2.20979	0.9231	2.36514	-3.63887	94.6204	0.283386	-6.5758	4.83907e-11	1.58243e-10	1.61628	130.702	0.50477	1.37226	0.169983	0.974566	-1.65338	72.7483	0.548877	-1.32164	0.186289	0.229982
[truncated: 34 more columns]

## Sheet: specific.list_bc
Gene_ID	Transcript_ID	Gene_Symbol	Description	gene_biotype	Protein_ID	BEEBASE	locus_tag	STHA-2_FPKM	STHA-3_FPKM	SCHL-1_FPKM	STHL-3_FPKM	STHA-1_FPKM	SCHA-1_FPKM	SCHA-3_FPKM	STHL-1_FPKM	SCHA-2_FPKM	STHL-2_FPKM	SCHL-2_FPKM	SCHL-3_FPKM	STHA-2_TPM	STHA-3_TPM	SCHL-1_TPM	STHL-3_TPM	STHA-1_TPM	SCHA-1_TPM	SCHA-3_TPM	STHL-1_TPM	SCHA-2_TPM	STHL-2_TPM	SCHL-2_TPM	SCHL-3_TPM	STHA/STHL.fc	STHA/STHL.baseMean	STHA/STHL.lfcSE	STHA/STHL.stat	STHA/STHL.raw.pval	STHA/STHL.bh.pval	STHL/SCHL.fc	STHL/SCHL.baseMean	STHL/SCHL.lfcSE	STHL/SCHL.stat	STHL/SCHL.raw.pval	STHL/SCHL.bh.pval	SCHA/SCHL.fc	SCHA/SCHL.baseMean	SCHA/SCHL.lfcSE	SCHA/SCHL.stat	SCHA/SCHL.raw.pval	SCHA/SCHL.bh.pval
411100	XM_394574	LOC411100	FGGY carbohydrate kinase domain-containing protein	protein_coding	XP_394574.3	GB44457	.	28.2333	42.3412	11.1858	33.5241	26.5808	29.9075	27.4508	25.064	34.2261	50.3204	8.88922	25.2236	50.9759	72.6951	22.5657	72.3586	44.9249	51.0344	48.1251	53.5963	56.6049	102.52	19.4311	51.3054	1.03156	4557.96	0.293971	0.152509	0.878785	0.898714	2.5568	3400.3	0.415596	3.25879	0.00111888	0.139721	2.44338	2984.68	0.358914	3.59106	0.000329342	0.00061674
411353	XM_394827	LOC411353	lipase 3	protein_coding	XP_394827.4	GB41760	.	16.7935	50.4005	1.28237	22.9515	24.0504	20.2484	17.8201	25.4203	24.218	40.404	0.83268	4.93706	30.3211	86.5322	2.58698	49.5385	40.6481	34.552	31.2411	54.3582	40.0529	82.3167	1.82017	10.0421	1.20155	2123.86	0.570352	0.464439	0.642333	0.692925	13.1921	1130.26	0.811408	4.58659	4.50535e-06	0.00268069	10.5705	833.284	0.777229	4.37705	1.20298e-05	2.61193e-05
551046	XM_016912935,XM_623442	LOC551046	cys-loop ligand-gated ion channel subunit 12344, transcript variant X1	protein_coding	XP_016768424.1;XP_623445.3	GB46030	.	0.319702	0.803133	0.526919	1.0374	0.526159	1.14507	0.522304	1.22084	0.798408	0.554301	0.299893	0.587074	0.577229	1.37889	1.06298	2.23912	0.889275	1.95395	0.915672	2.61062	1.32045	1.1293	0.655543	1.19412	-1.46356	51.7004	0.47713	-1.15163	0.249472	0.300618	2.12233	49.1802	0.455734	2.38219	0.01721	0.542303	2.11915	44.589	0.454986	2.38136	0.0172489	0.0257847
552425	XM_003250521,XM_006564981	LOC552425	glucose dehydrogenase [FAD, quinone], transcript variant X2	protein_coding	XP_003250569.2;XP_006565044.2	GB51815	.	0.334561	1.07141	0.428073	0.862521	0.477085	0.721963	0.733034	1.09472	0.873913	0.812246	0.397022	0.263483	0.604058	1.8395	0.86357	1.86167	0.806332	1.23196	1.28511	2.34092	1.44532	1.65482	0.86786	0.53593	-1.25479	116.123	0.444722	-0.736292	0.461553	0.520413	2.7405	95.9191	0.281945	5.15859	2.4882e-07	0.000263865	2.60592	84.3418	0.276947	4.98938	6.05739e-07	1.48057e-06
724312	XM_001120116	LOC724312	vanin-like protein 1	protein_coding	XP_001120116.2	GB43310	.	6.62936	7.8465	2.40137	2.86927	5.71236	4.50432	5.62356	3.71641	6.7874	9.4692	1.64782	2.14533	11.9695	13.4716	4.8444	6.19303	9.65459	7.6862	9.8589	7.94709	11.2253	19.292	3.60201	4.36365	1.45856	479.208	0.398754	1.36561	0.172063	0.214316	2.7823	288.75	0.428878	3.44218	0.000577047	0.0950288	3.3275	300.917	0.219018	7.91918	2.39085e-15	1.06327e-14
724619	XM_001120513,XM_006571936,XM_026444716,XM_026444717,XM_026444718	LOC724619	multiple inositol polyphosphate phosphatase 1, transcript variant X4	protein_coding	XP_001120513.4;XP_006571999.1;XP_026300501.1;XP_026300502.1;XP_026300503.1	GB51444	.	2.71807	4.88692	1.84333	2.30705	3.54273	3.44133	2.69816	1.64566	3.75044	5.32293	1.00682	2.12716	4.90753	8.3903	3.71865	4.97954	5.98766	5.87232	4.73025	3.51905	6.20267	10.8446	2.20083	4.32669	1.38631	320.169	0.418995	1.12471	0.26071	0.312955	1.98458	220.026	0.468645	2.10998	0.03486	0.678071	2.43532	229.95	0.301284	4.26214	2.02474e-05	4.28705e-05
726392	XM_026445078,XM_026445079,XM_026445080	LOC726392	sodium-independent sulfate anion transporter, transcript variant X3	protein_coding	XP_026300863.1;XP_026300864.1;XP_026300865.1	GB54170	.	5.94155	5.29352	3.75642	7.76852	6.20147	5.47347	5.82428	6.94101	5.62479	3.31703	4.71094	3.65226	10.7276	9.08839	7.578	16.7676	10.4813	9.33998	10.2108	14.8425	9.30256	6.75792	10.2977	7.42879	1.12427	835.065	0.289295	0.584138	0.559127	0.616234	1.62021	691.268	0.315579	2.20605	0.0273807	0.638055	1.75842	663.457	0.167741	4.85439	1.20756e-06	2.88529e-06
100577667	XM_016913974	LOC100577667	WAS/WASL-interacting protein family member 3	protein_coding	XP_016769463.1	.	.	4.05205	5.02813	2.36983	2.78777	4.06207	5.17305	4.88397	3.67059	5.46604	4.77901	2.4891	2.30738	7.31606	8.63275	4.78077	6.01712	6.86541	8.82734	8.5623	7.8491	9.04001	9.73648	5.44097	4.69326	1.34983	390.018	0.236592	1.82919	0.0673705	0.0911908	1.68838	287.772	0.22865	3.3048	0.000950435	0.124853	2.65378	356.131	0.142477	9.88265	4.9506e-23	3.18579e-22
100578156	XM_003251064,XM_026440780	LOC100578156	uncharacterized LOC100578156, transcript variant X1	protein_coding	XP_003251112.1;XP_026296565.1	.	.	6.30614	9.44476	3.01158	3.75552	4.95622	9.07763	6.88567	5.55966	8.70653	9.30873	2.24363	5.36605	11.3859	16.2156	6.07541	8.10591	8.37662	15.4901	12.0715	11.8887	14.3993	18.965	4.9044	10.9147	1.29977	700.773	0.350477	1.07925	0.280476	0.333734	1.8518	511.109	0.409514	2.17069	0.0299548	0.651306	2.80702	619.005	0.325599	4.57323	4.80258e-06	1.08555e-05
102653935	XM_006563979	LOC102653935	uncharacterized LOC102653935	protein_coding	XP_006564042.1	.	.	26.1648	37.8315	2.4499	1.17127	21.8686	22.44	18.8912	11.9041	21.2218	39.7358	1.08123	3.61634	47.2411	64.9526	4.94231	2.52807	36.9607	38.2918	33.119	25.4555	35.0977	80.9554	2.3635	7.35572	1.91008	1679.62	1.15464	0.808588	0.418752	0.476629	7.77345	710.5	1.21113	2.44281	0.0145735	0.491371	10.6287	853.675	0.359236	9.49206	2.26503e-21	1.36964e-20
102654076	XR_003305359	LOC102654076	uncharacterized LOC102654076	lncRNA	.	.	.	1.74341	3.1747	2.09111	1.76744	1.93886	2.73417	1.6781	3.00526	2.9975	2.68827	1.36415	1.68141	3.14776	5.45061	4.21849	3.81483	3.27691	4.66561	2.94196	6.42637	4.95742	5.47693	2.98193	3.42002	1.06852	176.675	0.326886	0.292479	0.76992	0.80508	1.55944	152.449	0.276888	2.31512	0.0206065	0.5877	1.76434	149.797	0.287513	2.84901	0.00438561	0.0071627
107964104	XR_001702285	LOC107964104	uncharacterized LOC107964104	lncRNA	.	.	.	1146.5	1010.04	563.396	1248.95	868.96	903.913	936.478	1046.14	911.804	978.163	520.812	801.18	2070.03	1734.12	1136.57	2695.74	1468.65	1542.44	1641.78	2237.04	1507.99	1992.85	1138.46	1629.62	1.05677	24623.5	0.179956	0.442693	0.657988	0.707154	1.86857	19997.8	0.229611	3.92809	8.56243e-05	0.0279384	1.78026	17621.2	0.199131	4.17858	2.93338e-05	6.13418e-05
113218542	XR_003306557	LOC113218542	uncharacterized LOC113218542	lncRNA	.	.	.	0.490247	1.05606	0.148303	0.352714	0.616315	0.624826	0.534967	0.818075	0.510329	0.282452	0.29913	0.162679	0.885152	1.81314	0.299179	0.761298	1.04165	1.06621	0.937872	1.74935	0.844008	0.575451	0.653875	0.330892	1.7312	114.208	0.469998	1.68464	0.0920587	0.121261	2.55572	63.2587	0.512525	2.6413	0.00825884	0.38339	3.35788	70.6638	0.36758	4.7542	1.9923e-06	4.65892e-06
411296	XM_394770	LOC411296	silk gland factor 1	protein_coding	XP_394770.5	GB53404	.	2.24842	1.89545	4.80127	2.7386	1.43198	1.23451	2.21075	3.11294	1.35428	2.97263	5.94857	8.43429	4.05958	3.25428	9.68583	5.911	2.42022	2.10657	3.87576	6.65664	2.23977	6.05627	13.0031	17.1555	-1.37779	222.905	0.229335	-2.01606	0.0437938	0.0613233	-2.0324	425.969	0.262299	-3.90083	9.58649e-05	0.0285198	-3.27275	339.209	0.322356	-5.30625	1.11904e-07	2.92646e-07
412162	XM_026441746,XM_026441747	LOC412162	armadillo repeat-containing protein gudu, transcript variant X2	protein_coding	XP_026297531.1;XP_026297532.1	GB49219	.	0.270657	0.339408	8.44781	0.367564	0.34972	0.324983	0.146197	0.523632	0.546903	0.516755	6.10239	0.50527	0.488678	0.582727	17.0422	0.79335	0.59107	0.554553	0.256304	1.11972	0.904495	1.05281	13.3394	1.02773	-1.27168	49.577	0.323173	-1.0729	0.283314	0.336645	-9.57999	319.72	0.962309	-3.38771	0.000704783	0.104837	-11.7603	287.33	1.05185	-3.38058	0.000723321	0.00130504
413380	XM_006558943,XR_003305758	LOC413380	yellow-g2, transcript variant X1	protein_coding	XP_006559006.1	GB55201	.	0.260914	0.162755	1.59815	0.594076	0.207461	0.144308	0.173397	0.202633	0.244585	0.542576	0.274371	2.97305	0.471086	0.279433	3.22403	1.28225	0.350635	0.246248	0.30399	0.433307	0.404506	1.10541	0.599753	6.04726	-1.86506	34.1131	0.52178	-1.72337	0.0848219	0.112547	-3.35145	105.174	0.729891	-2.39047	0.0168268	0.538617	-7.06846	83.5538	0.695943	-4.05406	5.03358e-05	0.00010258
413907	XM_026443838,XM_026443840,XM_026443843	LOC413907	uncharacterized LOC413907, transcript variant X1	protein_coding	XP_026299623.1;XP_026299625.1;XP_026299628.1	GB45833	.	2.28194	1.91128	4.00636	2.8547	3.20189	2.54496	2.27085	2.75494	2.25699	2.615	3.92099	5.5339	4.1201	3.28145	8.08223	6.16159	5.41159	4.34274	3.98113	5.89109	3.73273	5.32765	8.57099	11.2561	1.01797	408.528	0.193066	0.133076	0.894133	0.912062	-1.52114	555.726	0.212219	-2.85154	0.00435075	0.293386	-1.56187	500.17	0.210353	-3.05809	0.00222752	0.00377545
724611	XM_026441425,XM_026441426	LOC724611	tubulin glycylase 3A, transcript variant X2	protein_coding	XP_026297210.1;XP_026297211.1	GB53520	.	0.068278	0.063347	0.245327	0.124873	0.183842	0.107097	0.152232	0.121074	0.128346	0.196831	0.380209	0.237644	0.123277	0.10876	0.494909	0.269526	0.310715	0.182752	0.266884	0.258902	0.212264	0.401012	0.831108	0.483373	-1.20501	20.5818	0.568646	-0.473123	0.636125	0.686874	-1.79513	34.3989	0.427652	-1.97378	0.0484065	0.744377	-1.83856	31.1629	0.430894	-2.03896	0.0414539	0.0579951
724914	XM_001120814	LOC724914	protein hairy	protein_coding	XP_001120814.2	GB47783	.	0.166058	0.178632	0.653357	0.361662	0.400017	0.351348	0.211554	0.498698	0.20526	0.32406	0.708717	0.6416	0.299821	0.306692	1.31805	0.780613	0.676078	0.599542	0.370884	1.0664	0.339469	0.66022	1.5492	1.30503	-1.38794	42.8506	0.436856	-1.08261	0.278979	0.332106	-1.55612	69.4776	0.290167	-2.19856	0.0279094	0.638055	-2.08751	57.0137	0.345581	-3.07246	0.00212303	0.00360722
725220	XM_006558625	LOC725220	homeobox protein Nkx-6.1	protein_coding	XP_006558688.2	GB51409	.	1.03859	1.19646	3.02644	0.987609	1.06189	1.51342	1.0304	1.11551	1.0933	0.708852	1.90718	1.83474	1.8752	2.0542	6.10539	2.13166	1.79473	2.58251	1.80645	2.38538	1.80815	1.44417	4.16894	3.7319	1.34336	340.207	0.223705	1.9036	0.056962	0.0780419	-2.20937	506.44	0.257041	-4.44924	8.61733e-06	0.00378975	-1.50126	528.861	0.248762	-2.35638	0.0184542	0.0274394
725720	XM_006561954,XM_006561955	LOC725720	muscle, skeletal receptor tyrosine protein kinase, transcript variant X2	protein_coding	XP_006562017.1;XP_006562018.1	GB53257	.	5.36874	5.86431	15.346	8.81584	4.51955	3.72492	3.4018	10.3377	3.74677	7.80815	15.9944	14.3167	9.69339	10.0684	30.9581	19.0281	7.6386	6.35623	5.96384	22.1059	6.19659	15.9079	34.9625	29.1204	-1.49178	997.594	0.190091	-3.0356	0.0024006	0.00404158	-1.55834	1661.85	0.142875	-4.47949	7.48205e-06	0.00372203	-3.4017	1193.68	0.114654	-15.4051	1.51169e-53	2.31853e-52
100576417	XR_003305501,XR_003305502,XR_003305503	LOC100576417	uncharacterized LOC100576417, transcript variant X1	lncRNA	.	.	.	0.144074	0.0749	0.489082	0.141836	0.190617	0.208903	0.097874	0.170461	0.105818	0.208914	0.212132	0.447155	0.260129	0.128596	0.986648	0.306139	0.322167	0.356473	0.171587	0.36451	0.175007	0.425629	0.463704	0.909524	-1.11854	31.5003	0.445818	-0.362516	0.716966	0.758618	-2.00103	54.2402	0.419147	-2.38757	0.0169603	0.538622	-2.16271	47.9813	0.483784	-2.30029	0.021432	0.0315354
100577697	XM_016916948,XM_016916949	LOC100577697	uncharacterized LOC100577697, transcript variant X2	protein_coding	XP_016772437.2;XP_016772438.2	GB47654	.	0.805544	0.74576	1.09426	1.26189	0.719141	1.06693	1.07293	1.0699	1.102	0.790254	1.40552	3.19026	1.45443	1.28039	2.2075	2.72366	1.21544	1.82061	1.881	2.28784	1.82255	1.61002	3.07236	6.48905	-1.15256	195.857	0.223596	-0.916122	0.359603	0.416652	-1.78522	317.811	0.426573	-1.96004	0.0499909	0.750024	-1.9473	279.83	0.442535	-2.17266	0.0298061	0.04276
100577894	XM_026441443,XM_026441444	LOC100577894	protein PFC0760c, transcript variant X2	protein_coding	XP_026297228.1;XP_026297229.1	GB52205	.	1.82427	1.17581	4.83798	2.41062	2.51877	1.82869	2.2853	1.59958	1.90199	4.09398	5.85933	4.95436	3.29376	2.01874	9.75989	5.20309	4.25703	3.12049	4.00645	3.4205	3.14561	8.34083	12.808	10.0773	-1.29957	737.155	0.34795	-1.08647	0.277272	0.330569	-1.78754	1265.64	0.319289	-2.6245	0.00867771	0.391853	-2.12467	1088.3	0.165627	-6.56439	5.22469e-11	1.78633e-10
100578614	XM_003251222	LOC100578614	tctex1 domain-containing protein 1	protein_coding	XP_003251270.1	GB55468	.	0.179382	0.308975	0.232372	0.157894	0.153854	0.185854	0.103207	0.047247	0.052498	0.172782	0.291804	0.828014	0.323879	0.530476	0.468775	0.340799	0.260032	0.317143	0.180936	0.101033	0.086825	0.352016	0.637861	1.6842	1.97086	11.2918	0.719867	1.35973	0.173916	0.216337	-3.3113	17.9301	0.76319	-2.26339	0.0236115	0.61082	-3.18578	16.3829	0.770502	-2.16956	0.0300405	0.0430784
102655868	XR_003305029,XR_003305030,XR_003305031,XR_003305032,XR_003305033,XR_003305034,XR_003305035,XR_003305036,XR_003305037,XR_003305038	LOC102655868	uncharacterized LOC102655868, transcript variant X3	lncRNA	.	.	.	1.07096	0.821892	7.13345	2.64779	1.77596	1.21135	1.08143	2.12033	1.70521	1.12184	2.73856	4.55968	1.93365	1.4111	14.3906	5.71499	3.00159	2.06707	1.8959	4.53407	2.82017	2.28557	5.98627	9.27449	-1.43108	244.375	0.371449	-1.39213	0.163884	0.205292	-2.21039	502.11	0.404974	-2.82562	0.00471891	0.297249	-2.88624	422.839	0.327707	-4.66633	3.06633e-06	7.04131e-06
102656050	XR_003304429,XR_003304430,XR_003304431,XR_003304432,XR_003304433	LOC102656050	uncharacterized LOC102656050, transcript variant X1	lncRNA	.	.	.	4.16898	3.3816	9.05928	3.78237	4.49567	3.25146	3.46464	5.16423	4.28219	3.78434	6.74492	5.86599	7.52718	5.80584	18.2757	8.16386	7.59824	5.54831	6.07401	11.0431	7.08209	7.70998	14.7439	11.9316	1.02534	250.209	0.218524	0.165223	0.868768	0.890642	-1.54599	341.668	0.249806	-2.51609	0.0118666	0.441566	-1.6468	303.88	0.232869	-3.09043	0.00199865	0.00340712
102656549	XR_001702498,XR_003304449	LOC102656549	uncharacterized LOC102656549, transcript variant X1	lncRNA	.	.	.	1.34928	1.07733	2.04288	1.28254	1.15846	0.924086	1.5978	1.6959	1.05111	1.13558	3.12409	1.79731	2.43615	1.84966	4.1212	2.76823	1.95793	1.57687	2.80116	3.62649	1.73839	2.31357	6.82902	3.65577	-1.03519	84.3407	0.269883	-0.184892	0.853314	0.876933	-1.50017	116.585	0.285852	-2.04696	0.0406619	0.711012	-1.61136	103.631	0.32053	-2.1473	0.0317692	0.0453809
107963969	XM_016916070	LOC107963969	uncharacterized LOC107963969	protein_coding	XP_016771559.2	.	.	0.192537	0.191091	0.249935	0.125379	0.277923	0.176191	0.122281	0.203376	0.089116	0.147624	0.279919	0.522367	0.347631	0.328082	0.504206	0.270619	0.469724	0.300653	0.214375	0.434894	0.147384	0.30076	0.611881	1.06251	1.56064	21.7543	0.462679	1.38788	0.165175	0.206708	-2.03373	28.1547	0.508962	-2.01219	0.0441997	0.737996	-2.18715	25.0048	0.55154	-2.04709	0.0406489	0.056946
107964405	XM_016912115	LOC107964405	uncharacterized LOC107964405	protein_coding	XP_016767604.1	.	.	0.28366	0.024116	0.750268	0.113406	0.183447	0.195288	0.401578	0.125415	0.051442	0.289155	0.406627	1.69272	0.512155	0.041404	1.51355	0.244776	0.310048	0.333241	0.704023	0.268185	0.085077	0.589107	0.888855	3.44303	1.09747	7.2713	0.910911	0.147309	0.882888	0.902553	-4.90287	22.207	0.737117	-3.11162	0.00186063	0.186387	-3.53034	21.4611	0.82578	-2.20374	0.0275424	0.0397698
107965011	XM_026442751	LOC107965011	uncharacterized LOC107965011	protein_coding	XP_026298536.1	.	.	0.046935	0.074278	0.283846	0.039402	0.09931	0.065282	0.048419	0.047514	0.117792	0.084136	0.25123	0.251729	0.084743	0.127527	0.572616	0.085045	0.167847	0.111398	0.084886	0.101603	0.194811	0.171414	0.549169	0.512022	1.41947	6.14113	0.831731	0.607592	0.543458	0.600695	-3.75313	13.1902	0.623572	-3.05994	0.00221382	0.20734	-2.67056	13.0269	0.62397	-2.27117	0.0231369	0.0338654
107965504	XR_003306062,XR_003306063	LOC107965504	uncharacterized LOC107965504, transcript variant X1	lncRNA	.	.	.	0.859165	0.605553	2.88485	1.01689	0.968512	0.957081	0.535453	0.706172	1.15262	1.23079	1.3006	2.46544	1.55124	1.03967	5.81974	2.19486	1.63691	1.63317	0.938726	1.51006	1.90627	2.50754	2.84302	5.01476	-1.05664	42.0662	0.373881	-0.21258	0.831654	0.858077	-2.07745	72.2755	0.392561	-2.68701	0.00720945	0.3535	-2.02121	66.1746	0.40664	-2.4966	0.012539	0.0191773
113219033	XR_003305424	LOC113219033	uncharacterized LOC113219033	lncRNA	.	.	.	0.735524	0.546133	5.53876	1.59969	0.572311	0.562305	0.926024	1.45684	0.639898	0.78028	1.35492	2.45853	1.32801	0.937651	11.1736	3.45277	0.967277	0.959521	1.62345	3.11528	1.0583	1.5897	2.96174	5.0007	-1.80694	29.1167	0.467133	-1.82721	0.0676679	0.0915626	-2.18678	64.7096	0.552437	-2.04333	0.04102	0.712916	-3.45387	52.0032	0.550587	-3.24783	0.00116288	0.00204451
[truncated: 34 more columns]

## Sheet: specific.list_d
Gene_ID	Transcript_ID	Gene_Symbol	Description	gene_biotype	Protein_ID	BEEBASE	locus_tag	STHA-2_FPKM	STHA-3_FPKM	SCHL-1_FPKM	STHL-3_FPKM	STHA-1_FPKM	SCHA-1_FPKM	SCHA-3_FPKM	STHL-1_FPKM	SCHA-2_FPKM	STHL-2_FPKM	SCHL-2_FPKM	SCHL-3_FPKM	STHA-2_TPM	STHA-3_TPM	SCHL-1_TPM	STHL-3_TPM	STHA-1_TPM	SCHA-1_TPM	SCHA-3_TPM	STHL-1_TPM	SCHA-2_TPM	STHL-2_TPM	SCHL-2_TPM	SCHL-3_TPM	STHA/STHL.fc	STHA/STHL.baseMean	STHA/STHL.lfcSE	STHA/STHL.stat	STHA/STHL.raw.pval	STHA/STHL.bh.pval	STHL/SCHL.fc	STHL/SCHL.baseMean	STHL/SCHL.lfcSE	STHL/SCHL.stat	STHL/SCHL.raw.pval	STHL/SCHL.bh.pval	SCHA/SCHL.fc	SCHA/SCHL.baseMean	SCHA/SCHL.lfcSE	SCHA/SCHL.stat	SCHA/SCHL.raw.pval	SCHA/SCHL.bh.pval
102654384	XM_006561075	LOC102654384	uncharacterized LOC102654384	protein_coding	XP_006561138.2	.	.	0.478465	0.244271	1.82076	0.596035	0.304867	1.75762	1.48607	0.334917	1.27488	1.38	0.673163	1.87215	0.86388	0.419386	3.6731	1.28648	0.515264	2.99921	2.60529	0.716179	2.10847	2.81154	1.47148	3.80799	-1.95487	38.8625	0.581643	-1.66266	0.0963805	0.126358	-1.75692	77.1338	0.586566	-1.38611	0.165713	0.974566	1.26595	101.079	0.406701	0.836527	0.402859	0.460244
102653678	XR_003305735,XR_003305736,XR_003305737,XR_003305738,XR_003305739,XR_003305740,XR_003305741,XR_003305742,XR_003305743,XR_003305744,XR_003305745,XR_003305746,XR_003305747,XR_003305748,XR_003305749,XR_003305750,XR_003305751,XR_003305752,XR_003305753,XR_003305754,XR_003305755,XR_003305756,XR_003305757	LOC102653678	uncharacterized LOC102653678, transcript variant X15	lncRNA	.	.	.	0.335439	0.332891	0.125051	0.130307	0.568195	1.62973	1.3254	0.30604	0.376087	1.45158	1.43959	0.091197	0.605641	0.571538	0.25227	0.281254	0.960319	2.78099	2.32361	0.65443	0.62199	2.95735	3.14684	0.185498	-1.31435	248.565	0.928001	-0.42495	0.670873	0.718609	1.24283	278.003	1.38125	0.227061	0.820376	0.997996	2.47219	397.048	1.24062	1.05252	0.292559	0.346228
100578816	XM_003250612	LOC100578816	uncharacterized LOC100578816	protein_coding	XP_003250660.1	GB42410	.	3.19936	5.27045	9.0598	5.51984	2.53211	4.54277	18.2541	5.0839	6.60816	5.75277	5.23616	32.4817	5.77652	9.04879	18.2768	11.914	4.27958	7.75183	32.0019	10.8713	10.9289	11.7203	11.4458	66.0685	-1.28044	446.099	0.30016	-1.18817	0.234767	0.284291	-2.71133	1011.96	0.785893	-1.83104	0.0670943	0.813821	-1.31546	1176.61	0.98102	-0.403221	0.686786	0.73179
551671	XM_026440414	LOC551671	probable oligoribonuclease	protein_coding	XP_026296199.1	GB47487	.	1.38959	0.408594	2.44154	0.916812	1.88234	3.87493	3.00607	0.144357	2.54506	2.08977	2.51422	2.83275	2.50894	0.701512	4.92543	1.97885	3.18139	6.61221	5.27006	0.308689	4.20914	4.25756	5.49588	5.76187	1.3085	40.3829	0.806563	0.480952	0.630551	0.681996	-2.28903	62.7796	0.705607	-1.6932	0.0904175	0.882442	1.4801	98.5047	0.28144	2.00999	0.0444319	0.0619012
102655539	XR_409099	LOC102655539	uncharacterized LOC102655539	lncRNA	.	.	.	0.478281	0.610493	1.18333	0.784318	0.579325	1.61168	1.8729	0.32469	0.700583	0.068649	0.213824	1.66493	0.863547	1.04815	2.38719	1.69287	0.979131	2.75018	3.28346	0.69431	1.15866	0.139861	0.467402	3.38651	1.60387	51.4493	0.680717	1.00124	0.316711	0.372091	-2.38245	72.7145	0.850804	-1.47207	0.141001	0.953023	1.68254	124.288	0.637955	1.17664	0.239339	0.289077
725424	XM_016914674,XM_026444103	LOC725424	nurim homolog, transcript variant X2	protein_coding	XP_016770163.2;XP_026299888.1	GB55233	.	0.674353	0.85566	1.8855	1.34826	0.968603	2.14358	1.89853	0.670373	2.01165	1.54719	1.2024	2.29811	1.21756	1.46907	3.80371	2.91009	1.63706	3.65782	3.32838	1.43351	3.32697	3.15216	2.62836	4.6744	-1.18696	57.9744	0.432976	-0.571101	0.567931	0.624204	-1.4676	84.6805	0.454228	-1.21846	0.223048	0.997996	1.36812	108.276	0.298619	1.51428	0.129954	0.165931
113219132	XR_003305787	LOC113219132	uncharacterized LOC113219132	lncRNA	.	.	.	0.025133	0.039573	0.084021	0.077073	0.046215	0.095483	0.069313	0.058196	0.097311	0.072004	0.078673	0.084393	0.045379	0.067942	0.169499	0.166355	0.078109	0.162933	0.121516	0.124446	0.160937	0.146696	0.171972	0.171658	-1.66683	17.3594	0.521781	-1.41267	0.157753	0.198143	-1.08444	24.6962	0.420792	-0.277924	0.781071	0.997996	1.29321	26.7659	0.410038	0.904679	0.365635	0.422346
102653731	XR_003304925,XR_003304926	LOC102653731	uncharacterized LOC102653731, transcript variant X1	lncRNA	.	.	.	0.207049	0.141897	0.665411	0.444758	0.099862	0.297475	0.241828	0.053111	0.488696	0.168395	0.262116	0.222326	0.373832	0.243622	1.34237	0.959967	0.168779	0.507613	0.423959	0.11357	0.80823	0.343077	0.572966	0.452216	-1.27407	20.6112	0.769082	-0.45437	0.649562	0.699336	-1.52546	31.627	0.761644	-0.799911	0.423763	0.997996	1.10703	36.6563	0.526644	0.278541	0.780597	0.815519
102654316	XR_003305355,XR_003305356	LOC102654316	uncharacterized LOC102654316, transcript variant X1	lncRNA	.	.	.	0.117183	0.27004	0.435785	0.281363	0.111443	0.252089	0.186672	0.205093	0.629242	0.172945	0.184708	0.824373	0.211576	0.463629	0.879129	0.607294	0.188353	0.430167	0.327263	0.438567	1.04067	0.352348	0.403758	1.67679	-1.01087	33.5319	0.49216	-0.0316783	0.974729	0.979973	-1.96192	54.4097	0.526399	-1.84702	0.064744	0.804505	1.09378	68.3459	0.581804	0.222274	0.824101	0.853796
726900	XM_001122617,XM_006571892	LOC726900	proteasome assembly chaperone 2, transcript variant X2	protein_coding	XP_001122617.2;XP_006571955.1	GB40890	.	4.60505	3.70459	8.52584	5.15656	4.14268	9.37342	8.38957	3.81324	7.84029	7.41708	5.91974	9.9731	8.31452	6.36038	17.1996	11.1299	7.00164	15.9949	14.7081	8.15413	12.9667	15.1111	12.9401	20.2855	-1.15277	237.456	0.268859	-0.762863	0.445545	0.504069	-1.38044	329.609	0.314935	-1.4769	0.139701	0.953023	1.2766	395.406	0.23291	1.51262	0.130376	0.166408
100577425	XM_026444994	LOC100577425	uncharacterized LOC100577425	protein_coding	XP_026300779.1	GB46480	.	0.166667	0.169479	0.625511	0.18968	0.151915	0.219779	0.341804	0.223247	0.435679	0.315975	0.263024	0.468829	0.300921	0.290977	1.26187	0.409406	0.256755	0.375032	0.599231	0.477386	0.720547	0.643749	0.57495	0.95361	-1.30209	24.1244	0.445438	-0.854957	0.392575	0.450108	-1.71452	40.2079	0.44632	-1.7427	0.0813859	0.850213	-1.1137	43.8331	0.440316	-0.352833	0.724214	0.765994
102656529	XM_026442496	LOC102656529	uncharacterized LOC102656529	protein_coding	XP_026298281.1	.	.	3.46898	2.3901	6.83349	3.17306	3.60436	5.89196	6.23038	2.58161	6.84803	4.82648	3.96433	5.69879	6.26332	4.10353	13.7855	6.84875	6.09182	10.0541	10.9227	5.52044	11.3256	9.83318	8.66571	11.5915	1.01636	362.011	0.2645	0.0885369	0.92945	0.942038	-1.44022	476.99	0.295806	-1.77916	0.0752141	0.839765	1.41134	617.397	0.206056	2.41226	0.0158539	0.0238722
100578674	XM_006565032	LOC100578674	disks large-associated protein 5	protein_coding	XP_006565095.2	GB49868	.	0.991535	1.19768	1.76713	1.0881	0.929928	1.62105	1.94193	1.14219	2.26937	1.55597	1.39932	2.29936	1.79024	2.05628	3.56492	2.34856	1.5717	2.76616	3.40448	2.44243	3.7532	3.17005	3.0588	4.67695	-1.04979	123.119	0.260427	-0.269175	0.787795	0.820282	-1.34507	161.065	0.287148	-1.48941	0.136379	0.947398	1.29948	193.085	0.258152	1.46401	0.143191	0.181263
100577132	XM_003249519	LOC100577132	uncharacterized LOC100577132	protein_coding	XP_003249567.2	GB42554	.	1.23864	0.857471	0.540943	0.614518	1.00619	3.36651	1.05327	0.60083	1.23719	1.71317	0.927745	2.65508	2.2364	1.47218	1.09127	1.32638	1.70058	5.74463	1.84653	1.2848	2.04612	3.49031	2.02798	5.40048	1.21571	75.5001	0.452104	0.623303	0.533085	0.590114	-1.33633	86.8016	0.658711	-0.634998	0.52543	0.997996	1.66418	119.851	0.639443	1.14915	0.250495	0.300897
551696	XM_624084	LOC551696	thioredoxin domain-containing protein 9	protein_coding	XP_624087.2	GB41973	.	10.6048	10.5495	27.9247	15.4949	13.4128	22.1294	21.7966	9.71199	17.7985	21.7907	15.5396	27.6695	19.1471	18.1123	56.3338	33.4442	22.6693	37.7618	38.2125	20.7679	29.4361	44.395	33.9683	56.2804	-1.19326	628.596	0.279513	-0.911968	0.361786	0.418993	-1.39993	894.307	0.340259	-1.42641	0.153749	0.96835	1.06732	979.736	0.2497	0.376411	0.706611	0.750066
113218829	XM_026441204	LOC113218829	probable trafficking protein particle complex subunit 2	protein_coding	XP_026296989.1	.	.	8.06236	5.05134	15.0877	7.75183	10.7332	12.8499	14.1032	6.59913	14.8355	11.1565	8.68193	11.4432	14.5568	8.6726	30.4372	16.7316	18.1405	21.9272	24.725	14.1114	24.5357	22.7295	18.978	23.2757	1.0553	240.57	0.299421	0.259349	0.795366	0.826998	-1.27367	289.661	0.285638	-1.22178	0.22179	0.997996	1.45755	362.901	0.214613	2.5327	0.0113189	0.0174379
411264	XM_026442322,XM_026442323,XR_003305176	LOC411264	aryl hydrocarbon receptor protein 1, transcript variant X2	protein_coding	XP_026298107.1;XP_026298108.1	GB54493	.	0.988464	1.21044	2.10196	1.51509	0.838036	1.7033	1.84189	1.34573	1.63719	1.40391	1.84766	1.66888	1.78469	2.07819	4.24039	3.27018	1.41639	2.90652	3.2291	2.87768	2.70766	2.86024	4.03883	3.39454	-1.21422	423.552	0.211847	-1.32183	0.186225	0.230344	-1.22138	561.163	0.139539	-2.06761	0.0386763	0.69859	1.13638	600.555	0.139051	1.32649	0.184678	0.228156
100577836	XM_026445519	LOC100577836	uncharacterized LOC100577836	protein_coding	XP_026301304.1	GB46182	.	1.19887	1.54696	3.92516	2.14143	1.82792	2.10782	2.10884	1.91983	3.59069	2.94087	2.16025	3.39215	2.16459	2.65596	7.91841	4.62207	3.08941	3.5968	3.69709	4.10532	5.93847	5.99155	4.72214	6.89972	-1.33375	100.224	0.284067	-1.46265	0.143562	0.181798	-1.25538	140.739	0.308255	-1.06446	0.28712	0.997996	1.00668	142.843	0.315551	0.0304229	0.97573	0.980193
100576436	XM_026442665,XM_026442666	LOC100576436	putative ATP-dependent RNA helicase TDRD12, transcript variant X1	protein_coding	XP_026298450.1;XP_026298451.1	GB47177	.	6.16857	4.62219	12.7425	6.10564	4.5415	7.99841	8.26599	7.45483	9.78252	8.25246	8.24547	10.5588	11.1375	7.9358	25.706	13.1784	7.67571	13.6485	14.4914	15.9412	16.1788	16.8131	18.024	21.4768	-1.23387	932.369	0.181219	-1.67306	0.0943151	0.123949	-1.34495	1313.42	0.195285	-2.18938	0.028569	0.638055	1.01414	1380.27	0.175427	0.115496	0.908052	0.924898
725197	XM_016915571	LOC725197	protein penguin	protein_coding	XP_016771060.1	GB52560	.	1.37604	1.11405	2.59934	1.05997	0.96731	1.74765	2.13108	1.27211	1.88094	2.33358	1.80765	3.58151	2.48447	1.9127	5.24377	2.28784	1.63487	2.9822	3.73608	2.72026	3.11079	4.7543	3.95138	7.28488	-1.17255	133.262	0.342425	-0.670651	0.502443	0.56052	-1.59954	203.535	0.3826	-1.77119	0.076529	0.839765	-1.13513	213.969	0.289697	-0.631181	0.527922	0.582367
100576515	XM_003250301,XM_006563813	LOC100576515	protein KRTCAP2 homolog, transcript variant X1	protein_coding	XP_003250349.1;XP_006563876.1	GB43822	.	12.4381	10.0419	22.9526	14.4812	10.6247	18.2842	19.9107	13.0701	16.2637	28.2279	22.0345	33.349	22.4572	17.2408	46.3033	31.2562	17.9571	31.2002	34.9062	27.9488	26.8978	57.5098	48.1657	67.8325	-1.47211	466.058	0.29716	-1.87739	0.0604642	0.0824853	-1.30504	696.985	0.336157	-1.14262	0.253198	0.997996	-1.16474	666.819	0.227046	-0.96901	0.33254	0.387939
724943	XM_001120842	LOC724943	phosphatidylinositol glycan anchor biosynthesis class U protein	protein_coding	XP_001120842.5	GB50323	.	7.6313	6.61725	19.5753	10.4115	7.06016	12.6903	10.3287	8.98925	11.853	14.3574	13.2847	19.8881	13.7785	11.3611	39.4903	22.4721	11.9325	21.6549	18.1077	19.2224	19.603	29.2509	29.0393	40.4528	-1.38664	653	0.201137	-2.34462	0.0190467	0.0282081	-1.44723	1010.86	0.247531	-2.15447	0.0312037	0.658767	-1.23347	984.005	0.197247	-1.53476	0.124844	0.160059
725326	XM_001121186,XM_006563976,XM_006563977,XM_006563978,XM_026439370	LOC725326	tRNA pseudouridine synthase-like 1, transcript variant X2	protein_coding	XP_001121186.3;XP_006564039.2;XP_006564040.2;XP_006564041.2;XP_026295155.1	GB53648	.	5.45668	4.92171	10.8836	6.57256	5.61455	9.67973	9.70436	4.75905	6.56538	6.82159	7.13036	10.109	9.85216	8.45004	21.9559	14.1862	9.4893	16.5176	17.0131	10.1766	10.8581	13.8979	15.5864	20.5619	-1.01016	321.333	0.196501	-0.0742485	0.940813	0.951967	-1.40375	422.518	0.243029	-2.01328	0.0440849	0.737996	1.13994	480.094	0.246575	0.766352	0.443467	0.500652
113219417	XM_026446333	LOC113219417	uncharacterized LOC113219417	protein_coding	XP_026302118.1	.	.	7.51157	6.68845	19.0815	7.57599	10.0823	10.0568	13.8497	11.939	15.2457	14.0355	12.9944	18.5954	13.5623	11.4833	38.4939	16.352	17.0403	17.161	24.2804	25.5302	25.2142	28.5951	28.4048	37.8235	-1.2109	340.745	0.249726	-1.10554	0.268925	0.321695	-1.40376	488.263	0.266392	-1.83674	0.0662479	0.807347	-1.06028	503.99	0.221297	-0.381597	0.70276	0.746362
724339	XM_001120160	LOC724339	phosphatidylinositol N-acetylglucosaminyltransferase subunit Q	protein_coding	XP_001120160.2	GB52805	.	1.97382	1.64906	4.5574	2.23734	2.92548	3.18985	3.29687	1.91844	3.93273	3.20426	2.66579	3.86161	3.56379	2.83126	9.19386	4.82909	4.94443	5.44318	5.77987	4.10235	6.50414	6.52817	5.8272	7.8546	1.00801	185.333	0.280421	0.0410471	0.967258	0.974144	-1.39313	240.515	0.289055	-1.6548	0.0979642	0.893694	1.14965	273.735	0.22588	0.890698	0.373091	0.429714
102654050	XR_001704531,XR_003305504	LOC102654050	uncharacterized LOC102654050, transcript variant X1	lncRNA	.	.	.	0.163946	0.180211	0.19308	0.211781	0.167303	0.191932	0.325614	0.134156	0.308556	0.216562	0.27628	0.258231	0.296008	0.309403	0.389509	0.457108	0.282763	0.327514	0.570847	0.286876	0.510305	0.44121	0.603927	0.525247	1.03991	83.422	0.296397	0.190484	0.84893	0.873284	-1.19604	97.9696	0.318305	-0.81136	0.417159	0.997996	1.37508	115.445	0.303084	1.51613	0.129486	0.165395
107964400	XM_026440883	LOC107964400	integrin alpha-8-like	protein_coding	XP_026296668.1	.	.	0.307287	0.293509	0.312893	0.337251	0.27806	0.430877	0.585137	0.330817	0.383428	0.719357	0.251762	0.679633	0.554815	0.503923	0.631214	0.727922	0.469957	0.735253	1.02583	0.707412	0.634133	1.46558	0.550332	1.38239	-1.36238	68.233	0.386937	-1.15297	0.248923	0.300061	1.17697	79.3458	0.511899	0.459236	0.646065	0.997996	1.36716	78.2678	0.448865	1.00516	0.314821	0.369355
100576348	XM_006571957,XM_006571958,XM_016917321	LOC100576348	uncharacterized LOC100576348, transcript variant X1	protein_coding	XP_006572020.1;XP_006572021.1;XP_016772810.1	GB47191	.	5.03864	3.85127	10.846	4.57786	5.81863	7.7453	5.79556	6.24349	9.29768	8.60912	7.14582	9.40424	9.09737	6.61221	21.8803	9.88087	9.83421	13.2166	10.1604	13.3509	15.377	17.5397	15.6202	19.1285	-1.16741	353.681	0.25835	-0.864387	0.387375	0.445153	-1.33104	483.38	0.266782	-1.54642	0.122004	0.935237	1.01013	504.677	0.215978	0.0672935	0.946348	0.955793
724329	XM_006568583	LOC724329	dnaJ homolog subfamily C member 24	protein_coding	XP_006568646.1	GB45828	.	3.29456	2.08915	5.03376	2.82612	2.84751	4.21032	3.53902	2.79652	5.07665	5.0517	3.86764	4.73888	5.94841	3.58684	10.1549	6.09991	4.81265	7.18452	6.2044	5.98002	8.39602	10.292	8.45435	9.63898	-1.13668	383.843	0.2768	-0.667715	0.504316	0.562123	-1.18496	485.743	0.271481	-0.901843	0.36714	0.997996	1.15005	515.339	0.181418	1.11175	0.266244	0.318039
107965508	XM_016916219	LOC107965508	tRNA (guanine-N(7)-)-methyltransferase non-catalytic subunit WDR4	protein_coding	XP_016771708.1	.	.	1.8521	1.44071	2.72454	1.96671	1.78283	2.50626	2.69304	1.9841	2.6867	2.43597	1.73624	2.3574	3.344	2.47353	5.49636	4.24496	3.01321	4.2767	4.72128	4.24275	4.4434	4.9629	3.79528	4.795	-1.10194	118.231	0.220203	-0.636012	0.524769	0.582167	1.00975	134.028	0.2518	0.0556043	0.955657	0.997996	1.41512	146.57	0.227576	2.20114	0.027726	0.0399983
100578575	XM_026443911	LOC100578575	myosin-51	protein_coding	XP_026299696.1	.	.	0.581414	0.498556	1.12513	0.665311	0.536147	0.738519	0.724773	0.606116	1.02537	0.951805	0.711823	0.943373	1.04976	0.855966	2.26977	1.43601	0.906155	1.26022	1.27063	1.2961	1.69581	1.93915	1.55599	1.91884	-1.19779	98.0847	0.270242	-0.963483	0.335305	0.391354	-1.16275	125.691	0.290164	-0.749702	0.453435	0.997996	1.09441	128.734	0.2586	0.503303	0.614751	0.664864
551193	XM_006559168,XM_016913111	LOC551193	TBC1 domain family member 19, transcript variant X1	protein_coding	XP_006559231.1;XP_016768600.1	GB46241	.	0.68803	0.674541	0.840155	0.385806	0.861725	0.493312	0.514071	0.708741	0.448964	0.657996	0.684303	0.954815	1.24225	1.15811	1.69489	0.832723	1.45642	0.841791	0.901239	1.51556	0.742519	1.34056	1.49583	1.94212	1.45353	81.3949	0.294895	1.82968	0.0672979	0.0911098	-1.33105	84.1388	0.326846	-1.26227	0.206851	0.99067	-1.38914	75.2272	0.286783	-1.65349	0.0982315	0.128706
100577571	XR_003305068	LOC100577571	uncharacterized LOC100577571	lncRNA	.	.	.	4.49465	6.1607	3.62135	4.25343	7.24422	4.2621	2.84105	4.50995	4.65339	5.93097	6.36736	4.67595	8.1152	10.5772	7.30553	9.1806	12.2436	7.27288	4.98076	9.64399	7.69601	12.0834	13.9186	9.511	1.39115	244.241	0.235756	2.02024	0.0433587	0.0607964	1.08134	214.462	0.278814	0.404662	0.685726	0.997996	-1.02175	186.065	0.302065	-0.102776	0.91814	0.934159
100577492	XM_006562684,XM_006562686,XM_006562687	LOC100577492	uncharacterized LOC100577492, transcript variant X3	protein_coding	XP_006562747.2;XP_006562749.2;XP_006562750.2	GB50405	.	0.518256	0.397852	0.377741	0.438039	0.530988	0.421928	0.276434	0.412612	0.237565	0.447706	0.469461	0.538797	0.935722	0.683068	0.762035	0.945465	0.897436	0.719982	0.484628	0.88232	0.392897	0.91213	1.02621	1.09593	1.26148	129.446	0.206471	1.62305	0.104578	0.136224	1.01789	123.637	0.251819	0.101569	0.919099	0.997996	-1.19859	102.354	0.332716	-0.78547	0.432178	0.489621
102654390	XR_003306410	LOC102654390	uncharacterized LOC102654390	lncRNA	.	.	.	7.56204	5.67537	4.00333	4.67983	6.8813	5.05389	3.89164	7.44492	3.24896	5.63407	8.63975	4.00395	13.6534	9.74398	8.07612	10.101	11.6302	8.62401	6.8226	15.9201	5.3733	11.4785	18.8858	8.14413	1.29178	298.775	0.212957	1.73446	0.0828364	0.110182	1.15211	264.745	0.351555	0.581071	0.561193	0.997996	-1.11071	213.925	0.367515	-0.412169	0.680215	0.725779
100576630	XR_003305837	LOC100576630	uncharacterized LOC100576630	lncRNA	.	.	.	0.522261	0.990251	1.53972	0.095853	1.05978	0.455895	0.452148	0.701406	0.571885	1.61477	2.35982	0.048562	0.942954	1.70015	3.10615	0.20689	1.79116	0.777942	0.79268	1.49987	0.945812	3.28985	5.15839	0.098776	1.23689	148.791	0.978203	0.313552	0.753861	0.790371	-1.50026	181.265	1.43955	-0.406523	0.684358	0.997996	-2.14656	146.427	1.18218	-0.932197	0.351235	0.407445
100578254	XR_003304602	LOC100578254	uncharacterized LOC100578254	lncRNA	.	GB44106	.	0.391467	0.243906	0.286072	0.323162	0.36265	0.181497	0.2168	0.334075	0.141543	0.182492	0.381264	0.174257	0.706803	0.41876	0.577106	0.697514	0.612924	0.309708	0.380082	0.714378	0.23409	0.371799	0.833414	0.354443	1.34672	63.6474	0.356186	1.2057	0.227933	0.276763	1.09125	56.4586	0.417414	0.301802	0.762803	0.997996	-1.24958	44.4357	0.42091	-0.763691	0.445051	0.502112
100577024	XM_003249233,XM_016915594	LOC100577024	odorant receptor 30a, transcript variant X1	protein_coding	XP_003249281.2;XP_016771083.1	GB40192	.	0.448984	0.492065	0.370291	0.297313	0.59554	0.268104	0.381421	0.559163	0.200373	0.54201	0.39052	0.25708	0.81065	0.844821	0.747006	0.641722	1.00654	0.457495	0.668686	1.1957	0.331386	1.10426	0.853647	0.522908	1.27004	34.4166	0.400295	0.861542	0.388939	0.446634	1.46741	27.7503	0.4519	1.22432	0.22083	0.997996	1.01573	20.7438	0.513313	0.0438792	0.965001	0.971969
551910	XM_026444611,XM_624295	LOC551910	farnesyl pyrophosphate synthase, transcript variant X1	protein_coding	XP_026300396.1;XP_624298.3	GB46096	.	0.208601	0.237572	0.14322	0.330129	0.314271	0.123106	0.091289	0.142549	0.149565	0.186058	0.115371	0.135186	0.376633	0.407885	0.288924	0.71255	0.531157	0.210069	0.160042	0.304823	0.247358	0.379063	0.252192	0.274972	1.22778	25.1599	0.493956	0.599342	0.548945	0.606046	1.78726	19.2076	0.561451	1.49212	0.135668	0.947398	1.13618	13.3537	0.560096	0.328853	0.742267	0.781804
100576555	XM_003249623	LOC100576555	cytochrome b561 domain-containing protein 2	protein_coding	XP_003249671.1	GB40148	.	1.51999	1.76558	0.456015	3.38628	0.920001	0.514799	0.502185	0.652701	0.576727	4.53424	0.807681	1.87209	2.74438	3.03131	0.919942	7.30896	1.55492	0.878457	0.880401	1.39572	0.953821	9.23779	1.76553	3.80787	-1.76694	430.321	0.790922	-1.03835	0.299109	0.353745	2.90886	402.834	0.9293	1.65765	0.0973883	0.893694	-1.63161	150.795	0.484032	-1.45919	0.144514	0.182803
107964304	XM_016911757	LOC107964304	uncharacterized LOC107964304	protein_coding	XP_016767246.1	.	.	12.0939	3.5905	6.09647	4.61335	3.48575	2.72455	2.36441	0.694348	2.06331	4.84434	1.22853	0.99708	21.8359	6.16449	12.2987	9.95745	5.89135	4.6492	4.14514	1.48478	3.4124	9.86958	2.68546	2.02808	2.13815	254.899	0.935751	1.17164	0.241343	0.291434	1.36477	153.409	1.04798	0.428119	0.668564	0.997996	1.08258	122.96	0.597544	0.19158	0.848071	0.874942
107964982	XM_016914040	LOC107964982	uncharacterized LOC107964982	protein_coding	XP_016769529.2	.	.	0.076479	0.122429	0.177365	0.104348	0.870409	0.070398	0.121962	0.162408	0.063518	0.244487	0.208233	0.172383	0.138085	0.210197	0.357806	0.225225	1.4711	0.120128	0.213817	0.34729	0.10505	0.498103	0.455181	0.350631	2.29262	34.318	0.812316	1.47356	0.140599	0.178419	1.00218	22.7565	0.493582	0.00636383	0.994922	0.999034	-1.74347	16.3589	0.55376	-1.44821	0.147558	0.186197
[truncated: 34 more columns]

## Sheet: specific.list_acd
Gene_ID	Transcript_ID	Gene_Symbol	Description	gene_biotype	Protein_ID	BEEBASE	locus_tag	STHA-2_FPKM	STHA-3_FPKM	SCHL-1_FPKM	STHL-3_FPKM	STHA-1_FPKM	SCHA-1_FPKM	SCHA-3_FPKM	STHL-1_FPKM	SCHA-2_FPKM	STHL-2_FPKM	SCHL-2_FPKM	SCHL-3_FPKM	STHA-2_TPM	STHA-3_TPM	SCHL-1_TPM	STHL-3_TPM	STHA-1_TPM	SCHA-1_TPM	SCHA-3_TPM	STHL-1_TPM	SCHA-2_TPM	STHL-2_TPM	SCHL-2_TPM	SCHL-3_TPM	STHA/STHL.fc	STHA/STHL.baseMean	STHA/STHL.lfcSE	STHA/STHL.stat	STHA/STHL.raw.pval	STHA/STHL.bh.pval	STHL/SCHL.fc	STHL/SCHL.baseMean	STHL/SCHL.lfcSE	STHL/SCHL.stat	STHL/SCHL.raw.pval	STHL/SCHL.bh.pval	SCHA/SCHL.fc	SCHA/SCHL.baseMean	SCHA/SCHL.lfcSE	SCHA/SCHL.stat	SCHA/SCHL.raw.pval	SCHA/SCHL.bh.pval
408295	XM_006566008,XM_006566009,XM_006566010,XM_026443389,XM_391847	LOC408295	probable serine/threonine-protein kinase DDB_G0282963, transcript variant X2	protein_coding	XP_006566071.2;XP_006566072.2;XP_006566073.2;XP_026299174.1;XP_391847.4	GB51060	.	0.20264	0.154588	0.036308	0.038766	0.200194	0.257508	0.360916	0.09108	0.268476	0.032305	0.046036	0.038439	0.36587	0.265411	0.073245	0.083673	0.338352	0.439413	0.632737	0.194763	0.444019	0.065816	0.10063	0.078185	3.98895	46.5502	0.455521	4.38182	1.17692e-05	2.51533e-05	1.38506	17.4074	0.616654	0.762089	0.446007	0.997996	8.80407	65.1509	0.365137	8.5945	8.36255e-18	4.2127e-17
409204	XM_006558239,XM_392728	LOC409204	phenoloxidase-activating factor 2, transcript variant X2	protein_coding	XP_006558302.1;XP_392728.4	GB46203	.	4.08884	3.35989	0.966202	0.61241	2.99674	3.29854	7.38149	0.961379	5.32641	0.59677	0.989312	0.652	7.3825	5.76856	1.94917	1.32183	5.06486	5.62866	12.9408	2.05579	8.80908	1.21582	2.16256	1.32618	5.44041	180.035	0.267445	9.13725	6.40621e-20	3.3702e-19	-1.10349	63.7681	0.334391	-0.42488	0.670924	0.997996	7.48627	259.377	0.331613	8.75794	1.98858e-18	1.03877e-17
409345	NM_001270819	CPR3	cuticular protein 3	protein_coding	NP_001257748.1	GB48832	.	55.0517	28.9717	3.32399	2.06671	43.1827	20.9404	35.4467	2.62299	21.894	1.55326	2.13067	2.21839	99.397	49.7412	6.70564	4.46079	72.9841	35.7329	62.1431	5.60895	36.2093	3.16451	4.65747	4.51226	23.0547	1888.41	0.260651	17.368	1.44077e-67	2.8233e-66	-1.13265	181.774	0.279388	-0.643208	0.520089	0.997996	12.5602	1193.3	0.264058	13.8257	1.78382e-43	2.20247e-42
411166	NM_001252424,XM_006565330	Kr	krueppel	protein_coding	NP_001239353.1;XP_006565393.1	GB41483	.	0.141092	0.156618	0.108795	0.118405	0.18747	0.228363	0.272398	0.101589	0.31379	0.091252	0.126154	0.053573	0.254745	0.268897	0.219478	0.255565	0.316848	0.38968	0.477552	0.217236	0.518962	0.185912	0.275763	0.108968	1.78442	70.477	0.279028	2.99417	0.00275192	0.00459633	1.16911	51.1641	0.396932	0.567879	0.570117	0.997996	3.43549	95.5805	0.339804	5.23983	1.60728e-07	4.14137e-07
411482	XM_026441385	LOC411482	ribosome-recycling factor, mitochondrial	protein_coding	XP_026297170.1	GB54469	.	32.7167	29.8309	22.7606	14.4459	35.6689	50.1137	46.4021	10.1426	54.5211	16.8615	15.2668	26.1951	59.0708	51.2164	45.9161	31.18	60.2848	85.5145	81.3494	21.6887	90.1697	34.3526	33.372	53.2815	2.6966	903.921	0.202581	7.06455	1.61139e-12	5.77407e-12	-1.43578	648.762	0.283358	-1.8416	0.0655333	0.804505	2.87389	1346	0.213459	7.13487	9.68771e-13	3.70084e-12
411506	XM_026443367	LOC411506	dynein assembly factor 4, axonemal-like	protein_coding	XP_026299152.1	GB54231	.	0.828308	0.95511	0.253388	0.253787	1.10658	0.560179	0.766045	0.210891	0.533143	0.19383	0.281945	0.044527	1.49553	1.63982	0.511173	0.547774	1.87026	0.955894	1.34299	0.450964	0.881738	0.394898	0.616309	0.090569	4.96096	60.9899	0.319481	7.23241	4.74504e-13	1.7652e-12	1.23088	20.2081	0.676424	0.443055	0.657726	0.997996	3.87579	40.4801	0.579108	3.375	0.000738165	0.00133089
724226	XM_026440380,XM_026440382,XM_026440383	LOC724226	acyl-CoA Delta(11) desaturase, transcript variant X3	protein_coding	XP_026296165.1;XP_026296167.1;XP_026296168.1	.	.	1.65688	0.980971	0.321173	0.140647	1.40009	2.07416	2.46713	0.09582	2.2747	0.4012	0.123355	0.219969	2.99154	1.68422	0.647919	0.303573	2.36633	3.53937	4.32524	0.2049	3.76201	0.817381	0.269645	0.447421	6.74049	47.8134	0.52666	5.227	1.72281e-07	4.30785e-07	1.02703	13.2373	0.748771	0.0513861	0.959018	0.997996	11.9449	78.1157	0.35869	9.97608	1.9398e-23	1.26726e-22
724386	XM_001120220	LOC724386	NPC intracellular cholesterol transporter 2	protein_coding	XP_001120220.1	GB42053	.	5408.99	8270.46	10.8155	2.79254	5028.75	9347.33	11722.8	14.8884	10826.9	1282.18	2.22534	99.2321	9766.05	14199.5	21.8186	6.02742	8499.22	15950.4	20551.7	31.837	17906	2612.23	4.86442	201.84	16.9155	117667	1.86389	2.18912	0.0285884	0.0411301	11.8771	7785.11	2.15393	1.65749	NA	NA	337.818	184596	1.21381	6.92043	4.5026e-12	1.65453e-11
724524	XM_026440782,XM_026440783,XM_026440784,XM_026440785	LOC724524	scm-like with four MBT domains protein 2, transcript variant X1	protein_coding	XP_026296567.1;XP_026296568.1;XP_026296569.1;XP_026296570.1	GB44649	.	8.3616	14.2723	5.32306	3.32342	9.82495	6.97398	7.70657	4.36124	6.53108	4.34065	5.3352	4.67077	15.0971	24.504	10.7385	7.17327	16.6054	11.9005	13.5107	9.32597	10.8014	8.84337	11.6623	9.50045	3.07052	1210.88	0.249058	6.49843	8.11636e-11	2.6144e-10	-1.16272	700.122	0.143442	-1.51631	0.129441	0.94424	1.73222	937.334	0.132496	5.98228	2.20038e-09	6.61394e-09
724773	XM_001120670	LOC724773	uncharacterized LOC724773	protein_coding	XP_001120670.2	GB49862	.	0.723627	1.28277	0.388393	0.615733	1.98587	0.79885	0.876717	0.546792	0.658449	0.448097	0.480096	0.299462	1.30652	2.20237	0.783524	1.329	3.35637	1.36316	1.53701	1.16925	1.08898	0.912927	1.04945	0.609113	2.81335	66.5571	0.413732	3.60689	0.000309885	0.000576298	1.48311	31.8892	0.398575	1.42665	0.153681	0.96835	2.44884	40.3899	0.374436	3.45078	0.000558964	0.00102226
724922	XM_016911854	LOC724922	uncharacterized LOC724922	protein_coding	XP_016767343.2	GB44052	.	7.55504	7.29007	10.7794	3.86088	9.04517	12.5439	12.4717	5.0571	15.9053	6.16202	5.28476	8.0973	13.6408	12.5163	21.7457	8.33333	15.2875	21.405	21.8646	10.814	26.3049	12.5541	11.5521	16.4701	1.80887	483.569	0.189249	4.51832	6.23312e-06	1.3652e-05	-1.48152	464.771	0.287374	-1.97332	0.0484589	0.744377	2.07871	776.8	0.245814	4.29467	1.74954e-05	3.73346e-05
725675	XM_006562812	LOC725675	tetratricopeptide repeat protein 19 homolog, mitochondrial-like	protein_coding	XP_006562875.3	GB48373	.	9.52327	7.92796	9.32669	4.76841	10.6272	14.2484	16.4145	4.6204	15.1303	7.4353	6.29046	11.5277	17.1945	13.6114	18.8152	10.2921	17.9612	24.3136	28.7769	9.88016	25.0233	15.1482	13.7505	23.4475	1.90204	439.704	0.218315	4.24869	2.15025e-05	4.48598e-05	-1.50252	412.908	0.301815	-1.94617	0.0516338	0.753225	2.06168	689.541	0.238058	4.38473	1.16131e-05	2.52399e-05
725860	XM_006561163,XM_006561164,XM_006561166,XM_026446387	LOC725860	synaptotagmin 13, transcript variant X1	protein_coding	XP_006561226.1;XP_006561227.1;XP_006561229.1;XP_026302172.1	GB50729	.	1.87785	1.70437	1.98955	1.17983	2.25653	3.07784	2.80907	1.33563	3.20016	1.63014	2.08831	2.35086	3.3905	2.92622	4.01361	2.54655	3.81382	5.25205	4.92469	2.85608	5.29259	3.32115	4.56489	4.7817	1.56369	402.246	0.170343	3.78622	0.000152958	0.000293497	-1.40335	410.648	0.18371	-2.66114	0.00778761	0.36982	1.70306	589.938	0.141324	5.43522	5.47291e-08	1.46922e-07
725973	XM_001121757,XM_006558631	LOC725973	uncharacterized LOC725973, transcript variant X1	protein_coding	XP_001121757.2;XP_006558694.1	GB51420	.	27.9122	11.5091	1.56915	1.31636	32.4405	11.1687	16.2843	1.96192	10.9679	1.77297	2.42465	1.4043	50.3962	19.7599	3.16553	2.84122	54.8285	19.0583	28.5486	4.19531	18.1393	3.61215	5.3001	2.85639	15.3451	322.455	0.357375	11.024	2.92683e-28	2.16359e-27	1.02316	42.4672	0.383065	0.0862183	0.931293	0.997996	8.49718	181.75	0.30869	10.0003	1.51963e-23	9.95916e-23
726290	XM_026441499	LOC726290	E3 ubiquitin-protein ligase TRAIP	protein_coding	XP_026297284.1	GB53876	.	4.42381	5.59584	4.7483	2.86725	6.41052	8.10241	8.18066	4.04475	9.27339	4.90803	4.80612	4.01652	7.98728	9.60744	9.57898	6.18868	10.8346	13.826	14.3419	8.6492	15.3368	9.99933	10.5058	8.16969	1.59327	363.217	0.234	2.87175	0.00408206	0.00666617	-1.06459	314.887	0.222048	-0.406639	0.684273	0.997996	2.30531	489.274	0.135349	8.90265	5.45312e-19	2.91643e-18
727048	XM_026443099,XM_026443100	LOC727048	methyltransferase-like protein 22, transcript variant X2	protein_coding	XP_026298884.1;XP_026298885.1	GB47332	.	2.93161	2.35383	2.3947	0.885273	2.81824	5.07617	4.30251	0.920043	6.48474	2.39285	1.57062	2.67925	5.29309	4.04127	4.83095	1.91077	4.76317	8.66202	7.5429	1.9674	10.7248	4.87505	3.43325	5.44967	2.20575	273.945	0.366313	3.11556	0.00183594	0.00314358	-1.48308	231.215	0.421488	-1.34902	0.177331	0.979686	2.89232	488.482	0.245417	6.24335	4.28295e-10	1.3611e-09
100576195	XM_003250503,XM_006564940,XM_006564941,XM_016916074,XM_026444961	LOC100576195	protein ccsmst1, transcript variant X3	protein_coding	XP_003250551.1;XP_006565003.1;XP_006565004.1;XP_016771563.1;XP_026300746.1	GB52685	.	52.0519	47.6935	34.7204	14.637	72.2056	112.053	95.1564	14.6828	101.399	27.6521	21.39	42.3991	93.9809	81.8846	70.043	31.5926	122.036	191.209	166.823	31.3973	167.699	56.3367	46.757	86.2407	3.32432	1179.95	0.268472	6.45527	1.08029e-10	3.44007e-10	-1.57623	765.768	0.342853	-1.91475	0.0555246	0.769132	3.89555	2082.84	0.252035	7.78395	7.02944e-15	3.04609e-14
100576734	XM_026444979	LOC100576734	odorant receptor 13a	protein_coding	XP_026300764.1	GB49018	.	2.03811	1.67518	0.405065	0.228488	3.30378	2.89218	4.5469	0.274044	4.45927	0.724764	0.429345	0.227832	3.67986	2.87611	0.817156	0.493169	5.58379	4.93524	7.97136	0.58601	7.37497	1.47659	0.938514	0.463415	6.42161	127.748	0.437404	6.13376	8.58234e-10	2.55934e-09	1.23355	33.9465	0.560787	0.539974	0.589215	0.997996	13.3802	199.942	0.30281	12.3576	4.42977e-35	4.32175e-34
100576820	XM_026446049	LOC100576820	myb-like protein A	protein_coding	XP_026301834.1	GB47721	.	3.37371	1.41559	0.134612	0.309621	3.4415	1.57014	1.49277	0.206826	2.31182	0.234976	0.073944	0.219875	6.09131	2.43041	0.271559	0.668287	5.81656	2.6793	2.61704	0.442273	3.8234	0.478726	0.161636	0.447231	12.0715	184.046	0.369582	9.72323	2.4005e-22	1.40135e-21	1.88274	23.52	0.542167	1.68368	0.0922436	0.884471	14.9402	117.726	0.37648	10.3621	3.68703e-25	2.59247e-24
100576961	XM_006565280,XM_016917904,XM_026440516	LOC100576961	uncharacterized LOC100576961, transcript variant X3	protein_coding	XP_006565343.1;XP_016773393.1;XP_026296301.1	GB48975	.	4.58619	10.9516	1.66332	1.7797	5.76778	4.96971	3.80052	1.82382	3.75635	2.3601	2.24484	2.69027	8.28047	18.8027	3.35549	3.84131	9.74826	8.48035	6.66285	3.90001	6.21244	4.80833	4.90704	5.47207	4.12537	202.388	0.370889	5.51249	3.53791e-08	9.39712e-08	-1.03294	87.6177	0.31184	-0.149949	0.880805	0.997996	2.30038	133.597	0.293055	4.10117	4.11065e-05	8.44886e-05
100577533	XM_026444872	LOC100577533	mitochondrial RNA pseudouridine synthase rpusd4	protein_coding	XP_026300657.1	GB51602	.	4.32043	2.30914	3.55623	1.31481	2.31424	8.66525	7.12017	1.17375	5.94358	3.14651	2.43609	3.95467	7.80064	3.96453	7.17416	2.83789	3.91135	14.7865	12.4827	2.50991	9.8298	6.41051	5.3251	8.04389	1.821	132.388	0.433775	1.9935	0.0462072	0.0644053	-1.6445	135.117	0.42528	-1.68747	0.0915128	0.883255	2.67786	280.91	0.262316	5.41744	6.04581e-08	1.61503e-07
100577693	XM_006557425	LOC100577693	uncharacterized LOC100577693	protein_coding	XP_006557488.1	.	.	6.68614	8.18177	2.63673	0.228865	12.3496	19.0248	15.6912	1.06207	18.5932	4.43184	0.418598	3.99283	12.072	14.0472	5.3192	0.493982	20.8724	32.4641	27.5089	2.27111	30.7503	9.02916	0.915023	8.12151	5.46178	388.982	1.04146	2.35187	0.0186792	0.0276917	-1.16745	142.348	1.26178	-0.177017	0.859495	0.997996	9.19074	706.661	0.805716	3.97185	7.13174e-05	0.000143218
100577743	XM_026439719	LOC100577743	uncharacterized LOC100577743	protein_coding	XP_026295504.1	.	.	0.591223	0.894065	1.52387	0.407192	0.84317	2.0954	0.604495	0.519537	2.32493	0.669186	0.421837	0.552264	1.06747	1.53501	3.07418	0.878883	1.42506	3.57562	1.05977	1.11096	3.84509	1.36336	0.922103	1.12332	1.6758	85.1988	0.305533	2.43786	0.0147743	0.0222834	-1.42742	84.0419	0.492953	-1.0415	0.297642	0.997996	2.48245	156.483	0.56028	2.34127	0.0192185	0.0284937
100578133	XM_006569612,XR_001705577,XR_003306546,XR_411584,XR_411585	LOC100578133	uncharacterized LOC100578133, transcript variant X1	protein_coding	XP_006569675.1	.	.	1.54114	1.31334	0.254649	0.789574	1.67706	2.7553	1.8921	0.239627	2.06175	0.724392	0.188121	0.330863	2.78256	2.25486	0.513715	1.70422	2.83444	4.70167	3.31711	0.512412	3.40983	1.47583	0.411218	0.672983	2.33336	74.6998	0.477004	2.56268	0.0103868	0.0160168	2.25698	35.2985	0.610874	1.92248	0.0545458	0.769132	8.28589	91.2516	0.373933	8.1583	3.39782e-16	1.57628e-15
100578763	XM_006571941	LOC100578763	COMM domain-containing protein 3	protein_coding	XP_006572004.2	GB47186	.	8.5627	5.89703	10.6235	5.84121	10.1651	11.9543	13.1485	4.9244	14.3323	7.59532	6.13227	9.72619	15.4601	10.1246	21.4312	12.6077	17.1803	20.3989	23.0511	10.5302	23.7035	15.4743	13.4047	19.7833	1.51833	412.654	0.23645	2.54803	0.0108333	0.0166656	-1.33435	416.38	0.272641	-1.52631	0.126932	0.94424	1.82403	611.053	0.218102	3.97579	7.01465e-05	0.000140948
100578782	XM_003251545,XM_006570612	LOC100578782	cytochrome b-c1 complex subunit 9, transcript variant X1	protein_coding	XP_003251593.1;XP_006570675.1	.	.	100.494	65.5945	17.9573	8.02889	110.541	209.496	179.689	5.08975	170.819	18.8543	12.9126	20.5653	181.444	112.619	36.2261	17.3296	186.829	357.485	315.02	10.8838	282.51	38.4126	28.226	41.8302	9.80171	1993.96	0.574724	5.72977	1.0057e-08	2.79662e-08	-1.4968	502.576	0.436756	-1.33229	0.182765	0.979686	13.2937	3914.52	0.204483	18.2542	1.91549e-74	4.21571e-73
102653841	XR_001704573,XR_003305619	LOC102653841	uncharacterized LOC102653841, transcript variant X2	lncRNA	.	.	.	0.613175	0.541645	0.088149	0.069892	0.873402	1.22454	0.742158	0.091164	1.25723	0.063324	0.128921	0.09913	1.1071	0.929944	0.177828	0.150855	1.47616	2.08957	1.30111	0.194942	2.07928	0.129012	0.281812	0.201633	9.57064	49.0743	0.408916	7.96892	1.60072e-15	6.78598e-15	-1.18403	11.0572	0.617911	-0.3944	0.693286	0.997996	12.7956	74.8032	0.399458	9.20641	3.37209e-20	1.90931e-19
102654173	XM_006568244	LOC102654173	uncharacterized LOC102654173	protein_coding	XP_006568307.1	.	.	0.489759	0.413284	0.14695	0.215058	0.366826	0.723151	0.820796	0.081954	0.765075	0.204777	0.290652	0.059354	0.884272	0.709563	0.29645	0.464181	0.619981	1.23399	1.43897	0.175249	1.26532	0.4172	0.635343	0.120727	2.85267	37.5965	0.459591	3.29056	0.00099988	0.00176328	1.1134	20.2274	0.70455	0.21996	0.825902	0.997996	5.66335	58.1783	0.480181	5.20981	1.89031e-07	4.82249e-07
102654388	XR_003305493,XR_410522,XR_410523	LOC102654388	uncharacterized LOC102654388, transcript variant X1	lncRNA	.	.	.	2.66939	3.90443	0.092069	0.315222	0.815064	4.79368	3.80237	0.524221	5.74956	0.110108	0.189517	1.49342	4.81964	6.70347	0.185735	0.680376	1.37756	8.17997	6.66609	1.12098	9.50892	0.224327	0.41427	3.03766	6.6817	75.9374	0.459583	5.9624	2.48566e-09	7.18025e-09	-1.74868	29.5419	0.608337	-1.32537	0.18505	0.979686	6.84126	133.242	0.340137	8.15631	3.45404e-16	1.60073e-15
102654439	XR_003305287,XR_003305288,XR_003305289	LOC102654439	uncharacterized LOC102654439, transcript variant X1	lncRNA	.	.	.	0.104071	0.06578	0.043644	0.028373	0.132491	0.200812	0.200237	0.024169	0.209259	0.023618	0.009414	0.024095	0.187904	0.112938	0.088046	0.061241	0.223925	0.342668	0.351044	0.051683	0.346082	0.048118	0.020579	0.049009	4.09198	20.7186	0.536295	3.79045	0.000150375	0.000288916	1.09564	8.42408	0.782035	0.168496	0.866193	NA	8.60787	35.7238	0.494399	6.28168	3.34932e-10	1.07599e-09
102655203	XM_006571841	LOC102655203	EKC/KEOPS complex subunit TPRKB	protein_coding	XP_006571904.1	.	.	11.8085	10.1302	3.50659	1.77113	18.0821	22.9846	17.3444	2.76534	27.1716	4.01427	1.36857	3.17042	21.3205	17.3924	7.074	3.82282	30.561	39.2211	30.4071	5.91335	44.9377	8.17844	2.99158	6.4487	5.30526	317.045	0.306071	7.86556	3.67448e-15	1.52702e-14	1.14106	102.608	0.43808	0.434567	0.663877	0.997996	10.2137	488.883	0.320499	10.46	1.31795e-25	9.44055e-25
102656302	XR_003304518,XR_412329	LOC102656302	uncharacterized LOC102656302, transcript variant X2	lncRNA	.	.	.	3.18632	1.73372	0.649218	0.996413	4.75504	5.84089	3.957	1.01598	4.87295	0.866271	1.18154	0.652977	5.75298	2.97661	1.3097	2.15066	8.0366	9.96695	6.93718	2.17254	8.05913	1.76489	2.58275	1.32817	3.72377	132.869	0.350622	5.40971	6.31254e-08	1.63916e-07	1.25774	55.0509	0.361491	0.915208	0.360082	0.997996	7.18634	181.746	0.309041	9.20672	3.36257e-20	1.90496e-19
107964473	XR_001703031	LOC107964473	uncharacterized LOC107964473	lncRNA	.	.	.	9.33528	5.50414	0.913261	0.573695	9.02735	9.65285	15.0654	0.283899	13.1615	1.97274	0.675448	2.86703	16.8551	9.45	1.84237	1.23826	15.2573	16.4717	26.4117	0.607084	21.7671	4.01915	1.47648	5.8316	9.5835	312.656	0.774722	4.20867	2.56876e-05	5.31827e-05	-1.49876	80.5967	0.759077	-0.76905	0.441864	0.997996	10.172	488.282	0.474084	7.05893	1.67786e-12	6.31616e-12
107965838	NM_001327953,XM_016917560	LOC107965838	poly(U)-specific endoribonuclease homolog	protein_coding	NP_001314882.1;XP_016773049.1	.	.	2.11361	1.15621	0.86749	1.04847	1.99721	4.64038	2.14557	0.504436	4.01677	0.690311	0.768183	1.05871	3.81617	1.98508	1.75003	2.26303	3.37554	7.91838	3.76148	1.07868	6.64315	1.4064	1.67919	2.15343	2.63098	59.2746	0.404373	3.45127	0.000557955	0.00100928	-1.11681	37.6386	0.44139	-0.361088	0.718034	0.997996	4.41155	97.4395	0.343974	6.22514	4.81136e-10	1.52247e-09
113218728	XR_003304538,XR_003304539,XR_003304540	LOC113218728	uncharacterized LOC113218728, transcript variant X1	lncRNA	.	.	.	1.55139	1.34803	0.149504	0.394876	1.98233	2.40167	3.18965	0.458296	2.05493	0.505302	0.205256	0.57637	2.80107	2.31442	0.301601	0.8523	3.35039	4.09824	5.5919	0.980009	3.39854	1.02947	0.448674	1.17235	3.68952	38.5825	0.372531	5.05578	4.28631e-07	1.03908e-06	1.36937	15.5384	0.729979	0.621267	0.534424	0.997996	8.137	53.9775	0.550593	5.49316	3.94798e-08	1.07071e-07
113219001	XM_026442927	LOC113219001	uncharacterized LOC113219001	protein_coding	XP_026298712.1	.	.	0.989731	0.900145	0.985834	0.404975	1.21769	1.86819	1.83685	0.49264	1.79702	0.383583	0.459504	0.51509	1.78698	1.54545	1.98877	0.874098	2.05805	3.1879	3.22026	1.05345	2.97201	0.781489	1.00444	1.04771	2.73452	71.6408	0.275884	5.2605	1.43667e-07	3.62662e-07	-1.4023	49.9546	0.397524	-1.22709	0.21979	0.997996	3.42245	117.887	0.310981	5.70783	1.14422e-08	3.24826e-08
409354	NM_001098717	Hex70c	hexamerin 70c	protein_coding	NP_001092187.1	GB51696	.	1.17295	1.58568	1715.84	3546.93	2.0243	0.691123	0.599889	3617.47	1.19473	5559.85	1047.49	4936.13	2.11779	2.72243	3461.45	7655.7	3.42131	1.17934	1.05169	7735.51	1.9759	11327.3	2289.73	10040.2	-2318.17	215807	0.235059	-47.5572	0	0	1.74461	369534	0.630507	1.27343	0.202866	0.989575	-2571.75	121895	0.75929	-14.9199	2.44602e-50	3.48726e-49
409836	XM_006559483,XM_006559484,XM_006559485,XM_006559486,XM_006559487,XM_006559488,XM_006559489,XM_006559490,XM_006559491,XM_006559492,XM_006559493,XM_006559494,XM_006559495,XM_006559498,XM_006559500,XM_006559502,XM_016913334,XM_016913335,XM_026442551,XM_026442552	LOC409836	rho GTPase-activating protein 100F, transcript variant X3	protein_coding	XP_006559546.1;XP_006559547.1;XP_006559548.1;XP_006559549.1;XP_006559550.1;XP_006559551.1;XP_006559552.1;XP_006559553.1;XP_006559554.1;XP_006559555.1;XP_006559556.1;XP_006559557.1;XP_006559558.1;XP_006559561.1;XP_006559563.1;XP_006559565.1;XP_016768823.1;XP_016768824.1;XP_026298336.1;XP_026298337.1	GB40420	.	0.368282	0.718464	3.23334	2.91898	0.395436	0.968005	0.710328	3.19518	0.841247	2.74602	3.57134	3.79454	0.664942	1.23352	6.52277	6.30033	0.668336	1.65181	1.2453	6.8325	1.3913	5.59457	7.80667	7.71819	-5.18546	586.386	0.285082	-8.32909	8.14654e-17	3.68827e-16	-1.11074	1129.35	0.150654	-1.00578	0.31452	0.997996	-3.44127	698.565	0.179578	-9.92849	3.12945e-23	2.02903e-22
410190	XM_393673	LOC410190	tyrosine-protein kinase Dnt	protein_coding	XP_393673.3	GB50877	.	2.07915	3.29859	17.1917	14.3567	3.3735	2.56428	1.48778	18.202	1.81286	9.62419	31.3818	14.398	3.75396	5.66332	34.6817	30.9876	5.70163	4.37571	2.60829	38.9227	2.99819	19.6078	68.5981	29.2859	-4.208	954.417	0.279204	-7.42515	1.12652e-13	4.33766e-13	-1.37717	1993.16	0.331322	-1.39353	0.163461	0.974566	-8.72441	1177.27	0.327516	-9.5417	1.40511e-21	8.5617e-21
410534	XM_394013	LOC410534	uncharacterized LOC410534	protein_coding	XP_394013.5	GB52718	.	0.297845	0.231392	0.847092	0.451018	0.178468	0.347153	0.382276	0.550855	0.380447	0.401056	0.846951	0.411824	0.537766	0.397274	1.70888	0.973478	0.301634	0.592385	0.670184	1.17793	0.629203	0.817088	1.85137	0.83766	-1.72244	113.163	0.286971	-2.73358	0.00626505	0.00998136	-1.37752	184.742	0.306378	-1.50818	0.131508	0.94424	-1.53623	161.407	0.301802	-2.05232	0.0401382	0.0562946
411910	XM_006570642	LOC411910	homeobox protein 2-like	protein_coding	XP_006570705.1	GB55264	.	1.99682	2.35624	114.859	113.772	2.45855	1.2974	1.44527	117.619	1.71093	79.8349	116.383	76.7855	3.6053	4.0454	231.711	245.567	4.15526	2.21389	2.53376	251.513	2.82962	162.651	254.405	156.183	-39.9475	6603	0.19576	-27.1763	1.23865e-162	1.08403e-160	1.09992	13374.4	0.21734	0.632174	0.527273	0.997996	-56.1838	5914.45	0.191047	-30.4222	2.79355e-203	2.77259e-201
412310	XM_395771	LOC412310	cilia- and flagella-associated protein 20-like	protein_coding	XP_395771.3	GB52525	.	1.07625	0.962716	15.7499	17.406	0.630351	0.390843	0.363557	15.76	0.377576	12.9582	15.986	12.4276	1.9432	1.65288	31.7731	37.5692	1.06537	0.666937	0.637367	33.7008	0.624455	26.4002	34.9441	25.2781	-15.0147	391.619	0.257937	-15.1522	7.33271e-52	1.0787e-50	1.13522	750.868	0.179938	1.01685	0.309224	0.997996	-30.9648	330.949	0.255173	-19.4086	6.5277e-84	1.6972e-82
412797	XM_016915623	LOC412797	facilitated trehalose transporter Tret1	protein_coding	XP_016771112.2	GB40227	.	5.75091	2.80943	17.9263	18.0401	3.54821	2.84368	2.41818	23.2391	1.92577	29.5883	11.2369	38.2467	10.3834	4.82348	36.1636	38.9378	5.99691	4.85249	4.23941	49.6939	3.18493	60.2813	24.5631	77.7947	-5.12943	1145.04	0.274855	-8.58198	9.32564e-18	4.40558e-17	1.11434	1978.64	0.416519	0.374986	0.707671	0.997996	-7.6938	958.191	0.41013	-7.17748	7.10089e-13	2.73797e-12
412839	XM_006558939,XM_006558940,XM_016915209,XM_016915211,XM_026443720,XM_026443721,XM_026443722,XM_396291	LOC412839	homeobox protein caupolican, transcript variant X2	protein_coding	XP_006559002.1;XP_006559003.1;XP_016770698.1;XP_016770700.1;XP_026299505.1;XP_026299506.1;XP_026299507.1;XP_396291.3	GB55198	.	0.297429	0.912289	2.9218	4.64292	0.623442	0.651511	0.389508	3.6411	0.259568	3.03325	6.97141	4.11113	0.537014	1.5663	5.89429	10.0213	1.0537	1.11174	0.682862	7.78605	0.429286	6.17976	15.239	8.36214	-6.28257	681.929	0.229176	-11.5691	5.91064e-31	4.83288e-30	1.00816	1275.02	0.242307	0.0484087	0.96139	0.997996	-10.4054	635.664	0.265374	-12.734	3.82891e-37	3.99616e-36
413502	XM_026444306	LOC413502	protein Wnt-1	protein_coding	XP_026300091.1	GB45510	.	0.251329	0.187083	2.69702	2.72042	0.199079	0.366434	0.450499	2.7149	0.344262	3.36057	4.5166	2.19407	0.453781	0.3212	5.44083	5.87175	0.336468	0.625285	0.789789	5.80549	0.569358	6.84662	9.87293	4.46278	-11.8384	191.852	0.248813	-14.3296	1.42866e-46	1.84884e-45	1.0143	382.315	0.285152	0.0718274	0.942739	0.997996	-6.53679	200.176	0.332521	-8.14561	3.77389e-16	1.74369e-15
552292	XM_003249101,XM_006557655	LOC552292	uncharacterized LOC552292, transcript variant X1	protein_coding	XP_003249149.1;XP_006557718.1	GB48694	.	0.389522	0.477634	2.12632	1.90247	0.63082	0.318323	0.268041	2.69626	0.260001	1.33078	2.99965	1.55457	0.703291	0.820045	4.28952	4.10631	1.06617	0.543189	0.469913	5.76562	0.430003	2.71125	6.55701	3.16203	-3.38132	81.0486	0.361395	-4.86334	1.15421e-06	2.70468e-06	-1.03911	138.82	0.351502	-0.157478	0.874868	0.997996	-6.36039	74.8263	0.384772	-6.93688	4.00862e-12	1.47828e-11
552297	XM_006557257,XM_006557258	LOC552297	low density lipoprotein receptor adapter protein 1-B, transcript variant X1	protein_coding	XP_006557320.2;XP_006557321.2	GB55997	.	1.12834	1.48779	7.15313	7.61419	1.85	1.06006	0.846576	7.28442	0.897179	8.0602	7.70177	4.86075	2.03724	2.55437	14.4303	16.4345	3.12673	1.80889	1.48417	15.5768	1.4838	16.4214	16.8355	9.88687	-4.43446	412.328	0.193605	-11.0987	1.27302e-28	9.56804e-28	1.26489	656.076	0.188966	1.79407	0.0728026	0.830755	-5.62258	311.288	0.236608	-10.5289	6.35503e-26	4.60004e-25
552383	XM_624757	LOC552383	PQ-loop repeat-containing protein 1	protein_coding	XP_624760.2	GB44571	.	6.59212	4.96892	24.8294	12.5208	6.81527	9.8085	9.48606	10.9137	10.9208	18.0996	14.4035	24.7964	11.9022	8.5311	50.0896	27.025	11.5187	16.7373	16.6304	23.3377	18.0613	36.8749	31.485	50.4364	-1.98423	360.648	0.231678	-4.26704	1.98088e-05	4.14352e-05	-1.42879	634.076	0.288001	-1.78748	0.0738594	0.836308	-1.72797	535.013	0.2342	-3.36926	0.000753701	0.00135558
724348	XM_016912293	LOC724348	short-chain dehydrogenase/reductase	protein_coding	XP_016767782.1	GB42052	.	2.75494	1.66669	44.3705	26.8619	2.05533	2.62218	4.39295	33.4728	3.66171	19.2543	43.395	18.6869	4.97411	2.86153	89.5107	57.9788	3.47377	4.4745	7.70147	71.5775	6.05592	39.2275	94.8581	38.0096	-10.782	974.972	0.254447	-13.4824	1.98612e-41	2.22458e-40	-1.22325	2155.86	0.326538	-0.89032	0.373294	0.997996	-8.07527	1217.86	0.323536	-9.31429	1.22774e-20	7.12754e-20
724457	XM_001120319	LOC724457	uncharacterized LOC724457	protein_coding	XP_001120319.3	GB54293	.	1.24921	0.846673	7.77198	3.79319	1.36994	1.76065	1.90527	4.38022	2.6781	6.08344	6.23709	6.27116	2.25549	1.45365	15.6788	8.18723	2.31537	3.00438	3.34021	9.36655	4.42918	12.394	13.6338	12.7557	-3.58891	176.542	0.264282	-6.97569	3.04381e-12	1.0688e-11	-1.31715	348.107	0.216809	-1.83303	0.0667986	0.812101	-2.60492	249.357	0.205025	-6.73691	1.61788e-11	5.70738e-11
724917	XM_001120817	LOC724917	inactive serine protease scarface	protein_coding	XP_001120817.2	GB50290	.	0.484572	0.512476	43.0592	42.4114	0.443547	0.271376	0.164004	29.1522	0.204296	48.3932	35.3297	54.0119	0.874906	0.879865	86.8654	91.5408	0.74965	0.463077	0.287523	62.3384	0.337874	98.5935	77.228	109.861	-72.1088	2188.2	0.243971	-25.2985	3.31964e-141	2.2261e-139	-1.0239	4757.17	0.25575	-0.133261	0.893987	0.997996	-166.227	2201.04	0.273953	-26.9281	1.03093e-159	6.65078e-158
725469	XM_026445782	LOC725469	kinesin 7A	protein_coding	XP_026301567.1	GB51349	.	0.06203	0.078057	3.70214	2.83669	0.099391	0.092664	0.142954	3.29148	0.167608	3.23847	3.72026	3.30766	0.111997	0.134015	7.4685	6.12272	0.167983	0.158122	0.250619	7.03841	0.277199	6.59786	8.1322	6.72785	-33.4653	723.625	0.192033	-26.3736	2.75505e-153	2.15541e-151	-1.05937	1575.01	0.103315	-0.805402	0.420588	0.997996	-21.7049	772.565	0.199275	-22.2805	5.70593e-110	2.1417e-108
725922	XM_001121709	LOC725922	mitochondrial basic amino acids transporter	protein_coding	XP_001121709.2	GB48029	.	7.41154	12.8942	329.145	271.193	7.93617	7.07023	5.44472	293.384	3.63169	278.808	224.215	261.887	13.3817	22.1379	663.999	585.344	13.4131	12.0647	9.54536	627.365	6.00627	568.028	490.117	532.683	-25.7972	14666.8	0.241607	-19.4081	6.58706e-84	1.76229e-82	1.12104	29065.4	0.153973	1.07054	0.284375	0.997996	-40.7178	12775.6	0.259392	-20.6158	1.97826e-94	5.88461e-93
725987	XM_006557589	LOC725987	DALR anticodon-binding domain-containing protein 3	protein_coding	XP_006557652.2	GB47082	.	2.55904	1.89903	8.46569	4.7784	2.25227	3.2946	3.00174	4.09082	4.02454	5.73599	6.1589	8.23464	4.6204	3.26042	17.0782	10.3137	3.80662	5.62193	5.26247	8.74771	6.65599	11.6862	13.4629	16.7494	-1.90879	266.418	0.20533	-4.54223	5.56615e-06	1.22667e-05	-1.4476	465.462	0.213806	-2.496	0.0125602	0.459997	-1.80767	388.816	0.1927	-4.43244	9.31743e-06	2.04235e-05
726182	NM_001331117	Vhdl	larval-specific very high density lipoprotein	protein_coding	NP_001318046.1	GB50662	.	0.56346	1.02388	1135.83	1702.76	0.91329	0.3754	0.628987	1805.1	0.453696	2656.46	824.278	2201.29	1.01734	1.75789	2291.37	3675.25	1.54357	0.640585	1.1027	3859.99	0.750346	5412.12	1801.81	4477.48	-2130.62	226214	0.254939	-43.3714	0	0	1.57618	402388	0.364285	1.80198	0.0715482	0.828296	-2338.5	141721	0.362739	-30.8524	5.20425e-209	5.53797e-207
726371	XM_026444708	LOC726371	cysteine dioxygenase type 1	protein_coding	XP_026300493.1	GB50655	.	28.6302	12.842	64.7051	34.1337	24.5807	13.1017	15.0123	42.7339	11.5509	39.5604	27.3339	59.1239	51.6924	22.0483	130.533	73.6743	41.5445	22.3568	26.3187	91.3811	19.1035	80.598	59.7497	120.259	-1.55634	1497	0.254365	-2.50883	0.0121131	0.0185102	-1.20342	2184.21	0.302839	-0.882099	0.377723	0.997996	-3.08987	1433.31	0.302608	-5.37839	7.51532e-08	1.99263e-07
100576374	XM_026445244,XM_026445245	LOC100576374	protein MMS22-like, transcript variant X2	protein_coding	XP_026301029.1;XP_026301030.1	GB41744	.	0.396832	0.342509	3.78443	2.23279	0.63822	0.752847	1.04322	2.70717	0.641039	3.01879	3.27381	4.02489	0.716488	0.58805	7.6345	4.81926	1.07867	1.28466	1.82891	5.78895	1.06018	6.15031	7.15631	8.18672	-5.05895	278.834	0.238102	-9.82283	8.9783e-23	5.3348e-22	-1.29226	581.169	0.175534	-2.10725	0.0350959	0.678071	-3.6999	378.906	0.233264	-8.09164	5.88684e-16	2.69822e-15
100576828	XM_006571971,XM_006571972,XM_026445981	LOC100576828	protein maelstrom homolog, transcript variant X3	protein_coding	XP_006572034.2;XP_006572035.2;XP_026301766.1	GB40047	.	2.07552	3.16557	6.99871	4.72044	2.03203	1.86162	1.36356	10.6281	1.55117	8.14386	8.28173	8.0862	3.7474	5.43493	14.1188	10.1886	3.43438	3.17668	2.39052	22.727	2.5654	16.5918	18.1032	16.4475	-2.76427	377.187	0.320227	-4.58082	4.63167e-06	1.02863e-05	1.08791	578.29	0.278877	0.435881	0.662923	0.997996	-3.91761	316.793	0.20568	-9.57784	9.90988e-22	6.08868e-21
100576903	XM_003249995	LOC100576903	leucine-rich repeat-containing protein 15	protein_coding	XP_003250043.1	.	.	0.969163	0.85041	32.298	15.008	0.720564	0.528068	0.573689	22.0827	0.563851	6.77478	27.0753	13.4863	1.74985	1.46006	65.1562	32.3933	1.21784	0.901099	1.00576	47.2212	0.932525	13.8025	59.1846	27.4315	-15.0589	826.756	0.375205	-10.4278	1.85217e-25	1.23403e-24	-1.51969	2121.52	0.41578	-1.45215	0.14646	0.960999	-35.1302	1201.25	0.300607	-17.0809	2.05933e-65	3.90742e-64
100577135	XM_003250087	LOC100577135	protein amnionless	protein_coding	XP_003250135.2	GB47929	.	0.675436	2.08516	4.81202	12.0357	0.252454	0.428477	0.414025	11.8439	0.166086	6.49395	12.0497	4.74319	1.21952	3.57999	9.70752	25.9778	0.426679	0.731156	0.725845	25.3268	0.274682	13.2304	26.3396	9.64776	-8.45834	489.363	0.862177	-3.57279	0.000353204	0.000652744	1.5262	787.704	0.402619	1.51493	0.12979	0.94424	-17.1365	302.319	0.468787	-8.74384	2.25324e-18	1.17287e-17
100577185	XR_003304272,XR_003304273,XR_003304274,XR_003304275	LOC100577185	uncharacterized LOC100577185, transcript variant X4	lncRNA	.	GB42108	.	0.092143	0.075873	0.901626	0.936058	0.038366	0.136213	0.251482	1.12411	0.143425	0.932144	0.627395	2.21017	0.166366	0.130265	1.81889	2.02039	0.064843	0.232434	0.440883	2.40378	0.237203	1.89909	1.37144	4.49554	-11.0337	64.577	0.388725	-8.9108	5.06662e-19	2.54861e-18	-1.20967	142.238	0.476751	-0.576001	0.564614	0.997996	-5.66031	83.0749	0.548052	-4.56322	5.0375e-06	1.1358e-05
100578346	XM_026440690	LOC100578346	uncharacterized LOC100578346	protein_coding	XP_026296475.1	GB45697	.	2.3943	1.61353	9.04464	4.34338	1.7992	4.66772	3.13857	2.24646	4.19868	6.30044	5.15141	8.87644	4.32296	2.77025	18.2462	9.37476	3.04088	7.96503	5.50236	4.80379	6.94399	12.8361	11.2606	18.0549	-1.94314	224.759	0.365344	-2.62326	0.00870918	0.0135758	-1.65533	429.197	0.386735	-1.88015	0.0600878	0.789774	-1.56549	398.293	0.268211	-2.41084	0.0159158	0.0239549
100578434	XM_006564080,XM_006564081,XM_026441540	LOC100578434	sushi, von Willebrand factor type A, EGF and pentraxin domain-containing protein 1, transcript variant X1	protein_coding	XP_006564143.1;XP_006564144.1;XP_026297325.1	GB48576	.	9.67792	10.9278	16.1682	12.3659	10.4894	7.36014	6.21369	26.3449	7.3552	20.8524	17.3259	15.7885	17.4737	18.7618	32.6168	26.6907	17.7285	12.5594	10.8935	56.3352	12.1644	42.4835	37.873	32.1142	-1.66136	5570.98	0.245812	-2.97938	0.00288835	0.00480864	1.29604	6699.61	0.249352	1.50031	0.133534	0.947398	-1.9232	4041.71	0.120132	-7.85392	4.03224e-15	1.76959e-14
100578666	XM_016911475,XM_026439505	LOC100578666	uncharacterized LOC100578666, transcript variant X1	protein_coding	XP_016766964.1;XP_026295290.1	.	.	4.3365	1.85859	31.596	27.4695	6.17001	2.26363	2.02077	36.1087	1.6963	27.3143	51.8826	14.2083	7.82964	3.191	63.7401	59.2903	10.4281	3.86267	3.54269	77.214	2.80543	55.6485	113.411	28.9	-6.5322	662.06	0.33262	-8.14014	3.94836e-16	1.73068e-15	1.01311	1240.77	0.384241	0.0489151	0.960987	0.997996	-13.0697	607.8	0.404389	-9.16977	4.74021e-20	2.6664e-19
100578833	XM_026439008,XM_026439009,XM_026439011	LOC100578833	putative leucine-rich repeat-containing protein DDB_G0290503, transcript variant X1	protein_coding	XP_026294793.1;XP_026294794.1;XP_026294796.1	GB49811	.	0.659427	0.77538	5.38386	3.79379	0.655927	0.904165	1.13341	3.74819	1.17891	4.3568	3.60516	4.61036	1.19061	1.33124	10.8611	8.18851	1.1086	1.54287	1.98703	8.01506	1.94974	8.87629	7.88061	9.37759	-4.79648	253.634	0.185679	-12.1822	3.8676e-34	3.52833e-33	-1.06167	470.863	0.190374	-0.453482	0.650202	0.997996	-3.25072	288.366	0.210332	-8.08607	6.16185e-16	2.81927e-15
100578949	XR_001703862	LOC100578949	uncharacterized LOC100578949	lncRNA	.	.	.	2.69745	2.02292	6.7893	4.69123	1.31676	0.411756	1.26493	4.02936	0.8831	6.77939	1.00712	3.39723	4.87031	3.47314	13.6964	10.1256	2.22549	0.702625	2.2176	8.61629	1.46052	13.8119	2.2015	6.91005	-2.2561	51.1912	0.406529	-2.88745	0.0038838	0.00636636	1.50469	64.0388	0.591963	0.99578	0.319357	0.997996	-3.37063	30.0233	0.721824	-2.42859	0.0151575	0.0228938
102653961	XM_026439209,XM_026439210,XM_026439211	LOC102653961	acidic repeat-containing protein, transcript variant X2	protein_coding	XP_026294994.1;XP_026294995.1;XP_026294996.1	.	.	0.403129	0.276285	5.40641	3.80614	0.543094	0.124722	0.252798	4.16126	0.186798	4.72338	4.97655	4.5551	0.727858	0.47435	10.9066	8.21517	0.917898	0.212827	0.443191	8.89835	0.308936	9.62313	10.8783	9.26518	-9.01868	311.972	0.224694	-14.121	2.8181e-45	3.52757e-44	-1.09116	639.124	0.133145	-0.945267	0.344523	0.997996	-20.9198	318.471	0.238234	-18.4139	1.01712e-75	2.29229e-74
102654371	XM_006559428	LOC102654371	pro-resilin-like	protein_coding	XP_006559491.1	.	.	0.620301	0.211712	1.78761	1.60096	1.04689	0.319431	0.163492	1.90635	0.331826	1.38743	3.04316	1.77011	1.11997	0.363487	3.60623	3.45552	1.76937	0.54508	0.286625	4.0765	0.548791	2.82667	6.6521	3.60043	-2.34394	75.7146	0.477527	-2.57354	0.0100663	0.0155552	-1.24538	129.788	0.304802	-1.03867	0.29896	0.997996	-6.39781	76.0699	0.408622	-6.5527	5.65074e-11	1.92753e-10
102655781	XR_003306304,XR_003306305,XR_003306306,XR_003306307	LOC102655781	uncharacterized LOC102655781, transcript variant X1	lncRNA	.	.	.	0.18202	0.21519	0.94664	1.2139	0.128944	0.285362	0.466299	0.796526	0.219124	0.598689	1.07747	1.38515	0.32864	0.369459	1.9097	2.62009	0.217932	0.486944	0.817488	1.70327	0.362399	1.21973	2.35527	2.81742	-4.2062	109.387	0.381531	-5.43211	5.56914e-08	1.45233e-07	-1.19702	211.232	0.332543	-0.780194	0.435277	0.997996	-2.81302	142.013	0.34464	-4.32951	1.49445e-05	3.20767e-05
102655994	XM_026445107	LOC102655994	hybrid signal transduction histidine kinase M	protein_coding	XP_026300892.1	.	.	0.726511	0.384929	5.0525	1.81973	0.587191	1.07939	1.40478	1.5102	1.37856	3.05523	2.01978	3.93016	1.31173	0.660881	10.1927	3.9277	0.992426	1.84187	2.46278	3.22938	2.27993	6.22454	4.41509	7.99404	-3.31331	157.554	0.341687	-5.05806	4.23554e-07	1.02749e-06	-1.59213	341.364	0.381597	-1.75829	0.0786983	0.842394	-2.31056	272.824	0.324684	-3.72129	0.000198209	0.000380424
107964360	XR_003304628	LOC107964360	uncharacterized LOC107964360	misc_RNA	.	.	.	0.111722	0.080274	0.509522	0.398455	0.143359	0.043141	0.043204	0.380223	0.056903	0.637219	0.372659	0.699003	0.201716	0.137821	1.02788	0.860025	0.242294	0.073617	0.075743	0.81306	0.094108	1.29823	0.814603	1.42179	-3.67452	95.0451	0.332052	-5.6544	1.56393e-08	4.2772e-08	-1.03981	166.031	0.340185	-0.165538	0.86852	0.997996	-8.79457	85.6212	0.386378	-8.11799	4.73978e-16	2.18119e-15
107964997	XM_016914104	LOC107964997	uncharacterized LOC107964997	protein_coding	XP_016769593.2	.	.	1.45223	0.530984	13.2166	27.2395	2.05287	0.59093	0.287607	29.6666	0.737022	37.5025	31.6531	117.108	2.62204	0.911641	26.6625	58.7939	3.4696	1.00837	0.504215	63.4383	1.21892	76.4054	69.1912	238.201	-20.7852	868.572	0.347186	-12.6085	1.8959e-36	1.84881e-35	-1.64105	2382.43	0.892081	-0.801072	0.42309	0.997996	-83.5233	1356.4	0.925546	-6.89767	5.28637e-12	1.93154e-11
113218714	XM_026440033	LOC113218714	putative histone-lysine N-methyltransferase 1	protein_coding	XP_026295818.1	.	.	0.098227	0.029119	0.397442	0.162029	0.022054	0.153741	0.106624	0.166512	0.124775	0.450565	0.225701	0.579352	0.177352	0.049994	0.80178	0.349723	0.037274	0.262346	0.186927	0.356066	0.206359	0.917954	0.493364	1.17841	-4.27645	27.4751	0.696208	-3.01119	0.00260228	0.0043612	-1.44831	59.236	0.549739	-0.972046	0.331028	0.997996	-2.51865	44.397	0.467075	-2.85319	0.00432827	0.00707688
113218730	XM_026440202	LOC113218730	myb-like protein D	protein_coding	XP_026295987.1	.	.	0.170849	0.051806	1.04705	0.44302	0.095288	0.247182	0.325887	0.426747	0.176911	0.7028	0.617307	0.820594	0.308472	0.088945	2.11226	0.956215	0.161048	0.421794	0.571327	0.912546	0.292585	1.43184	1.34939	1.66911	-4.34195	44.3139	0.47007	-4.50644	6.59232e-06	1.44082e-05	-1.45588	95.9402	0.327243	-1.65594	0.0977344	0.893694	-2.66744	71.1374	0.360881	-3.92222	8.77367e-05	0.000174124
113218774	XM_026440726	LOC113218774	uncharacterized LOC113218774	protein_coding	XP_026296511.1	.	.	0.116328	0.059851	1.89425	0.896289	0.173603	0.303559	0.205325	1.08085	0.275175	1.45557	1.36308	1.87661	0.210033	0.102758	3.82135	1.93455	0.293411	0.517996	0.359963	2.31128	0.455098	2.9655	2.97959	3.81708	-8.44242	51.9165	0.438802	-7.01377	2.31982e-12	8.19877e-12	-1.38879	120.702	0.280088	-1.69171	0.0907015	0.882442	-5.28014	75.8717	0.323483	-7.42103	1.16216e-13	4.70054e-13
113219256	XM_026445349	LOC113219256	replication protein A 32 kDa subunit-like	protein_coding	XP_026301134.1	.	.	3.91724	3.55168	41.438	16.8649	3.72114	7.07892	4.88694	14.4962	7.29871	27.4852	16.4042	30.5164	7.07267	6.09785	83.5948	36.4011	6.28919	12.0795	8.5675	30.9983	12.071	55.9967	35.8582	62.071	-4.58596	509.87	0.255961	-8.5842	9.14676e-18	4.32701e-17	-1.38523	1087.36	0.355016	-1.32424	0.185423	0.979686	-3.71919	727.602	0.315947	-5.9978	2.00013e-09	6.03136e-09
[truncated: 34 more columns]

## Sheet: specific.list_abcd
Gene_ID	Transcript_ID	Gene_Symbol	Description	gene_biotype	Protein_ID	BEEBASE	locus_tag	STHA-2_FPKM	STHA-3_FPKM	SCHL-1_FPKM	STHL-3_FPKM	STHA-1_FPKM	SCHA-1_FPKM	SCHA-3_FPKM	STHL-1_FPKM	SCHA-2_FPKM	STHL-2_FPKM	SCHL-2_FPKM	SCHL-3_FPKM	STHA-2_TPM	STHA-3_TPM	SCHL-1_TPM	STHL-3_TPM	STHA-1_TPM	SCHA-1_TPM	SCHA-3_TPM	STHL-1_TPM	SCHA-2_TPM	STHL-2_TPM	SCHL-2_TPM	SCHL-3_TPM	STHA/STHL.fc	STHA/STHL.baseMean	STHA/STHL.lfcSE	STHA/STHL.stat	STHA/STHL.raw.pval	STHA/STHL.bh.pval	STHL/SCHL.fc	STHL/SCHL.baseMean	STHL/SCHL.lfcSE	STHL/SCHL.stat	STHL/SCHL.raw.pval	STHL/SCHL.bh.pval	SCHA/SCHL.fc	SCHA/SCHL.baseMean	SCHA/SCHL.lfcSE	SCHA/SCHL.stat	SCHA/SCHL.raw.pval	SCHA/SCHL.bh.pval
410948	XM_006560903,XM_006560904,XM_394424	LOC410948	aromatic-L-amino-acid decarboxylase, transcript variant X3	protein_coding	XP_006560966.1;XP_006560967.1;XP_394424.2	GB55830	.	0.209978	0.405572	0.257694	0.086178	0.364211	0.502073	0.420156	0.144167	0.883118	0.106219	0.315268	0.40276	0.379119	0.696322	0.519856	0.186007	0.615563	0.856743	0.736593	0.308284	1.46054	0.216404	0.689151	0.819222	3.29521	52.4124	0.402134	4.27811	1.88485e-05	3.95306e-05	-2.50315	46.714	0.364909	-3.6276	0.000286069	0.0615657	2.19765	97.14	0.333836	3.40275	0.000667113	0.00120933
113219314	XM_026445844,XM_026445845	LOC113219314	protein dopey homolog PFC0245c, transcript variant X1	protein_coding	XP_026301629.1;XP_026301630.1	.	.	3.87852	3.03818	0.661083	0.237053	5.61651	8.06505	7.11521	0.230142	9.25572	0.350861	0.516011	0.609496	7.00275	5.21623	1.33363	0.511655	9.4926	13.7623	12.474	0.49213	15.3076	0.714823	1.12796	1.23973	17.1486	264.459	0.287326	14.2696	3.38527e-46	4.32669e-45	-2.02809	48.0148	0.341205	-2.98976	0.00279198	0.233396	16.4758	512.587	0.185791	21.7571	5.91912e-105	2.07813e-103
551648	NM_001101023,XM_016914665	Hex110	hexamerin 110	protein_coding	NP_001094493.1;XP_016770154.2	GB44996	.	6.2309	7.50076	20241.9	37510.7	6.91525	2.55975	4.48585	29674.5	5.69455	26078.9	17211.6	26573.1	11.25	12.878	40834.9	80963.2	11.6876	4.36798	7.86434	63455.2	9.41793	53131.6	37623.3	54050.3	-3870.18	2.27178e+06	0.187929	-63.4184	0	0	1.57101	4.04401e+06	0.237882	2.73958	0.00615179	0.338181	-4092.66	1.43026e+06	0.294178	-40.7876	0	0
692346	NM_001040681	Tert	telomerase reverse transcriptase	protein_coding	NP_001035771.1	GB52244	.	0.532258	0.14943	3.67785	0.891051	0.249745	0.944939	0.27723	0.783686	0.735204	1.60702	1.28195	2.91797	0.961003	0.256555	7.4195	1.92325	0.4221	1.61245	0.486024	1.67582	1.21592	3.27404	2.80225	5.93521	-3.07023	84.1257	0.48092	-3.3651	0.000765157	0.00136355	-2.22254	222.24	0.42663	-2.70072	0.00691904	0.3535	-3.24018	181.954	0.481415	-3.5231	0.000426527	0.000788999
724175	XM_001119928	LOC724175	probable cytochrome P450 304a1	protein_coding	XP_001119928.2	GB47885	.	0.637028	1.19472	55.7494	89.6335	0.565691	0.439318	0.56016	112.061	0.406555	120.559	52.7298	85.6313	1.15017	2.0512	112.466	193.465	0.956088	0.749655	0.982041	239.629	0.672381	245.62	115.263	174.176	-113.865	4288.05	0.28147	-24.2696	4.10221e-130	2.30237e-128	1.77533	7231.44	0.241507	3.42883	0.000606181	0.0958049	-111.04	2389.84	0.276333	-24.5896	1.63022e-133	8.28924e-132
726711	XM_001122434	LOC726711	ribonuclease H2 subunit C	protein_coding	XP_001122434.2	GB52470	.	9.5815	5.31051	34.1867	15.2679	7.63423	16.3065	14.9868	12.0433	10.24	20.6282	24.5334	35.5062	17.2996	9.11757	68.9665	32.9542	12.9028	27.8256	26.274	25.7532	16.9355	42.0266	53.6282	72.2204	-1.87817	295.897	0.276393	-3.28999	0.00100192	0.00176657	-1.81877	592.318	0.258387	-3.33982	0.000838336	0.117775	-1.84155	536.182	0.250624	-3.51492	0.000439889	0.000812663
100576135	XM_026440203,XM_026440204,XM_026440205	LOC100576135	glutamate receptor 1-like, transcript variant X2	protein_coding	XP_026295988.1;XP_026295989.1;XP_026295990.1	GB54881	.	0.667565	0.385196	10.7461	24.765	0.767792	0.25583	0.364152	14.5488	0.390688	22.3516	14.1819	12.2836	1.2053	0.66134	21.6786	53.4528	1.29766	0.43655	0.63841	31.1108	0.64614	45.5378	31.0005	24.9851	-30.3977	1381.62	0.274536	-17.9426	5.48043e-72	1.16935e-70	1.77702	2276.36	0.242823	3.41592	0.000635676	0.098921	-29.3937	772.889	0.223037	-21.8683	5.21101e-106	1.8807e-104
113219045	XM_026443341,XM_026443342,XM_026443343	LOC113219045	uncharacterized LOC113219045, transcript variant X1	protein_coding	XP_026299126.1;XP_026299127.1;XP_026299128.1	.	.	0.557211	0.248392	2.40222	0.991073	0.083383	1.04167	0.892312	0.527944	0.836947	1.5896	2.07268	3.95126	1.00606	0.426462	4.84611	2.13913	0.140927	1.77752	1.56435	1.12894	1.38418	3.23856	4.53073	8.03695	-2.83146	35.5786	0.664282	-2.26041	0.0237961	0.0346622	-2.56315	101.794	0.455958	-2.97817	0.00289979	0.236983	-2.53664	92.6403	0.367917	-3.65005	0.000262187	0.000497114
[truncated: 34 more columns]

## Sheet: specific.list_b
Gene_ID	Transcript_ID	Gene_Symbol	Description	gene_biotype	Protein_ID	BEEBASE	locus_tag	STHA-2_FPKM	STHA-3_FPKM	SCHL-1_FPKM	STHL-3_FPKM	STHA-1_FPKM	SCHA-1_FPKM	SCHA-3_FPKM	STHL-1_FPKM	SCHA-2_FPKM	STHL-2_FPKM	SCHL-2_FPKM	SCHL-3_FPKM	STHA-2_TPM	STHA-3_TPM	SCHL-1_TPM	STHL-3_TPM	STHA-1_TPM	SCHA-1_TPM	SCHA-3_TPM	STHL-1_TPM	SCHA-2_TPM	STHL-2_TPM	SCHL-2_TPM	SCHL-3_TPM	STHA/STHL.fc	STHA/STHL.baseMean	STHA/STHL.lfcSE	STHA/STHL.stat	STHA/STHL.raw.pval	STHA/STHL.bh.pval	STHL/SCHL.fc	STHL/SCHL.baseMean	STHL/SCHL.lfcSE	STHL/SCHL.stat	STHL/SCHL.raw.pval	STHL/SCHL.bh.pval	SCHA/SCHL.fc	SCHA/SCHL.baseMean	SCHA/SCHL.lfcSE	SCHA/SCHL.stat	SCHA/SCHL.raw.pval	SCHA/SCHL.bh.pval
409162	XM_392686	LOC409162	retinoid-inducible serine carboxypeptidase	protein_coding	XP_392686.2	GB48109	.	10.6031	10.7969	10.5947	11.4293	6.68725	8.3783	7.25332	9.06779	11.0755	21.325	3.98659	8.57278	19.1442	18.5371	21.3733	24.6691	11.3023	14.2968	12.7161	19.3904	18.3172	43.4463	8.71438	17.4372	-1.28679	847.07	0.336187	-1.08208	0.279218	0.332313	1.95174	785.359	0.405438	2.37955	0.0173338	0.542601	1.41396	583.055	0.328482	1.52138	0.128165	0.16383
409709	XM_393208	LOC409709	putative glucosylceramidase 4	protein_coding	XP_393208.1	GB53579	.	55.4896	86.2946	75.2381	59.8805	45.288	69.783	40.4003	81.1632	60.0345	93.3063	17.9977	45.9187	100.188	148.158	151.781	129.246	76.5424	119.078	70.8274	173.557	99.2881	190.097	39.3415	93.3997	-1.07682	5836.66	0.279793	-0.381646	0.702724	0.746142	1.82837	5094.67	0.413839	2.10361	0.0354122	0.678071	1.51677	4112.85	0.579699	1.03675	0.299852	0.354006
410601	XM_026445629	LOC410601	cilia- and flagella-associated protein 206	protein_coding	XP_026301414.1	GB50045	.	0.456593	0.452841	0.412658	0.61812	0.444446	0.438756	0.313161	0.512272	0.465623	0.760045	0.42313	0.409027	0.824389	0.777478	0.832476	1.33415	0.751169	0.748697	0.549015	1.09543	0.770071	1.54847	0.92493	0.831969	-1.21904	96.6268	0.257143	-1.11121	0.266477	0.319173	1.63612	93.1526	0.264767	2.68265	0.00730416	0.3535	1.1985	70.6776	0.279087	0.935996	0.349275	0.405534
413736	XM_006572354,XM_397175	LOC413736	serine/threonine-protein kinase SIK2, transcript variant X1	protein_coding	XP_006572417.1;XP_397175.1	GB50871	.	37.8254	47.4345	29.6461	60.8603	33.5988	25.3345	28.4425	48.2354	45.685	53.6409	26.818	29.9849	68.2946	81.4399	59.8065	131.361	56.7861	43.231	49.8638	103.146	75.5561	109.285	58.6222	60.9899	-1.19024	7203.23	0.202646	-1.23986	0.215026	0.262696	2.03501	6354.01	0.153744	6.66715	2.60823e-11	2.63822e-07	1.39747	4569.33	0.213243	2.26418	0.0235629	0.0344353
107965368	XM_016915576,XM_026444314,XR_003305842	LOC107965368	TOX high mobility group box family member 3-like, transcript variant X3	protein_coding	XP_016771065.2;XP_026300099.1	.	.	0.538568	1.05607	1.02549	1.65748	0.990158	0.177764	0.873908	0.618921	0.733672	1.09958	0.309037	0.367914	0.972397	1.81316	2.06876	3.5775	1.67349	0.303338	1.53208	1.32349	1.21338	2.24022	0.675532	0.748344	-1.03404	109.03	0.362695	-0.13316	0.894067	0.912062	2.11141	88.8833	0.465018	2.31864	0.0204147	0.586633	1.51615	65.2807	0.605032	0.992359	0.321023	0.375947
107965727	XR_001706106	LOC107965727	uncharacterized LOC107965727	lncRNA	.	.	.	0.032439	0.077286	0.033165	0.123838	0.037401	0.033124	0.023058	0.090251	0.122737	0.228354	0.043476	0.042514	0.05857	0.132692	0.066905	0.267291	0.063212	0.056523	0.040424	0.192991	0.202989	0.465235	0.095036	0.086474	-2.54025	10.2644	0.76701	-1.75352	0.0795123	0.106047	3.94474	10.0967	0.768754	2.57551	0.0100094	NA	1.90272	5.4024	0.993622	0.934017	0.350295	0.406446
410323	XM_026443844,XM_026443845,XM_026443846	LOC410323	dynein heavy chain 7, axonemal, transcript variant X1	protein_coding	XP_026299629.1;XP_026299630.1;XP_026299631.1	GB45049	.	0.058045	0.048594	0.157981	0.066026	0.067515	0.077693	0.070294	0.058269	0.094219	0.028552	0.105723	0.074433	0.104802	0.083431	0.318703	0.14251	0.114108	0.132577	0.123235	0.124601	0.155825	0.05817	0.231103	0.151399	1.24227	31.4781	0.449769	0.695864	0.486514	0.5454	-2.01725	45.9414	0.45296	-2.23506	0.0254137	0.626788	-1.16984	51.9393	0.372496	-0.607565	0.543476	0.596656
411602	XM_006558997,XM_026444097,XM_026444098,XM_026444099,XM_026444100,XM_026444101,XR_003305809	LOC411602	dynein heavy chain 6, axonemal, transcript variant X7	protein_coding	XP_006559060.2;XP_026299882.1;XP_026299883.1;XP_026299884.1;XP_026299885.1;XP_026299886.1	GB55144	.	23.6895	7.46617	26.6767	7.48194	20.706	12.4119	9.56868	16.6059	17.4896	12.6464	27.1405	13.3992	42.7719	12.8186	53.8162	16.149	34.9958	21.1797	16.7753	35.5097	28.9251	25.7649	59.327	27.2542	1.61124	8948.51	0.376098	1.82976	0.0672855	0.0911049	-1.65821	9904.6	0.315427	-2.31313	0.0207155	0.5877	-1.35745	9798.63	0.28288	-1.55862	0.119086	0.153383
494506	NM_001011641,XM_006560830	Ho	heme oxygenase	protein_coding	NP_001011641.1;XP_006560893.1	GB49250	.	9.64156	9.01031	20.4333	9.43614	11.041	13.9322	13.2969	7.46937	14.0852	14.1133	13.7712	18.6517	17.4081	15.4697	41.221	20.367	18.6607	23.774	23.3113	15.9723	23.2948	28.7537	30.1027	37.938	1.08772	485.741	0.241499	0.502302	0.615455	0.668821	-1.57387	652.27	0.275845	-2.37204	0.0176903	0.545541	-1.04322	710.513	0.175622	-0.347578	0.728157	0.769455
100576153	XM_026443618	LOC100576153	odorant receptor 13a	protein_coding	XP_026299403.1	GB45224	.	0.668297	0.544597	1.16157	0.618704	0.830603	0.564284	0.703448	0.606513	1.00341	0.664552	0.85981	2.46182	1.20663	0.935013	2.34328	1.33541	1.40382	0.962898	1.23324	1.29695	1.6595	1.35392	1.87948	5.00739	1.21806	30.6748	0.37657	0.755738	0.449806	0.508278	-2.19603	48.192	0.493313	-2.30057	0.0214162	0.589399	-1.6145	48.6235	0.499203	-1.38438	0.166243	0.207731
100576288	XM_006568108,XR_001706142,XR_001706143,XR_001706144,XR_001706145,XR_001706146,XR_001706148,XR_001706149,XR_001706150,XR_001706151,XR_001706155,XR_001706157,XR_001706159,XR_001706160,XR_001706161,XR_003304219,XR_003304220,XR_411118,XR_411119,XR_411120,XR_411121,XR_411122	LOC100576288	uncharacterized LOC100576288, transcript variant X20	protein_coding	XP_006568171.1	.	.	9.40135	6.32234	18.2471	10.9359	13.8124	9.09611	6.58422	7.39617	8.94575	8.88009	18.5927	12.1148	16.9744	10.8548	36.8107	23.604	23.3447	15.5217	11.5431	15.8158	14.7949	18.0918	40.6421	24.6418	1.27605	1300.61	0.268595	1.30933	0.190422	0.235001	-1.65886	1653.68	0.225973	-3.23133	0.00123214	0.14492	-1.48605	1574.4	0.201507	-2.83604	0.00456774	0.0074472
100576361	XM_016912040,XR_003304569	LOC100576361	uncharacterized protein C1orf194, transcript variant X2	protein_coding	XP_016767529.2	GB50466	.	0.601828	0.528055	1.313	0.63364	0.816593	0.866397	0.691766	0.404921	0.686161	0.443288	1.0266	1.03173	1.08661	0.906612	2.64878	1.36765	1.38014	1.47843	1.21276	0.865875	1.13481	0.903128	2.24407	2.09856	1.40311	27.3378	0.4354	1.12225	0.261758	0.31414	-2.06297	37.8397	0.390024	-2.67861	0.0073928	0.356087	-1.2292	42.0536	0.332936	-0.894221	0.371204	0.427773
100577569	XM_006558531,XM_026444751	LOC100577569	uncharacterized LOC100577569, transcript variant X1	protein_coding	XP_006558594.3;XP_026300536.1	GB48269	.	0.335957	0.246312	0.46387	0.299062	0.284892	0.324315	0.334726	0.224067	0.422967	0.3207	0.351438	1.06662	0.606578	0.422891	0.935787	0.645496	0.481503	0.553414	0.586822	0.479139	0.699525	0.653375	0.768215	2.16953	1.17537	64.833	0.297797	0.78278	0.433757	0.492216	-2.08192	99.9752	0.471837	-2.24212	0.0249538	0.624771	-1.43478	103.859	0.44576	-1.16842	0.242638	0.292481
100577892	gene-LOC100577892	LOC100577892	.	pseudogene	.	.	.	0.725187	0.321689	1.05083	0.864092	0.61004	0.481705	0.873018	0.677387	1.11916	0.779656	1.48695	1.95089	1.30934	0.552305	2.11989	1.86506	1.03104	0.821986	1.53052	1.44851	1.85093	1.58842	3.25037	3.96815	-1.24136	190.664	0.29761	-1.0481	0.294591	0.348641	-1.80192	321.945	0.290764	-2.92174	0.0034808	0.264724	-1.50499	313.635	0.350818	-1.68107	0.0927491	0.122221
100578366	XR_120289	LOC100578366	uncharacterized LOC100578366	lncRNA	.	.	.	0.46379	0.358386	0.634917	0.266968	0.514387	0.384161	0.242849	0.320985	0.211838	0.38121	0.726155	0.57572	0.837384	0.61531	1.28085	0.576223	0.869378	0.655535	0.425749	0.686386	0.350348	0.776655	1.58732	1.17103	1.56976	20.4187	0.462139	1.40769	0.159224	0.199915	-1.83758	24.5627	0.43002	-2.04132	0.0412194	0.713929	-1.85296	22.323	0.48115	-1.84938	0.0644028	0.0873199
100578378	XR_120124	LOC100578378	uncharacterized LOC100578378	lncRNA	.	.	.	0.846207	0.36287	1.31064	0.877006	1.88755	0.932698	1.07776	0.609912	1.29652	0.807422	1.17229	1.82301	1.52785	0.623008	2.64402	1.89293	3.1902	1.59156	1.88947	1.30422	2.14425	1.64499	2.56253	3.70805	1.50397	33.6927	0.580913	1.01354	0.310804	0.366026	-1.73016	40.0556	0.393078	-2.01208	0.0442111	0.737996	-1.05641	44.88	0.358322	-0.220958	0.825125	0.854771
100578965	XR_003305430,XR_003305431	LOC100578965	uncharacterized LOC100578965, transcript variant X2	lncRNA	.	.	.	1.29635	1.46073	3.30929	1.11286	1.40935	1.15502	1.51358	1.50962	1.81865	1.16849	2.23955	1.45961	2.34059	2.50791	6.67598	2.402	2.38198	1.97094	2.65352	3.22813	3.00778	2.38061	4.89549	2.96888	1.26632	113.118	0.236473	1.44051	0.149724	0.188746	-1.7338	148.216	0.317229	-2.50273	0.0123239	0.456615	-1.2859	152.404	0.319445	-1.13565	0.256104	0.30717
102653989	XR_001702522	LOC102653989	uncharacterized LOC102653989	lncRNA	.	.	.	0.958451	0.552022	1.32343	1.02239	0.925987	0.651132	1.28568	0.597475	0.976453	1.32668	1.95144	2.58319	1.7305	0.947762	2.66982	2.20673	1.56503	1.1111	2.25398	1.27763	1.61491	2.70289	4.2657	5.25428	-1.06845	80.1269	0.377643	-0.252925	0.800326	0.831402	-1.85649	128.838	0.401775	-2.22159	0.026311	0.635168	-1.65274	122.32	0.37344	-1.94104	0.0522529	0.0718756
102653997	XR_003306135,XR_003306136	LOC102653997	uncharacterized LOC102653997, transcript variant X1	lncRNA	.	.	.	0.064322	0.020048	0.123863	0.028823	0.068144	0.201114	0.059554	0.012503	0.019973	0.024577	0.211561	0.024493	0.116135	0.03442	0.249875	0.062212	0.115171	0.343182	0.104407	0.026735	0.033032	0.050072	0.462454	0.04982	2.28681	3.98393	1.04089	1.14646	0.251605	0.302836	-4.1144	6.74053	1.00901	-2.02245	0.0431298	NA	-1.00758	9.88272	1.01886	-0.0106893	0.991471	0.99289
102654192	XM_006557817	LOC102654192	transmembrane protein 17B	protein_coding	XP_006557880.1	.	.	0.447496	0.122407	0.979269	0.403454	0.176262	0.434647	0.577549	0.226226	0.294547	0.556624	0.597192	1.04424	0.807965	0.210159	1.97553	0.870817	0.297905	0.741685	1.01252	0.483756	0.487137	1.13403	1.30541	2.12401	-1.39176	15.1783	0.69116	-0.690009	0.490188	0.548745	-1.99772	28.6357	0.507596	-1.96684	0.0492022	0.746068	-1.63498	27.9543	0.485331	-1.46143	0.143898	0.182091
102655020	XR_003306020,XR_003306021,XR_003306022	LOC102655020	uncharacterized LOC102655020, transcript variant X1	lncRNA	.	.	.	0.757751	0.36786	1.16996	0.565589	0.89004	1.0351	0.457245	0.54384	1.29354	0.660984	1.74548	1.08552	1.36814	0.631576	2.36022	1.22077	1.50428	1.76629	0.801615	1.16294	2.13933	1.34665	3.81549	2.20797	1.257	148.552	0.312119	1.05725	0.290396	0.344229	-2.02655	216.897	0.262753	-3.87827	0.000105203	0.029559	-1.21727	241.557	0.350236	-0.809895	0.418	0.475019
102655864	XR_003306308	LOC102655864	uncharacterized LOC102655864	lncRNA	.	.	.	0.229483	0.137338	0.37462	0.223537	0.257511	0.185734	0.35015	0.166324	0.315852	0.154897	0.341586	0.507397	0.414337	0.235795	0.755739	0.482482	0.435226	0.316938	0.613863	0.355664	0.522371	0.315577	0.746681	1.03206	1.30338	29.6509	0.429029	0.890984	0.372938	0.430423	-2.06853	42.9877	0.390263	-2.68692	0.00721142	0.3535	-1.16958	48.8794	0.385793	-0.585771	0.55803	0.610879
102656085	XM_026445986,XR_003306432,XR_003306433,XR_003306434,XR_003306435	LOC102656085	uncharacterized LOC102656085, transcript variant X5	protein_coding	XP_026301771.1	.	.	2.71566	2.36378	4.21318	2.09763	3.4335	2.62651	2.7545	2.14003	3.15071	2.21766	4.29246	3.80796	4.90318	4.05835	8.49946	4.52752	5.80305	4.4819	4.82903	4.57618	5.2108	4.51813	9.38298	7.74549	1.44727	155.044	0.215617	2.47352	0.013379	0.0203065	-1.70465	186.524	0.182382	-4.21905	2.45329e-05	0.00954425	-1.10362	204.23	0.206269	-0.689625	0.49043	0.546381
102656384	XM_016911427	LOC102656384	dual specificity protein phosphatase 19	protein_coding	XP_016766916.1	.	.	1.82096	0.632556	3.15278	0.930856	1.39971	2.22951	1.49343	0.979474	3.03814	1.27674	1.37519	1.8293	3.28778	1.08603	6.36025	2.00916	2.36569	3.80445	2.61819	2.09448	5.02464	2.60115	3.00605	3.72084	1.36921	40.3164	0.445691	1.01717	0.309071	0.364233	-1.84969	52.4792	0.406537	-2.18254	0.0290698	0.640593	1.29968	71.2543	0.404051	0.935925	0.349312	0.405534
107964629	XR_001703489,XR_001703490,XR_003304854,XR_003304855	LOC107964629	uncharacterized LOC107964629, transcript variant X3	lncRNA	.	.	.	1.38016	1.04923	3.63028	1.67681	2.14427	1.91856	2.66401	2.04162	1.23528	2.75761	3.41592	4.00235	2.4919	1.80141	7.32354	3.61923	3.62408	3.27384	4.67038	4.36574	2.04297	5.61819	7.46694	8.14088	-1.25641	86.2494	0.331149	-0.994446	0.320006	0.375662	-1.56777	134.417	0.254961	-2.54435	0.010948	0.430161	-1.54138	123.294	0.32773	-1.9047	0.0568196	0.0776502
113218638	XM_026439638	LOC113218638	uncharacterized LOC113218638	protein_coding	XP_026295423.1	.	.	1.6697	1.44342	2.73399	0.537007	0.905425	2.03861	1.45286	0.752613	1.71157	1.18066	1.53457	1.93993	3.01468	2.4782	5.51541	1.15908	1.53028	3.4787	2.54707	1.60937	2.83069	2.4054	3.35446	3.94586	1.84394	23.8703	0.516061	1.71063	0.0871494	0.115384	-2.28023	29.8326	0.468262	-2.53956	0.0110991	0.430161	1.03154	38.3741	0.383862	0.116695	0.907102	0.924203
113218639	XM_026439643	LOC113218639	uncharacterized LOC113218639	protein_coding	XP_026295428.1	.	.	2.81467	2.56657	5.1992	2.72748	2.93351	3.5206	4.16036	2.48784	2.14682	3.26402	3.80408	6.15476	5.08194	4.40653	10.4886	5.88699	4.958	6.00757	7.29371	5.31993	3.55051	6.64992	8.31541	12.5189	1.11902	119.653	0.21666	0.748799	0.453978	0.512655	-1.66052	163.539	0.269984	-2.70993	0.00672976	0.3535	-1.25597	166.669	0.329305	-0.998487	0.318043	0.372669
113218653	XM_026439712	LOC113218653	origin recognition complex subunit 5	protein_coding	XP_026295497.1	.	.	0.267336	0.039979	0.820949	0.294028	0.224759	0.498644	0.536163	0.168574	0.223415	0.394988	0.630157	1.0159	0.482682	0.068639	1.65614	0.634629	0.37987	0.85089	0.939969	0.360475	0.369495	0.804725	1.37748	2.06636	-1.40909	18.1673	0.697756	-0.709078	0.478276	0.537215	-2.65604	42.1726	0.442763	-3.18292	0.001458	0.160301	-1.5987	45.2609	0.451198	-1.50022	0.133558	0.17007
113219245	XM_026445247,XM_026445248	LOC113219245	F-box/LRR-repeat protein 4-like, transcript variant X1	protein_coding	XP_026301032.1;XP_026301033.1	.	.	0.877578	0.940428	2.28365	1.27874	0.878594	1.55179	0.953605	0.985042	1.25256	1.3964	1.40962	2.55977	1.58449	1.61461	4.60691	2.76003	1.48493	2.64799	1.6718	2.10639	2.07154	2.84494	3.08131	5.20662	-1.18779	80.6364	0.271106	-0.915785	0.35978	0.41681	-1.56505	122.25	0.313145	-2.06361	0.0390543	0.702697	-1.35627	117.638	0.321113	-1.36913	0.170958	0.212862
[truncated: 34 more columns]

## Sheet: specific.list_bd
Gene_ID	Transcript_ID	Gene_Symbol	Description	gene_biotype	Protein_ID	BEEBASE	locus_tag	STHA-2_FPKM	STHA-3_FPKM	SCHL-1_FPKM	STHL-3_FPKM	STHA-1_FPKM	SCHA-1_FPKM	SCHA-3_FPKM	STHL-1_FPKM	SCHA-2_FPKM	STHL-2_FPKM	SCHL-2_FPKM	SCHL-3_FPKM	STHA-2_TPM	STHA-3_TPM	SCHL-1_TPM	STHL-3_TPM	STHA-1_TPM	SCHA-1_TPM	SCHA-3_TPM	STHL-1_TPM	SCHA-2_TPM	STHL-2_TPM	SCHL-2_TPM	SCHL-3_TPM	STHA/STHL.fc	STHA/STHL.baseMean	STHA/STHL.lfcSE	STHA/STHL.stat	STHA/STHL.raw.pval	STHA/STHL.bh.pval	STHL/SCHL.fc	STHL/SCHL.baseMean	STHL/SCHL.lfcSE	STHL/SCHL.stat	STHL/SCHL.raw.pval	STHL/SCHL.bh.pval	SCHA/SCHL.fc	SCHA/SCHL.baseMean	SCHA/SCHL.lfcSE	SCHA/SCHL.stat	SCHA/SCHL.raw.pval	SCHA/SCHL.bh.pval
102653636	XM_006564079	LOC102653636	uncharacterized LOC102653636	protein_coding	XP_006564142.1	.	.	2.05968	1.73786	0.923636	1.94398	3.12861	1.15686	0.490423	4.39447	0.766245	2.26811	1.51139	0.608511	3.7188	2.98372	1.8633	4.19589	5.28774	1.97407	0.859782	9.39702	1.26726	4.62091	3.30378	1.23773	-1.09949	65.2652	0.403425	-0.339189	0.734467	0.773964	3.03669	49.4062	0.49029	3.26847	0.00108131	0.136718	-1.02322	22.1452	0.576543	-0.0574459	0.95419	0.962489
552232	NM_001278680,XM_006566257,XM_016914666,XM_026443555	LOC552232	ADP-ribosylation factor-like protein 2-binding protein-like	protein_coding	NP_001265609.1;XP_006566320.1;XP_016770155.1;XP_026299340.1	GB45154	.	1.33218	0.547432	2.76959	1.21807	1.67417	2.9686	2.72274	0.734051	2.6202	1.15924	0.967455	2.70731	2.40529	0.939882	5.58723	2.62907	2.82955	5.06564	4.77334	1.56968	4.33342	2.36177	2.11478	5.50674	1.28233	51.2677	0.446037	0.804339	0.421201	0.479016	-1.9124	71.1385	0.472918	-1.97791	0.0479391	0.744377	1.55545	108.316	0.39287	1.62225	0.10475	0.136331
552743	XM_625118	LOC552743	trafficking protein particle complex subunit 2-like protein	protein_coding	XP_625121.3	GB15798	.	3.2944	2.05525	5.62574	2.33754	3.02467	5.09305	5.58373	1.3581	3.97436	2.64709	3.06185	4.76491	5.94812	3.52864	11.3491	5.04536	5.11207	8.69082	9.78907	2.90413	6.57299	5.39302	6.69297	9.69193	1.49456	85.1643	0.338448	1.71288	0.0867349	0.114879	-1.94322	109.248	0.362696	-2.64257	0.00822785	0.38339	1.34292	153.681	0.290143	1.46607	0.142629	0.180595
725357	XM_001121217,XM_006564721,XM_026446450	LOC725357	uncharacterized LOC725357, transcript variant X3	protein_coding	XP_001121217.1;XP_006564784.1;XP_026302235.1	GB46595	.	1.15734	0.697704	2.87983	0.722271	0.933488	2.03245	3.60317	0.985213	1.37172	1.69935	1.36252	2.99421	2.0896	1.19788	5.80962	1.55895	1.57771	3.46819	6.31687	2.10676	2.26862	3.46215	2.97837	6.09029	-1.06279	33.7418	0.445745	-0.197095	0.843753	0.868565	-1.86649	54.1291	0.456274	-1.97322	0.0484705	0.744377	1.17633	69.7451	0.457472	0.51216	0.608539	0.658905
726232	XM_001121988,XM_006559713	LOC726232	COMM domain-containing protein 5, transcript variant X1	protein_coding	XP_001121988.2;XP_006559776.1	GB46881	.	2.80487	2.49051	6.76523	2.94832	2.78295	6.07829	3.56959	2.75337	6.73047	3.81499	4.73913	6.90138	5.06425	4.27594	13.6478	6.36366	4.70353	10.372	6.25799	5.88774	11.1312	7.77244	10.3594	14.0376	-1.02893	126.161	0.224617	-0.183165	0.854669	0.877876	-1.79105	194.279	0.251228	-3.34679	0.000817537	0.11647	1.08684	236.444	0.284724	0.421963	0.673052	0.719624
727142	XM_001122855	LOC727142	uncharacterized protein C9orf85 homolog	protein_coding	XP_001122855.3	GB52888	.	8.53094	6.26424	20.022	6.27551	6.45159	13.9871	9.7552	8.11199	15.5565	12.5521	12.3898	15.9012	15.4028	10.755	40.3914	13.5451	10.904	23.8677	17.1023	17.3465	25.7281	25.573	27.0831	32.3435	-1.10517	286.481	0.277321	-0.520232	0.602902	0.657046	-1.65913	435.12	0.290235	-2.51667	0.011847	0.441566	-1.00079	493.722	0.235389	-0.00485562	0.996126	0.996898
100576677	XM_026439681	LOC100576677	DNA repair protein RAD51 homolog 4	protein_coding	XP_026295466.1	GB55788	.	0.30359	0.416691	1.73046	0.661529	0.672512	0.747973	1.74666	0.424656	0.689418	0.72586	0.868989	1.06022	0.548139	0.715412	3.49094	1.42784	1.13663	1.27635	3.06215	0.908075	1.14019	1.47882	1.89954	2.15651	-1.12507	35.9472	0.435829	-0.390093	0.696467	0.740799	-1.85882	59.2357	0.397549	-2.24976	0.0244645	0.618646	1.07469	72.7115	0.464332	0.2238	0.822913	0.852993
100577506	XM_003249609,XM_006560229,XM_006560230,XM_016916409	LOC100577506	uncharacterized LOC100577506, transcript variant X1	protein_coding	XP_003249657.1;XP_006560292.1;XP_006560293.1;XP_016771898.1	GB43639	.	6.9042	5.12978	16.0136	6.69949	7.79788	14.038	12.0481	5.69062	13.0876	11.438	8.64141	16.3178	12.4657	8.80726	32.3049	14.4602	13.1794	23.9545	21.122	12.1687	21.6449	23.303	18.8895	33.1907	-1.05399	344.985	0.279403	-0.271496	0.78601	0.818671	-1.62418	505.957	0.339226	-2.06267	0.0391439	0.702697	1.16682	616.33	0.255857	0.869961	0.384322	0.441167
100577797	XM_006559944	LOC100577797	small integral membrane protein 8	protein_coding	XP_006560007.3	GB54662	.	1.66927	0.717187	4.56898	1.84986	0.939566	3.31685	2.27402	1.28358	2.14324	1.713	4.14655	3.24151	3.0139	1.23133	9.21723	3.99274	1.58798	5.65991	3.98667	2.74477	3.5446	3.48996	9.06403	6.59331	-1.2857	34.5674	0.445973	-0.812943	0.416251	0.473938	-2.25577	68.4941	0.300333	-3.90773	9.31676e-05	0.0285198	-1.24175	78.003	0.30723	-1.01674	0.309275	0.36355
100578330	XM_026440239	LOC100578330	uncharacterized LOC100578330	protein_coding	XP_026296024.1	GB44102	.	2.14305	1.84254	4.8937	2.12871	3.67339	3.85008	4.43005	1.34545	5.63087	3.44841	2.76003	5.0114	3.86932	3.16344	9.87231	4.59461	6.20848	6.56982	7.7665	2.87708	9.31261	7.02558	6.0332	10.1933	1.24918	202.904	0.372501	0.861682	0.388863	0.446595	-1.69409	264.909	0.385775	-1.97139	0.0486796	0.744924	1.34041	354.201	0.267321	1.58114	0.113847	0.147259
102654398	XM_006561923	LOC102654398	uncharacterized LOC102654398	protein_coding	XP_006561986.1	.	.	0.319608	0.036986	1.48502	0.23631	0.337719	0.901301	0.626933	0.247447	2.10978	0.743869	0.742363	1.26612	0.577059	0.0635	2.9958	0.510051	0.570787	1.53799	1.0991	0.529136	3.48927	1.51551	1.62275	2.57531	-1.57775	15.9357	0.844389	-0.779105	0.435918	0.494369	-2.6024	38.2039	0.562575	-2.45273	0.0141776	0.486429	1.25966	56.6746	0.498338	0.66828	0.503955	0.559276
102655530	XM_006571132	LOC102655530	uncharacterized LOC102655530	protein_coding	XP_006571195.2	.	.	0.387211	0.553702	0.838263	0.36096	0.460904	0.653694	0.72707	0.494795	0.987635	0.447587	0.821712	0.641737	0.699119	0.950645	1.69107	0.779097	0.778985	1.11547	1.27466	1.05806	1.6334	0.911888	1.7962	1.30531	1.24898	50.3747	0.331441	0.967748	0.33317	0.389302	-1.63483	64.2887	0.283631	-2.50022	0.0124118	0.45684	1.25509	82.07	0.273835	1.19702	0.231299	0.280252
102655688	XM_006566585	LOC102655688	putative Dol-P-Glc:Glc(2)Man(9)GlcNAc(2)-PP-Dol alpha-1,2-glucosyltransferase	protein_coding	XP_006566648.1	.	.	0.788083	0.47867	2.16905	0.883138	1.12343	1.38484	1.55792	0.471818	1.42613	0.875993	1.28849	1.48344	1.4229	0.821824	4.37573	1.90617	1.89873	2.36309	2.73125	1.00893	2.35861	1.7847	2.81655	3.01735	1.20566	55.6073	0.417063	0.64695	0.517664	0.575635	-2.02419	82.8879	0.364563	-2.79059	0.00526123	0.313043	1.08852	105.533	0.264996	0.461747	0.644262	0.692789
102655796	XM_016911923	LOC102655796	GDP-D-glucose phosphorylase 1	protein_coding	XP_016767412.1	.	.	3.06795	1.97295	9.33401	4.27562	3.34874	4.67752	4.42799	2.73414	3.74745	5.75295	5.48872	7.37303	5.53926	3.38734	18.8299	9.22851	5.65978	7.98176	7.76289	5.84662	6.19773	11.7207	11.9979	14.9969	-1.34207	199.951	0.314949	-1.3477	0.177754	0.220698	-1.60005	324.333	0.319665	-2.12134	0.0338936	0.670907	-1.40105	311.1	0.234059	-2.07856	0.0376581	0.0530875
102656136	XM_006558981	LOC102656136	prefoldin subunit 4	protein_coding	XP_006559044.1	.	.	35.1427	23.9889	67.9484	29.7228	24.1618	57.3837	46.9212	27.7893	58.7407	44.9563	50.9035	69.362	63.451	41.1864	137.076	64.1536	40.8365	97.92	82.2594	59.4241	97.1483	91.5912	111.271	141.084	-1.07474	1160.26	0.23937	-0.434405	0.663994	0.712571	-1.70366	1769.17	0.234895	-3.27225	0.00106694	0.136609	1.06043	2089.04	0.170073	0.497705	0.618692	0.668566
107965827	XM_026442944	LOC107965827	uncharacterized LOC107965827	protein_coding	XP_026298729.1	.	.	8.1371	3.98806	23.4864	5.20834	5.26441	16.2843	10.9905	3.08167	14.5133	11.4289	10.7895	21.0646	14.6917	6.84706	47.3802	11.2417	8.89751	27.7876	19.2678	6.58976	24.0028	23.2846	23.5851	42.8459	1.00425	189.848	0.455981	0.0134133	0.989298	0.990641	-2.59388	370.919	0.468777	-2.93341	0.00335266	0.25691	-1.07681	468.882	0.30039	-0.355438	0.722262	0.764164
107966040	XM_026441098	LOC107966040	uncharacterized LOC107966040	protein_coding	XP_026296883.1	.	.	3.87549	2.33277	12.3061	4.79573	4.70257	7.37214	5.70174	3.9278	7.35425	6.97429	7.55483	13.0251	6.99728	4.0051	24.8257	10.3511	7.94793	12.5799	9.99596	8.39911	12.1628	14.209	16.5143	26.4934	-1.2722	163.43	0.31283	-1.11025	0.26689	0.31963	-1.94129	293.023	0.308988	-3.09725	0.00195324	0.186387	-1.31185	309.614	0.252766	-1.54926	0.121319	0.155966
107966117	XM_016918150	LOC107966117	uncharacterized LOC107966117	protein_coding	XP_016773639.1	.	.	0.184773	0.008631	1.22399	0.17076	0.043583	0.52553	0.587797	0.079123	0.095372	0.517667	0.62651	1.53879	0.333612	0.014818	2.46921	0.368569	0.073661	0.896769	1.03049	0.169195	0.157731	1.05466	1.3695	3.12994	-2.70808	11.0173	1.05492	-1.36245	0.173056	0.215345	-4.04259	43.9901	0.668875	-3.01294	0.0025873	0.22757	-2.24905	46.2372	0.652495	-1.79207	0.073122	0.0981616
113218594	XM_026439033	LOC113218594	uncharacterized LOC113218594	protein_coding	XP_026294818.1	.	.	0.53087	0.14493	2.19233	0.343922	0.540185	1.84309	1.61345	0.265261	1.10755	0.664135	0.496063	1.64983	0.958498	0.248828	4.42269	0.742321	0.91298	3.14507	2.82861	0.567229	1.83172	1.35307	1.08435	3.35578	1.06919	43.6862	0.558709	0.172751	0.862847	0.885571	-3.11848	94.5522	0.563689	-2.9109	0.00360385	0.272037	1.30749	149.877	0.480647	0.804753	0.420962	0.478069
[truncated: 4 more rows]
[truncated: 34 more columns]

## Sheet: specific.list_abd
Gene_ID	Transcript_ID	Gene_Symbol	Description	gene_biotype	Protein_ID	BEEBASE	locus_tag	STHA-2_FPKM	STHA-3_FPKM	SCHL-1_FPKM	STHL-3_FPKM	STHA-1_FPKM	SCHA-1_FPKM	SCHA-3_FPKM	STHL-1_FPKM	SCHA-2_FPKM	STHL-2_FPKM	SCHL-2_FPKM	SCHL-3_FPKM	STHA-2_TPM	STHA-3_TPM	SCHL-1_TPM	STHL-3_TPM	STHA-1_TPM	SCHA-1_TPM	SCHA-3_TPM	STHL-1_TPM	SCHA-2_TPM	STHL-2_TPM	SCHL-2_TPM	SCHL-3_TPM	STHA/STHL.fc	STHA/STHL.baseMean	STHA/STHL.lfcSE	STHA/STHL.stat	STHA/STHL.raw.pval	STHA/STHL.bh.pval	STHL/SCHL.fc	STHL/SCHL.baseMean	STHL/SCHL.lfcSE	STHL/SCHL.stat	STHL/SCHL.raw.pval	STHL/SCHL.bh.pval	SCHA/SCHL.fc	SCHA/SCHL.baseMean	SCHA/SCHL.lfcSE	SCHA/SCHL.stat	SCHA/SCHL.raw.pval	SCHA/SCHL.bh.pval
[truncated: 4 more rows]
[truncated: 34 more columns]

[truncated: 6 more sheets: specific.list_cd, specific.list_ad, specific.list_c, specific.list_bcd, specific.list_abc, specific.list_ac]
